# Supplementary material for: Improved drug-screening tests of candidate anti-cancer drugs in patient-derived xenografts through use of numerous measures of tumor growth determined in multiple independent laboratories
Source: PLoS One. 2025 Jun 18;20(6):e0324141. doi: 10.1371/journal.pone.0324141 (PMC12176186; doi:10.1371/journal.pone.0324141)
Supplement: S2 Table — The data points (time, Percent relative change in tumor growth) for each mouse in each treatment group for a completely responsive tumor model. (XLSX) [file pone.0324141.s002.xlsx]

## Sheet: Lab 1 longitudinal data
Empirical tumor growth curves (ETGT)
Tumor	Lab	StudyArm	ID	%∆Vol t_0	%∆Vol t_1	%∆Vol t_2	%∆Vol t_3	%∆Vol t_4	%∆Vol t_5	%∆Vol t_6	t_0	t_1	t_2	t_3	t_4	t_5	t_6
BL0293-F563	HCI-BCM	Control	1	0	13.53	66.88	134.77	183.37	367.24	405.62	0	4	7	11	14	18	21
BL0293-F563	HCI-BCM	Control	2	0	-1.47	30.52	65.65	136.41	157.9	432.58	0	4	7	11	14	18	21
BL0293-F563	HCI-BCM	Control	3	0	4.43	55.85	69.81	124.8	230.99	370.43	0	4	7	11	14	18	21
BL0293-F563	HCI-BCM	Control	4	0	41.68	59.69	203.45	276.24	438.54	573.59	0	4	7	11	14	18	21
BL0293-F563	HCI-BCM	Control	5	0	120.38	186.71	264.99	476.3	679.71	1124.96	0	4	7	11	14	18	21
BL0293-F563	HCI-BCM	Control	6	0	17.37	90.93	142.26	269.2	311.39	447.47	0	4	7	11	14	18	21
BL0293-F563	HCI-BCM	Control	7	0	6.88	50.73	105.58	275.4	449.27	630.42	0	4	7	11	14	18	21
BL0293-F563	HCI-BCM	Treatment	8	0	9.38	-50	-78.04	-100	-100	-100	0	4	7	11	14	18	21
BL0293-F563	HCI-BCM	Treatment	9	0	6.9	-53.72	-74.11	-100	-100	-100	0	4	7	11	14	18	21
BL0293-F563	HCI-BCM	Treatment	10	0	59.16	-44.24	-75.68	-87.99	-100	-100	0	4	7	11	14	18	21
BL0293-F563	HCI-BCM	Treatment	11	0	39.96	-13.3	-66.62	-76.42	-100	-100	0	4	7	11	14	18	21
BL0293-F563	HCI-BCM	Treatment	12	0	-5.26	-31.63	-86.98	-93.12	-100	-100	0	4	7	11	14	18	21
BL0293-F563	HCI-BCM	Treatment	13	0	-15.82	-45.46	-73.93	-78.13	-89.75	-100	0	4	7	11	14	18	21
BL0293-F563	HCI-BCM	Treatment	14	0	-23.33	-36.3	-78.05	-82.57	-100	-100	0	4	7	11	14	18	21
Tumor growth measures
Tumor	Lab	StudyArm	ID	DTV21	TGI21	AUC21	AUCmax	PFS4_T	PFS4_E
BL0293-F563	HCI-BCM	Control	1	405.62	1.62062	3288.7	156.605	21	1
BL0293-F563	HCI-BCM	Control	2	432.58	1.67256	2010.4	95.7336	21	1
BL0293-F563	HCI-BCM	Control	3	370.43	1.54848	2256.22	107.439	21	0
BL0293-F563	HCI-BCM	Control	4	573.59	1.90745	4428.99	210.904	18	1
BL0293-F563	HCI-BCM	Control	5	1124.96	2.50549	7735.76	368.369	14	1
BL0293-F563	HCI-BCM	Control	6	447.47	1.70014	3580.23	170.487	21	1
BL0293-F563	HCI-BCM	Control	7	630.42	1.98845	4053.14	193.007	18	1
BL0293-F563	HCI-BCM	Treatment	8	-100	-4.60517	-1265.31	-60.2529	21	0
BL0293-F563	HCI-BCM	Treatment	9	-100	-4.60517	-1273.26	-60.6312	21	0
BL0293-F563	HCI-BCM	Treatment	10	-100	-4.60517	-1020.62	-48.6012	21	0
BL0293-F563	HCI-BCM	Treatment	11	-100	-4.60517	-907.33	-43.2062	21	0
BL0293-F563	HCI-BCM	Treatment	12	-100	-4.60517	-1259.46	-59.9745	21	0
BL0293-F563	HCI-BCM	Treatment	13	-100	-4.60517	-1210.82	-57.6579	21	0
BL0293-F563	HCI-BCM	Treatment	14	-100	-4.60517	-1270.88	-60.5179	21	0

## Sheet: Lab 2 longitudinal data
Empirical tumor growth curves (ETGT)
Tumor	Site	StudyArm	ID	%∆Vol t_0	%∆Vol t_1	%∆Vol t_2	%∆Vol t_3	%∆Vol t_4	%∆Vol t_5	%∆Vol t_6	t_0	t_1	t_2	t_3	t_4	t_5	t_6
BL0293-F563	M.D. Anderson	Control	1	0	101.09	176.18	334.94	445.54	460.35	517.3	0	3	7	10	14	17	21
BL0293-F563	M.D. Anderson	Control	2	0	22.36	79.04	153.7	232.73	370.7	425.39	0	4	8	11	15	18	21
BL0293-F563	M.D. Anderson	Control	3	0	42.65	47.05	136.87	191.36	312.12	356.1	0	4	7	11	14	18	21
BL0293-F563	M.D. Anderson	Control	4	0	9.45	31.56	95.14	199.83	329.5	631.94	0	3	7	10	14	17	21
BL0293-F563	M.D. Anderson	Control	5	0	21.37	141.88	140.62	307.04	467.19	712.99	0	3	7	10	14	17	21
BL0293-F563	M.D. Anderson	Treatment	6	0	45.11	-20.86	-68.08	-79.39	-93.04	-100	0	4	7	11	14	18	21
BL0293-F563	M.D. Anderson	Treatment	7	0	32.25	-51.42	-77.19	-92.3	-97.72	-100	0	4	7	11	14	18	21
BL0293-F563	M.D. Anderson	Treatment	8	0	15.83	-65.33	-80.57	-97.57	-97.57	-100	0	4	7	11	14	18	21
BL0293-F563	M.D. Anderson	Treatment	9	0	44.21	65.68	-46.61	-76.47	-92.06	-97.65	0	3	7	10	14	17	21
BL0293-F563	M.D. Anderson	Treatment	10	0	6.6	-3.36	-80.33	-84.26	-98.03	-98.03	0	3	7	10	14	17	21
Tumor growth measures
Tumor	Site	StudyArm	ID	DTV21	TGI21	AUC21	AUCmax	PFS4_T	PFS4_E
BL0293-F563	M.D. Anderson	Control	1	517.3	1.82018	6347.95	302.283	14	1
BL0293-F563	M.D. Anderson	Control	2	425.39	1.65897	3468.77	165.18	21	1
BL0293-F563	M.D. Anderson	Control	3	356.1	1.51754	3089.32	147.111	21	0
BL0293-F563	M.D. Anderson	Control	4	631.94	1.99053	3593.06	171.098	21	1
BL0293-F563	M.D. Anderson	Control	5	712.99	2.09555	5199.33	247.587	17	1
BL0293-F563	M.D. Anderson	Treatment	6	-100	-4.60517	-906.91	-43.1862	21	0
BL0293-F563	M.D. Anderson	Treatment	7	-100	-4.60517	-1152.33	-54.8729	21	0
BL0293-F563	M.D. Anderson	Treatment	8	-100	-4.60517	-1288.23	-61.3445	21	0
BL0293-F563	M.D. Anderson	Treatment	9	-97.65	-3.75075	-563.675	-26.8417	21	0
BL0293-F563	M.D. Anderson	Treatment	10	-98.03	-3.92714	-1103.89	-52.5662	21	0

## Sheet: Lab 3 longitudinal data
Empirical tumor growth curves (ETGT)
Tumor	Site	StudyArm	ID	%∆Vol t_0	%∆Vol t_1	%∆Vol t_2	%∆Vol t_3	%∆Vol t_4	%∆Vol t_5	t_0	t_1	t_2	t_3	t_4	t_5
BL0293-F563	PDMR	Control	1	0	51.47	95.95	143.4	234.73	411.07	0	2	7	10	16	21
BL0293-F563	PDMR	Control	2	0	59.07	149.84	248.63	379.7	745.99	0	2	7	10	16	21
BL0293-F563	PDMR	Control	3	0	61.49	302.08	345.39	456.92	813.8	0	2	7	10	16	21
BL0293-F563	PDMR	Control	4	0	73.44	79.58	117.48	253.18	518.34	0	2	7	10	16	21
BL0293-F563	PDMR	Control	5	0	96.51	296.47	435.99	416.74	934.69	0	2	7	10	16	21
BL0293-F563	PDMR	Control	6	0	26.05	101.87	187.93	292.48	512.92	0	2	7	10	16	21
BL0293-F563	PDMR	Control	7	0	34.5	91.22	99.27	NA	NA	0	2	7	10	NA	NA
BL0293-F563	PDMR	Control	8	0	50.63	126.61	217.55	392.24	588.25	0	2	7	10	16	21
BL0293-F563	PDMR	Control	9	0	16.52	30.64	96.69	127.29	312.11	0	2	7	10	16	21
BL0293-F563	PDMR	Control	10	0	1.07	80.05	128	161.76	316.33	0	2	7	10	16	21
BL0293-F563	PDMR	Control	11	0	43.9	133.92	193.33	260.26	608.27	0	2	7	10	16	21
BL0293-F563	PDMR	Control	12	0	80.46	157.03	239.48	532.73	765.46	0	2	7	10	16	21
BL0293-F563	PDMR	Control	13	0	47.79	186.52	272.46	347.56	648.82	0	2	7	10	16	21
BL0293-F563	PDMR	Control	14	0	35.2	110.78	183.8	245.11	493.29	0	2	7	10	16	21
BL0293-F563	PDMR	Control	15	0	5.03	44.13	72.81	152.27	298.78	0	2	7	10	16	21
BL0293-F563	PDMR	Treatment	16	0	91.11	22.43	-36.98	-80.13	-88.15	0	2	7	10	16	21
BL0293-F563	PDMR	Treatment	17	0	15.75	-1.58	-37.82	-83.67	-89.58	0	2	7	10	16	21
BL0293-F563	PDMR	Treatment	18	0	62.03	-27.3	-64.62	-83.73	-90.28	0	2	7	10	16	21
BL0293-F563	PDMR	Treatment	19	0	22.95	-26.85	-63.21	-76.16	-86.32	0	2	7	10	16	21
BL0293-F563	PDMR	Treatment	20	0	71.42	33.59	-25.19	-74.33	-86.57	0	2	7	10	16	21
BL0293-F563	PDMR	Treatment	21	0	40.12	6.72	-34.25	-71.33	-85.67	0	2	7	10	16	21
BL0293-F563	PDMR	Treatment	22	0	30.58	-35.16	-58.63	-83.53	-89.85	0	2	7	10	16	21
BL0293-F563	PDMR	Treatment	23	0	4.01	-15.27	-58.18	-71.08	-84.52	0	2	7	10	16	21
BL0293-F563	PDMR	Treatment	24	0	0.65	-36.16	-72.61	-81.51	-88.09	0	2	7	10	16	21
BL0293-F563	PDMR	Treatment	25	0	34.96	-23.3	-57.65	-80.27	-88.58	0	2	7	10	16	21
Tumor growth measures
Tumor	Site	StudyArm	ID	DTV21	TGI21	AUC21	AUCmax	PFS4_T	PFS4_E
BL0293-F563	PDMR	Control	1	411.07	1.63134	3527.93	167.997	21	1
BL0293-F563	PDMR	Control	2	745.99	2.13534	5878.27	279.917	21	1
BL0293-F563	PDMR	Control	3	813.8	2.21244	7525.35	358.35	16	1
BL0293-F563	PDMR	Control	4	518.34	1.82187	3792.36	180.589	21	1
BL0293-F563	PDMR	Control	5	934.69	2.33669	8114.42	386.401	10	1
BL0293-F563	PDMR	Control	6	512.92	1.81306	4235.28	201.68	21	1
BL0293-F563	PDMR	Control	7	NA	NA	NA	63.4535	10	0
BL0293-F563	PDMR	Control	8	588.25	1.92898	5290.57	251.932	21	1
BL0293-F563	PDMR	Control	9	312.11	1.41612	2095.86	99.8026	21	0
BL0293-F563	PDMR	Control	10	316.33	1.42631	2580.45	122.879	21	0
BL0293-F563	PDMR	Control	11	608.27	1.95766	4511.42	214.83	21	1
BL0293-F563	PDMR	Control	12	765.46	2.15809	6831.06	325.288	16	1
BL0293-F563	PDMR	Control	13	648.82	2.01333	5673.05	270.145	21	1
BL0293-F563	PDMR	Control	14	493.29	1.78051	3974.75	189.274	21	1
BL0293-F563	PDMR	Control	15	298.78	1.38324	2106.2	100.295	21	0
BL0293-F563	PDMR	Treatment	16	-88.15	-2.13284	-418.895	-19.9474	21	0
BL0293-F563	PDMR	Treatment	17	-89.58	-2.26144	-805.52	-38.3581	21	0
BL0293-F563	PDMR	Treatment	18	-90.28	-2.33098	-869.1	-41.3857	21	0
BL0293-F563	PDMR	Treatment	19	-86.32	-1.98924	-946.2	-45.0571	21	0
BL0293-F563	PDMR	Treatment	20	-86.57	-2.00768	-354.265	-16.8698	21	0
BL0293-F563	PDMR	Treatment	21	-85.67	-1.94281	-593.315	-28.2531	21	0
BL0293-F563	PDMR	Treatment	22	-89.85	-2.2877	-981.485	-46.7374	21	0
BL0293-F563	PDMR	Treatment	23	-84.52	-1.86562	-911.095	-43.3855	21	0
BL0293-F563	PDMR	Treatment	24	-88.09	-2.12779	-1137.64	-54.1733	21	0
BL0293-F563	PDMR	Treatment	25	-88.58	-2.1698	-893.2	-42.5333	21	0

## Sheet: Lab 4 longitudinal data
Empirical tumor growth curves (ETGT)
Tumor	Site	StudyArm	ID	%∆Vol t_0	%∆Vol t_1	%∆Vol t_2	%∆Vol t_3	%∆Vol t_4	%∆Vol t_5	%∆Vol t_6	t_0	t_1	t_2	t_3	t_4	t_5	t_6
BL0293-F563	Washington University of St. Louis	Control	1	0	70.58	227.34	299.7	623.3	723.49	987.27	0	4	7	11	14	18	21
BL0293-F563	Washington University of St. Louis	Control	2	0	-2.23	128.27	133.61	261.15	431.59	547.35	0	4	7	11	14	18	21
BL0293-F563	Washington University of St. Louis	Control	3	0	5.68	32.01	40.15	141.73	226.7	268.18	0	4	7	11	14	18	21
BL0293-F563	Washington University of St. Louis	Control	4	0	37.47	190.51	273.48	471.06	574.7	791.06	0	4	7	11	14	18	21
BL0293-F563	Washington University of St. Louis	Control	5	0	79.58	205.34	214.87	436.31	491.35	678.23	0	4	7	11	14	18	21
BL0293-F563	Washington University of St. Louis	Control	6	0	20.38	55.86	137.67	278.63	354.37	471.57	0	4	7	11	14	18	21
BL0293-F563	Washington University of St. Louis	Control	7	0	38.59	76.53	122.99	191.9	261.47	468.91	0	4	7	11	14	18	21
BL0293-F563	Washington University of St. Louis	Control	8	0	32.33	58.14	74	121.27	148.22	NA	0	4	7	11	14	18	NA
BL0293-F563	Washington University of St. Louis	Control	9	0	36.78	62.56	85.9	64.87	201.54	411.01	0	4	7	11	14	18	21
BL0293-F563	Washington University of St. Louis	Control	10	0	56.39	89.96	106.74	214.85	237.36	NA	0	4	7	11	14	18	NA
BL0293-F563	Washington University of St. Louis	Treatment	11	0	64.24	101.01	46.77	-40.69	-69.75	-75.11	0	4	7	11	14	18	21
BL0293-F563	Washington University of St. Louis	Treatment	12	0	38.15	36.69	-9.53	-43.39	-67.5	-75.98	0	4	7	11	14	18	21
BL0293-F563	Washington University of St. Louis	Treatment	13	0	7.48	29.83	-26.27	-52.27	-87.98	-87.98	0	4	7	11	14	18	21
BL0293-F563	Washington University of St. Louis	Treatment	14	0	119.24	144.85	20.96	-14.71	-26.59	-52.57	0	4	7	11	14	18	21
BL0293-F563	Washington University of St. Louis	Treatment	15	0	30.83	88.2	18.13	-41.31	-71.29	-81.55	0	4	7	11	14	18	21
BL0293-F563	Washington University of St. Louis	Treatment	16	0	5.09	8.68	47.92	-53.11	-87.26	-87.26	0	4	7	11	14	18	21
BL0293-F563	Washington University of St. Louis	Treatment	17	0	7.69	-0.65	5.56	-19.06	-58.14	-62.02	0	4	7	11	14	18	21
BL0293-F563	Washington University of St. Louis	Treatment	18	0	12.03	34.34	-22.55	-41.66	-69.79	-74.38	0	4	7	11	14	18	21
BL0293-F563	Washington University of St. Louis	Treatment	19	0	57.73	119.39	48.59	-35.33	-47.57	-59.62	0	4	7	11	14	18	21
BL0293-F563	Washington University of St. Louis	Treatment	20	0	45.55	39.14	-1.56	-61.41	-73.75	-94.73	0	4	7	11	14	18	21
Tumor growth measures
Tumor	Site	StudyArm	ID	DTV21	TGI21	AUC21	AUCmax	PFS4_T	PFS4_E
BL0293-F563	Washington University of St. Louis	Control	1	987.27	2.38626	8286.34	394.588	14	1
BL0293-F563	Washington University of St. Louis	Control	2	547.35	1.86772	4154.39	197.828	18	1
BL0293-F563	Washington University of St. Louis	Control	3	268.18	1.3034	1964.21	93.534	21	0
BL0293-F563	Washington University of St. Louis	Control	4	791.06	2.18724	6601.86	314.374	14	1
BL0293-F563	Washington University of St. Louis	Control	5	678.23	2.05185	6013.42	286.353	14	1
BL0293-F563	Washington University of St. Louis	Control	6	471.57	1.74322	3671.54	174.835	21	1
BL0293-F563	Washington University of St. Louis	Control	7	468.91	1.73855	3123.55	148.74	21	1
BL0293-F563	Washington University of St. Louis	Control	8	NA	NA	NA	72.0294	18	0
BL0293-F563	Washington University of St. Louis	Control	9	411.01	1.63122	2197.29	104.633	21	1
BL0293-F563	Washington University of St. Louis	Control	10	NA	NA	NA	117.362	18	0
BL0293-F563	Washington University of St. Louis	Treatment	11	-75.11	-1.3907	242.865	11.565	21	0
BL0293-F563	Washington University of St. Louis	Treatment	12	-75.98	-1.42628	-273.5	-13.0238	21	0
BL0293-F563	Washington University of St. Louis	Treatment	13	-87.98	-2.1186	-584.205	-27.8193	21	0
BL0293-F563	Washington University of St. Louis	Treatment	14	-52.57	-0.745915	774.27	36.87	21	0
BL0293-F563	Washington University of St. Louis	Treatment	15	-81.55	-1.69011	-36.365	-1.73167	21	0
BL0293-F563	Washington University of St. Louis	Treatment	16	-87.26	-2.06042	-406.27	-19.3462	21	0
BL0293-F563	Washington University of St. Louis	Treatment	17	-62.02	-0.96811	-319.13	-15.1967	21	0
BL0293-F563	Washington University of St. Louis	Treatment	18	-74.38	-1.3618	-418.275	-19.9179	21	0
BL0293-F563	Washington University of St. Louis	Treatment	19	-59.62	-0.906836	410.405	19.5431	21	0
BL0293-F563	Washington University of St. Louis	Treatment	20	-94.73	-2.94314	-324.2	-15.4381	21	0

## Sheet: Lab 5 longitudinal data
		Empirical tumor growth curves (ETGT)
Tumor	Site	StudyArm	ID	%∆Vol t_0	%∆Vol t_1	%∆Vol t_2	%∆Vol t_3	%∆Vol t_4	%∆Vol t_5	%∆Vol t_6	t_0	t_1	t_2	t_3	t_4	t_5	t_6
BL0293-F563	Wistar	Control	1	0	147.69	231.98	787.06	831.98	1073.38	1771.79	0	3	7	10	14	17	21
BL0293-F563	Wistar	Control	2	0	73.38	116.27	112.94	197.04	202.03	229.23	0	3	7	10	14	17	21
BL0293-F563	Wistar	Control	3	0	76.31	195.73	324.3	510.07	840.66	1449.64	0	3	7	10	14	17	21
BL0293-F563	Wistar	Control	4	0	199.75	446.49	602.83	974.17	1542.44	1967.32	0	3	7	10	14	17	21
BL0293-F563	Wistar	Control	5	0	206.42	437.98	863.66	718.93	818.39	1255.99	0	3	7	10	14	17	21
BL0293-F563	Wistar	Control	6	0	165.08	175.48	270.36	526.69	707.71	802.75	0	3	7	10	14	17	21
BL0293-F563	Wistar	Control	7	0	210.83	196.36	263.87	265.69	328.95	346.51	0	3	7	10	14	17	21
BL0293-F563	Wistar	Control	8	0	67.93	152.9	227.79	293.37	327.37	495.23	0	3	7	10	14	17	21
BL0293-F563	Wistar	Treatment	9	0	164.4	110.11	69.98	25.34	-34.24	-38.94	0	3	7	10	14	17	21
BL0293-F563	Wistar	Treatment	10	0	86.3	40.44	-27.47	-65.04	-75.94	-76.28	0	3	7	10	14	17	21
BL0293-F563	Wistar	Treatment	11	0	123.4	81.89	19.23	-13.3	-71.15	-76.93	0	3	7	10	14	17	21
BL0293-F563	Wistar	Treatment	12	0	86.91	44.21	-38.31	-55.54	-62.73	-67.89	0	3	7	10	14	17	21
BL0293-F563	Wistar	Treatment	13	0	133.8	66.94	-5.31	-43.08	-66.67	-70.49	0	3	7	10	14	17	21
BL0293-F563	Wistar	Treatment	14	0	82.64	38.36	1.04	-35.34	-52.6	-59.75	0	3	7	10	14	17	21
BL0293-F563	Wistar	Treatment	15	0	92.72	99.01	-23.75	-53.36	-67.77	-81.46	0	3	7	10	14	17	21
BL0293-F563	Wistar	Treatment	16	0	85.43	1.57	-14.17	NA	NA	NA	0	3	7	10	NA	NA	NA
BL0293-F563	Wistar	Treatment	17	0	346.87	57.64	19.62	-11.81	-76.56	-65.59	0	3	7	10	14	17	21
BL0293-F563	Wistar	Treatment	18	0	26.3	-1.75	-48.86	-50.61	-82.62	-74.13	0	3	7	10	14	17	21
BL0293-F563	Wistar	Treatment	19	0	96.88	57.09	19.95	-45.91	-47.6	-56.44	0	3	7	10	14	17	21
BL0293-F563	Wistar	Treatment	20	0	107.89	54.45	-11.84	-46.36	-52.83	-46.76	0	3	7	10	14	17	21
BL0293-F563	Wistar	Treatment	21	0	120.36	28	-30.42	-44.73	-92.73	-67.51	0	3	7	10	14	17	21
BL0293-F563	Wistar	Treatment	22	0	140.39	15.7	-43.61	-35.87	-60.77	-78.89	0	3	7	10	14	17	21
BL0293-F563	Wistar	Treatment	23	0	96.49	71.93	13.91	-11.9	-63.78	-54.76	0	3	7	10	14	17	21
BL0293-F563	Wistar	Treatment	24	0	12.43	-22.32	-25.8	-42.37	-56.78	-53.76	0	3	7	10	14	17	21
Tumor growth measures
Tumor	Site	StudyArm	ID	DTV21	TGI21	AUC21	AUCmax	PFS4_T	PFS4_E
BL0293-F563	Wistar	Control	1	1771.79	2.92948	14295.9	680.757	10	1
BL0293-F563	Wistar	Control	2	229.23	1.19159	2914.27	138.775	21	0
BL0293-F563	Wistar	Control	3	1449.64	2.74061	9714.03	462.573	14	1
BL0293-F563	Wistar	Control	4	1967.32	3.02884	17114.5	814.977	7	1
BL0293-F563	Wistar	Control	5	1255.99	2.60712	13170.8	627.181	7	1
BL0293-F563	Wistar	Control	6	802.75	2.20028	8064.12	384.006	14	1
BL0293-F563	Wistar	Control	7	346.51	1.49629	5122.97	243.951	21	0
BL0293-F563	Wistar	Control	8	495.23	1.78378	4733.22	225.391	21	1
BL0293-F563	Wistar	Treatment	9	-38.94	-0.493313	1096.68	52.2231	21	0
BL0293-F563	Wistar	Treatment	10	-76.28	-1.43885	-298.545	-14.2164	21	0
BL0293-F563	Wistar	Treatment	11	-76.93	-1.46664	336.385	16.0183	21	0
BL0293-F563	Wistar	Treatment	12	-67.89	-1.136	-224.89	-10.709	21	0
BL0293-F563	Wistar	Treatment	13	-70.49	-1.22044	158.9	7.56667	21	0
BL0293-F563	Wistar	Treatment	14	-59.75	-0.91006	-0.15	-0.00714286	21	0
BL0293-F563	Wistar	Treatment	15	-81.46	-1.68524	1.055	0.0502381	21	0
BL0293-F563	Wistar	Treatment	16	NA	NA	NA	28.3245	10	0
BL0293-F563	Wistar	Treatment	17	-65.59	-1.06682	1043.98	49.7133	21	0
BL0293-F563	Wistar	Treatment	18	-74.13	-1.35209	-699.65	-33.3167	21	0
BL0293-F563	Wistar	Treatment	19	-56.44	-0.831031	168.555	8.02643	21	0
BL0293-F563	Wistar	Treatment	20	-46.76	-0.63036	86.065	4.09833	21	0
BL0293-F563	Wistar	Treatment	21	-67.51	-1.12424	-203.34	-9.68286	21	0
BL0293-F563	Wistar	Treatment	22	-78.89	-1.55542	-102.34	-4.87333	21	0
BL0293-F563	Wistar	Treatment	23	-54.76	-0.793189	263.755	12.5598	21	0
BL0293-F563	Wistar	Treatment	24	-53.76	-0.771325	-579.46	-27.5933	21	0
