# Supplementary material for: Improved drug-screening tests of candidate anti-cancer drugs in patient-derived xenografts through use of numerous measures of tumor growth determined in multiple independent laboratories
Source: PLoS One. 2025 Jun 18;20(6):e0324141. doi: 10.1371/journal.pone.0324141 (PMC12176186; doi:10.1371/journal.pone.0324141)
Supplement: S3 Table — The data points (time, Percent relative change in tumor growth) for each mouse in each treatment group for a progressive disease tumor model. (XLSX) [file pone.0324141.s003.xlsx]

## Sheet: Lab 1 longitudinal data
Empirical tumor growth curves (ETGT)
Tumor	Site	StudyArm	ID	%∆Vol t_0	%∆Vol t_1	%∆Vol t_2	%∆Vol t_3	%∆Vol t_4	%∆Vol t_5	%∆Vol t_6	%∆Vol t_7	%∆Vol t_8	%∆Vol t_9	%∆Vol t_10	%∆Vol t_11	%∆Vol t_12	%∆Vol t_13	t_0	t_1	t_2	t_3	t_4	t_5	t_6	t_7	t_8	t_9	t_10	t_11	t_12	t_13
625472-104-R	Baylor	Control	1	0	48.27	138.91	164.99	443.67	903.21	1046.62	1394.02	1842.98	1477.12	2121.75	1911.96	NA	NA	0	2	4	6	8	10	12	14	16	18	20	21	NA	NA
625472-104-R	Baylor	Control	2	0	11.38	45.48	27.2	60.1	188.08	183.58	799.34	772.92	812.82	1021.51	1358.12	NA	NA	0	2	4	6	8	9	11	13	15	17	19	21	NA	NA
625472-104-R	Baylor	Control	3	0	34.6	238.22	272.65	388.02	635.3	807.66	917.36	1226.59	1194.45	1374.58	1585.45	NA	NA	0	2	4	6	8	9	11	13	15	17	19	21	NA	NA
625472-104-R	Baylor	Control	4	0	37.37	117.11	224.75	307.26	492.8	422.03	872.73	1082.26	1343.31	1134.03	1334.66	NA	NA	0	2	4	6	8	9	11	13	15	17	19	21	NA	NA
625472-104-R	Baylor	Control	5	0	44.56	179.31	259.38	570.81	701.78	975.21	1413.67	1638.15	2132.43	2231.89	2745.1	NA	NA	0	2	4	6	8	10	12	16	18	20	21	22	NA	NA
625472-104-R	Baylor	Control	6	0	47.4	16.77	52.27	368.07	794.59	1035.61	1310.28	1825.32	1812.45	1887.88	1736.9	NA	NA	0	2	4	6	8	10	12	14	16	18	20	21	NA	NA
625472-104-R	Baylor	Control	7	0	41.57	75.3	30.32	162.95	349.8	415.06	590.36	987.35	904.52	1023.8	1369.98	1214.16	1353.01	0	2	4	6	8	10	12	14	16	17	18	19	20	21
625472-104-R	Baylor	Treatment	8	0	6.89	156.49	181.37	249.7	330.8	402.21	545.07	608.56	554.33	690.79	755.79	811.95	816.32	0	2	4	6	8	10	12	14	16	17	18	19	20	21
625472-104-R	Baylor	Treatment	9	0	-2	70.48	90.08	149.3	309.8	521.11	684.57	284.27	870.11	1398.79	1337.63	NA	NA	0	2	4	6	8	9	11	13	15	17	19	21	NA	NA
625472-104-R	Baylor	Treatment	10	0	77.75	149.38	263.16	336.28	394.93	431.46	509.52	618.6	601.3	588.44	888.69	NA	NA	0	2	4	6	8	9	11	13	15	17	19	21	NA	NA
625472-104-R	Baylor	Treatment	11	0	0.23	98.07	92.44	280.25	289.45	409.2	630.19	733.18	826.49	972.39	1350.88	NA	NA	0	2	4	6	8	9	11	13	15	17	19	21	NA	NA
625472-104-R	Baylor	Treatment	12	0	85.03	75.85	119.14	210.19	262.5	370.68	381.71	465.97	1082.48	1501.7	1549	NA	NA	0	2	4	6	8	10	12	14	16	18	20	21	NA	NA
625472-104-R	Baylor	Treatment	13	0	86.97	123.16	226.01	446.31	417.9	685.35	895.33	1241.2	1222.52	1748.18	1686.43	NA	NA	0	2	4	6	8	10	12	14	16	18	20	21	NA	NA
625472-104-R	Baylor	Treatment	14	0	35.68	153.35	297.52	506	699.79	916.84	957.97	1177.36	1572.6	1867.56	1786.2	NA	NA	0	2	4	6	8	10	12	14	16	18	20	21	NA	NA
Tumor growth measures
Tumor	Site	StudyArm	ID	DTV21	TGI21	AUC21	AUCmax	PFS4_T	PFS4_E
625472-104-R	Baylor	Control	1	1911.96	3.00169	19058.2	907.533	8	1
625472-104-R	Baylor	Control	2	1358.12	2.67973	9078.85	432.326	13	1
625472-104-R	Baylor	Control	3	1585.45	2.82462	15252.6	726.317	9	1
625472-104-R	Baylor	Control	4	1334.66	2.66351	13001.9	619.14	9	1
625472-104-R	Baylor	Control	5	2231.89	3.14926	18269.2	943.532	8	1
625472-104-R	Baylor	Control	6	1736.9	2.91066	18225.8	867.895	10	1
625472-104-R	Baylor	Control	7	1353.01	2.67622	10000.7	476.224	12	1
625472-104-R	Baylor	Treatment	8	816.32	2.2152	7878.92	375.187	12	1
625472-104-R	Baylor	Treatment	9	1337.63	2.66558	9861.1	469.576	11	1
625472-104-R	Baylor	Treatment	10	888.69	2.29121	8464.72	403.082	11	1
625472-104-R	Baylor	Treatment	11	1350.88	2.67476	9729.81	463.324	11	1
625472-104-R	Baylor	Treatment	12	1549	2.80275	9134.15	434.96	16	1
625472-104-R	Baylor	Treatment	13	1686.43	2.8828	14155	674.047	8	1
625472-104-R	Baylor	Treatment	14	1786.2	2.93715	16328.7	777.555	8	1

## Sheet: Lab 2 longitudinal data
Empirical tumor growth curves (ETGT)
Tumor	Site	StudyArm	ID	%∆Vol t_0	%∆Vol t_1	%∆Vol t_2	%∆Vol t_3	%∆Vol t_4	%∆Vol t_5	%∆Vol t_6	%∆Vol t_7	t_0	t_1	t_2	t_3	t_4	t_5	t_6	t_7
625472-104-R	M.D. Anderson	Control	1	0	30.63	126.19	345.81	643.41	958.65	839.27	1181.28	0	1	4	8	11	15	18	21
625472-104-R	M.D. Anderson	Control	2	0	290.79	506.21	766.55	872.42	1122.87	NA	NA	0	4	7	11	14	18	NA	NA
625472-104-R	M.D. Anderson	Control	3	0	74.33	205.2	343.24	438.14	590.39	724.06	NA	0	4	7	11	14	18	21	NA
625472-104-R	M.D. Anderson	Control	4	0	70.37	152.88	177.88	288.52	515.79	523.13	NA	0	4	7	11	14	18	21	NA
625472-104-R	M.D. Anderson	Control	5	0	9.44	47.15	188.03	319.65	412.89	533.49	607.96	0	1	5	8	12	15	19	21
625472-104-R	M.D. Anderson	Treatment	6	0	25.14	92.63	215.04	270.63	521.43	549.4	608.33	0	1	5	8	12	15	19	21
625472-104-R	M.D. Anderson	Treatment	7	0	14.57	84.91	369.09	399.43	576.54	464.13	NA	0	4	7	11	14	18	21	NA
625472-104-R	M.D. Anderson	Treatment	8	0	5.59	68.82	215.12	231.99	331.14	395.32	479.04	0	1	4	8	11	15	18	21
625472-104-R	M.D. Anderson	Treatment	9	0	28.64	195.08	219.28	275.03	489.34	666.37	NA	0	4	7	11	14	18	21	NA
625472-104-R	M.D. Anderson	Treatment	10	0	71	101.6	181.75	184.2	282.76	197.16	NA	0	4	7	11	14	18	21	NA
Tumor growth measures
Tumor	Site	StudyArm	ID	DTV21	TGI21	AUC21	AUCmax	PFS4_T	PFS4_E
625472-104-R	M.D. Anderson	Control	1	1181.28	2.55044	11610.2	552.867	11	1
625472-104-R	M.D. Anderson	Control	2	NA	NA	NA	598.424	7	1
625472-104-R	M.D. Anderson	Control	3	724.06	2.10907	6865.64	326.935	14	1
625472-104-R	M.D. Anderson	Control	4	523.13	1.82958	5003.73	238.273	18	1
625472-104-R	M.D. Anderson	Control	5	607.96	1.95722	5619.05	267.574	15	1
625472-104-R	M.D. Anderson	Treatment	6	608.33	1.95774	6168.43	293.735	15	1
625472-104-R	M.D. Anderson	Treatment	7	464.13	1.73011	5752.09	273.909	18	1
625472-104-R	M.D. Anderson	Treatment	8	479.04	1.7562	4880.44	232.402	21	1
625472-104-R	M.D. Anderson	Treatment	9	666.37	2.03649	5225.35	248.826	18	1
625472-104-R	M.D. Anderson	Treatment	10	197.16	1.0891	3170.32	150.968	21	0

## Sheet: Lab 3 longitudinal data
Tumor	Site	StudyArm	ID	%∆Vol t_0	%∆Vol t_1	%∆Vol t_2	%∆Vol t_3	%∆Vol t_4	%∆Vol t_5	%∆Vol t_6	t_0	t_1	t_2	t_3	t_4	t_5	t_6
625472-104-R	PDMR	Control	1	0	78.54	123.15	316.8	601.09	725.15	NA	0	4	7	11	14	18	NA
625472-104-R	PDMR	Control	2	0	27.46	86.14	231.08	286.45	526.84	612.52	0	4	7	11	14	18	21
625472-104-R	PDMR	Control	3	0	54.91	119.31	206.19	283.73	393.28	448.48	0	4	7	11	14	18	21
625472-104-R	PDMR	Control	4	0	66.74	135.3	245.84	497.24	676.78	NA	0	4	7	11	14	18	NA
625472-104-R	PDMR	Control	5	0	47.6	137.71	276.27	378.04	460.36	518.65	0	4	7	11	14	18	21
625472-104-R	PDMR	Control	6	0	33.11	148.62	206.01	297.22	476.63	505.39	0	4	7	11	14	18	21
625472-104-R	PDMR	Control	7	0	86.55	169.48	310.84	398.32	536.83	661.23	0	4	7	11	14	18	21
625472-104-R	PDMR	Control	8	0	36.98	103.32	266.64	387.08	494.51	576.61	0	4	7	11	14	18	21
625472-104-R	PDMR	Treatment	9	0	24.73	57.43	151.12	226.36	332.8	989.66	0	4	7	11	14	18	21
625472-104-R	PDMR	Treatment	10	0	71.08	186.69	336.54	487.55	821.55	1483.42	0	4	7	11	14	18	21
625472-104-R	PDMR	Treatment	11	0	53.49	165.31	383.98	476.37	721.44	NA	0	4	7	11	14	18	NA
625472-104-R	PDMR	Treatment	12	0	88.7	125.39	199.21	247.04	451.58	616.45	0	4	7	11	14	18	21
625472-104-R	PDMR	Treatment	13	0	73.55	197.71	464.92	541.97	693.75	1369.24	0	4	7	11	14	18	21
625472-104-R	PDMR	Treatment	14	0	90.94	226.91	340.8	437.52	558.54	NA	0	4	7	11	14	18	NA
625472-104-R	PDMR	Treatment	15	0	26.52	93.49	178.36	224.18	290.76	590.57	0	4	7	11	14	18	21
625472-104-R	PDMR	Treatment	16	0	45.09	135.56	192.51	308.21	468.35	810.64	0	4	7	11	14	18	21
Tumor	Site	StudyArm	ID	DTV21	TGI21	AUC21	AUCmax	PFS4_T	PFS4_E
625472-104-R	PDMR	Control	1	NA	NA	NA	298.268	14	1
625472-104-R	PDMR	Control	2	612.52	1.96364	4971.68	236.746	18	1
625472-104-R	PDMR	Control	3	448.48	1.70198	4373.69	208.271	21	1
625472-104-R	PDMR	Control	4	NA	NA	NA	258.971	14	1
625472-104-R	PDMR	Control	5	518.65	1.82237	5327.91	253.71	18	1
625472-104-R	PDMR	Control	6	505.39	1.8007	4823.65	229.698	18	1
625472-104-R	PDMR	Control	7	661.23	2.02977	6248.91	297.567	18	1
625472-104-R	PDMR	Control	8	576.61	1.91192	5374.77	255.941	18	1
625472-104-R	PDMR	Treatment	9	989.66	2.38845	4258.03	202.763	21	1
625472-104-R	PDMR	Treatment	10	1483.42	2.76217	8887.07	423.194	14	1
625472-104-R	PDMR	Treatment	11	NA	NA	NA	289.995	14	1
625472-104-R	PDMR	Treatment	12	616.45	1.96914	4816.4	229.352	18	1
625472-104-R	PDMR	Treatment	13	1369.24	2.68733	8955.51	426.453	11	1
625472-104-R	PDMR	Treatment	14	NA	NA	NA	275.204	14	1
625472-104-R	PDMR	Treatment	15	590.57	1.93235	3732.44	177.735	21	1
625472-104-R	PDMR	Treatment	16	810.64	2.20898	5239.98	249.523	18	1

## Sheet: Lab 4 longitudinal data
Tumor	Site	StudyArm	ID	%∆Vol t_0	%∆Vol t_1	%∆Vol t_2	%∆Vol t_3	%∆Vol t_4	%∆Vol t_5	%∆Vol t_6	%∆Vol t_7	t_0	t_1	t_2	t_3	t_4	t_5	t_6	t_7
625472-104-R	Washington University of St. Louis	Control	1	0	157.28	214.85	455.67	599.58	697.74	725.25	749.69	0	5	8	11	14	17	20	21
625472-104-R	Washington University of St. Louis	Control	2	0	156.41	243.29	364.98	606.56	742.99	1159.43	1174.5	0	5	8	11	14	17	20	21
625472-104-R	Washington University of St. Louis	Control	3	0	251.34	388.58	523.15	573.98	944.71	1100.89	1116.54	0	5	8	11	14	17	20	21
625472-104-R	Washington University of St. Louis	Control	4	0	232.34	363.94	523.23	741.17	1064.31	1195.72	1211.52	0	5	8	11	14	17	20	21
625472-104-R	Washington University of St. Louis	Control	5	0	219.53	397.09	477.99	681.77	822.87	1711.87	1727.87	0	5	8	11	14	17	20	21
625472-104-R	Washington University of St. Louis	Control	6	0	213.65	398.62	484.72	575.6	556.54	892.08	905.79	0	5	8	11	14	17	20	21
625472-104-R	Washington University of St. Louis	Control	7	0	140.18	275.83	399.19	755.23	759.96	1386.56	1404.43	0	5	8	11	14	17	20	21
625472-104-R	Washington University of St. Louis	Control	8	0	423.79	503.07	692.23	863.35	982.28	1155.74	1173.24	0	5	8	11	14	17	20	21
625472-104-R	Washington University of St. Louis	Control	9	0	169.93	301.27	-8.33	162.47	306.27	658.27	667.16	0	5	8	11	14	17	20	21
625472-104-R	Washington University of St. Louis	Control	10	0	131.1	215.05	225.46	259.8	261.81	432.02	441.59	0	5	8	11	14	17	20	21
625472-104-R	Washington University of St. Louis	Treatment	11	0	166.36	339.84	372.25	508.54	776.33	984.61	997.07	0	5	8	11	14	17	20	21
625472-104-R	Washington University of St. Louis	Treatment	12	0	82.47	151.2	246.29	346.93	592.87	635.3	644.69	0	5	8	11	14	17	20	21
625472-104-R	Washington University of St. Louis	Treatment	13	0	275.1	337.21	474.63	536.19	610.14	769.73	778.12	0	5	8	11	14	17	20	21
625472-104-R	Washington University of St. Louis	Treatment	14	0	223.53	488.69	578.4	649.45	NA	NA	NA	0	5	8	11	14	NA	NA	NA
625472-104-R	Washington University of St. Louis	Treatment	15	0	263.38	402.83	501.68	766.42	1169.57	1318.68	1339.42	0	5	8	11	14	17	20	21
625472-104-R	Washington University of St. Louis	Treatment	16	0	423.82	502.73	591.66	864.15	963.91	1101.44	1130.58	0	5	8	11	14	17	20	21
625472-104-R	Washington University of St. Louis	Treatment	17	0	85.75	161.19	188.42	350.28	402.9	468.54	477.79	0	5	8	11	14	17	20	21
625472-104-R	Washington University of St. Louis	Treatment	18	0	361.48	585.2	717.85	1033.73	1052.34	1444.72	1458.9	0	5	8	11	14	17	20	21
625472-104-R	Washington University of St. Louis	Treatment	19	0	341.06	681.25	959.9	1089.32	1286.63	1345.05	1367.94	0	5	8	11	14	17	20	21
625472-104-R	Washington University of St. Louis	Treatment	20	0	145.21	356.53	456.79	943.39	1172.2	1471.36	1482.64	0	5	8	11	14	17	20	21
Tumor	Site	StudyArm	ID	DTV21	TGI21	AUC21	AUCmax	PFS4_T	PFS4_E
625472-104-R	Washington University of St. Louis	Control	1	749.69	2.1397	8357.99	397.999	11	1
625472-104-R	Washington University of St. Louis	Control	2	1174.5	2.54514	9405.21	447.867	14	1
625472-104-R	Washington University of St. Louis	Control	3	1116.54	2.4986	11056.7	526.508	11	1
625472-104-R	Washington University of St. Louis	Control	4	1211.52	2.57377	12004.5	571.643	11	1
625472-104-R	Washington University of St. Louis	Control	5	1727.87	2.90574	12305	585.95	11	1
625472-104-R	Washington University of St. Louis	Control	6	905.79	2.30836	9138.09	435.147	11	1
625472-104-R	Washington University of St. Louis	Control	7	1404.43	2.711	10606.7	505.08	14	1
625472-104-R	Washington University of St. Louis	Control	8	1173.24	2.54415	13716	653.145	5	1
625472-104-R	Washington University of St. Louis	Control	9	667.16	2.03753	4614.88	219.756	20	1
625472-104-R	Washington University of St. Louis	Control	10	441.59	1.68934	4495.59	214.076	20	1
625472-104-R	Washington University of St. Louis	Treatment	11	997.07	2.39523	9124.08	434.48	14	1
625472-104-R	Washington University of St. Louis	Treatment	12	644.69	2.0078	5934.69	282.605	17	1
625472-104-R	Washington University of St. Louis	Treatment	13	778.12	2.17261	8903.43	423.973	11	1
625472-104-R	Washington University of St. Louis	Treatment	14	NA	NA	NA	362.112	8	1
625472-104-R	Washington University of St. Louis	Treatment	15	1339.42	2.66683	12882.1	613.433	8	1
625472-104-R	Washington University of St. Louis	Treatment	16	1130.58	2.51007	13230.8	630.038	5	1
625472-104-R	Washington University of St. Louis	Treatment	17	477.79	1.75404	4827.34	229.874	17	1
625472-104-R	Washington University of St. Louis	Treatment	18	1458.9	2.74657	15232.2	725.341	8	1
625472-104-R	Washington University of St. Louis	Treatment	19	1367.94	2.68645	16789.6	799.505	8	1
625472-104-R	Washington University of St. Louis	Treatment	20	1482.64	2.76168	13051.6	621.505	11	1

## Sheet: Lab 5 longitudinal data
Tumor	Site	StudyArm	ID	%∆Vol t_0	%∆Vol t_1	%∆Vol t_2	%∆Vol t_3	%∆Vol t_4	%∆Vol t_5	t_0	t_1	t_2	t_3	t_4	t_5
625472-104-R	Wistar	Control	1	0	122.78	410.42	696.48	1321.85	NA	0	3	7	10	14	NA
625472-104-R	Wistar	Control	2	0	64.65	97.76	501.02	1203.91	NA	0	3	7	10	14	NA
625472-104-R	Wistar	Control	3	0	583.73	973.05	3512.29	5832.4	NA	0	3	7	10	14	NA
625472-104-R	Wistar	Control	4	0	27.71	171.81	307.95	569.94	NA	0	3	7	10	14	NA
625472-104-R	Wistar	Control	5	0	87.2	173.07	394.29	699.18	NA	0	3	7	10	14	NA
625472-104-R	Wistar	Control	6	0	33.92	193.01	570.01	1216.29	NA	0	3	7	10	14	NA
625472-104-R	Wistar	Control	7	0	122.15	375.2	744.69	880.88	NA	0	3	7	10	14	NA
625472-104-R	Wistar	Treatment	8	0	74.37	94.78	193.03	503.48	NA	0	3	7	10	14	NA
625472-104-R	Wistar	Treatment	9	0	61.87	200.97	308.29	510.7	NA	0	3	7	10	14	NA
625472-104-R	Wistar	Treatment	10	0	387.11	920.54	1049.81	1981.81	NA	0	3	7	10	14	NA
625472-104-R	Wistar	Treatment	11	0	23.12	24.54	22.97	NA	NA	0	3	7	10	NA	NA
625472-104-R	Wistar	Treatment	12	0	55.13	227.67	461.57	633.26	NA	0	3	7	10	14	NA
625472-104-R	Wistar	Treatment	13	0	244.32	772.13	1064.82	2022.34	NA	0	3	7	10	14	NA
625472-104-R	Wistar	Treatment	14	0	113.1	354.72	744.44	1145.4	NA	0	3	7	10	14	NA
625472-104-R	Wistar	Treatment	15	0	115.11	199.31	360.97	580.81	NA	0	3	7	10	14	NA
625472-104-R	Wistar	Treatment	16	0	42.27	33.76	45.87	281.12	NA	0	3	7	10	14	NA
625472-104-R	Wistar	Treatment	17	0	17.25	110.38	131.47	NA	NA	0	4	7	11	NA	NA
625472-104-R	Wistar	Treatment	18	0	182.43	335.47	488.39	687.13	NA	0	3	7	10	14	NA
625472-104-R	Wistar	Treatment	19	0	111.59	258.53	418.87	691.9	NA	0	3	7	10	14	NA
625472-104-R	Wistar	Treatment	20	0	10.99	78.13	424.37	1148.91	1958.24	0	1	3	7	10	14
625472-104-R	Wistar	Treatment	21	0	73.45	137.02	213.94	619.47	NA	0	3	7	10	14	NA
Tumor	Site	StudyArm	ID	DTV21	TGI21	AUC21	AUCmax	PFS4_T	PFS4_E
625472-104-R	Wistar	Control	1	NA	NA	NA	496.256	7	1
625472-104-R	Wistar	Control	2	NA	NA	NA	337.845	10	1
625472-104-R	Wistar	Control	3	NA	NA	NA	2100.47	3	1
625472-104-R	Wistar	Control	4	NA	NA	NA	208.287	14	1
625472-104-R	Wistar	Control	5	NA	NA	NA	263.523	14	1
625472-104-R	Wistar	Control	6	NA	NA	NA	372.991	10	1
625472-104-R	Wistar	Control	7	NA	NA	NA	436.35	10	1
625472-104-R	Wistar	Treatment	8	NA	NA	NA	162.471	14	1
625472-104-R	Wistar	Treatment	9	NA	NA	NA	215.74	14	1
625472-104-R	Wistar	Treatment	10	NA	NA	NA	872.481	7	1
625472-104-R	Wistar	Treatment	11	NA	NA	NA	20.1265	10	0
625472-104-R	Wistar	Treatment	12	NA	NA	NA	276.558	10	1
625472-104-R	Wistar	Treatment	13	NA	NA	NA	809.223	7	1
625472-104-R	Wistar	Treatment	14	NA	NA	NA	466.694	10	1
625472-104-R	Wistar	Treatment	15	NA	NA	NA	251.82	14	1
625472-104-R	Wistar	Treatment	16	NA	NA	NA	70.635	14	0
625472-104-R	Wistar	Treatment	17	NA	NA	NA	64.5132	11	0
625472-104-R	Wistar	Treatment	18	NA	NA	NA	349.734	10	1
625472-104-R	Wistar	Treatment	19	NA	NA	NA	296.09	10	1
625472-104-R	Wistar	Treatment	20	NA	NA	NA	690.988	7	1
625472-104-R	Wistar	Treatment	21	NA	NA	NA	194.598	14	1
