# Supplementary material for: Improved drug-screening tests of candidate anti-cancer drugs in patient-derived xenografts through use of numerous measures of tumor growth determined in multiple independent laboratories
Source: PLoS One. 2025 Jun 18;20(6):e0324141. doi: 10.1371/journal.pone.0324141 (PMC12176186; doi:10.1371/journal.pone.0324141)
Supplement: S4 Table — The data points (time, Percent relative change in tumor growth) for each mouse in each treatment group for a progressive disease tumor model. (XLSX) [file pone.0324141.s004.xlsx]

## Sheet: Lab 1 longitudinal data
Tumor	Site	StudyArm	ID	%∆Vol t_0	%∆Vol t_1	%∆Vol t_2	%∆Vol t_3	%∆Vol t_4	%∆Vol t_5	%∆Vol t_6	t_0	t_1	t_2	t_3	t_4	t_5	t_6
Non-inhibited	Gao	Control	13710	0	43.38	58.67	101.82	185.79	384.62	497.76	0	3	6	10	13	20	21
Non-inhibited	Gao	Control	14070	0	31.68	54.67	86.17	131.73	189.08	204.728	0	6	9	14	17	20	21
Non-inhibited	Gao	Control	19210	0	32.78	50.95	70.25	137.39	146.76	193.94	0	3	6	11	14	17	21
Non-inhibited	Gao	Control	21950	0	65.21	127.76	116.3	121.15	220.96	238.088	0	6	9	12	16	19	21
Non-inhibited	Gao	Control	23440	0	28.84	73.37	79.54	165.8	256.74	345.47	0	3	7	10	14	17	21
Non-inhibited	Gao	Control	27800	0	30.96	66.05	138.54	192.81	511.11	.	0	3	6	10	13	21	.
Non-inhibited	Gao	Control	30770	0	-8.23	23.97	9.73	6.82	92.97	.	0	3	6	10	13	21	.
Non-inhibited	Gao	Control	48240	0	18.52	59.56	79.08	112.36	141.26	198.96	0	4	8	11	14	18	21
Non-inhibited	Gao	Control	49490	0	89.33	110.01	240.01	334.87	420.07	615.54	0	3	6	10	14	17	20
Non-inhibited	Gao	Treatment	13710	0	43.38	58.67	101.82	185.79	384.62	497.76	0	3	6	10	13	20	21
Non-inhibited	Gao	Treatment	14070	0	31.68	54.67	86.17	131.73	189.08	204.728	0	6	9	14	17	20	21
Non-inhibited	Gao	Treatment	19210	0	32.78	50.95	70.25	137.39	146.76	193.94	0	3	6	11	14	17	21
Non-inhibited	Gao	Treatment	21950	0	65.21	127.76	116.3	121.15	220.96	238.088	0	6	9	12	16	19	21
Non-inhibited	Gao	Treatment	23440	0	28.84	73.37	79.54	165.8	256.74	345.47	0	3	7	10	14	17	21
Non-inhibited	Gao	Treatment	27800	0	30.96	66.05	138.54	192.81	511.11	.	0	3	6	10	13	21	.
Non-inhibited	Gao	Treatment	30770	0	-8.23	23.97	9.73	6.82	92.97	.	0	3	6	10	13	21	.
Non-inhibited	Gao	Treatment	48240	0	18.52	59.56	79.08	112.36	141.26	198.96	0	4	8	11	14	18	21
Non-inhibited	Gao	Treatment	49490	0	89.33	110.01	240.01	334.87	420.07	615.54	0	3	6	10	14	17	20
Tumor	Site	StudyArm	ID	DTV21	TGI21	AUC21	AUCmax	PFS4_T	PFS4_E
Non-inhibited	Gao	Control	13710	497.76	1.78802	3408.16	162.294	21	1
Non-inhibited	Gao	Control	14070	204.727	1.11425	1581.63	75.3159	21	0
Non-inhibited	Gao	Control	19210	193.94	1.07821	1896.85	90.3262	21	0
Non-inhibited	Gao	Control	21950	238.088	1.21813	2298.29	109.442	21	0
Non-inhibited	Gao	Control	23440	345.47	1.49396	2805.95	133.617	21	0
Non-inhibited	Gao	Control	27800	511.11	1.81011	3913.84	186.373	21	1
Non-inhibited	Gao	Control	30770	92.97	0.657365	502.65	23.9357	21	0
Non-inhibited	Gao	Control	48240	198.96	1.09514	1705.89	81.2329	21	0
Non-inhibited	Gao	Control	49490	NA	NA	NA	248.431	17	1
Non-inhibited	Gao	Treatment	13710	497.76	1.78802	3408.16	162.294	21	1
Non-inhibited	Gao	Treatment	14070	204.727	1.11425	1581.63	75.3159	21	0
Non-inhibited	Gao	Treatment	19210	193.94	1.07821	1896.85	90.3262	21	0
Non-inhibited	Gao	Treatment	21950	238.088	1.21813	2298.29	109.442	21	0
Non-inhibited	Gao	Treatment	23440	345.47	1.49396	2805.95	133.617	21	0
Non-inhibited	Gao	Treatment	27800	511.11	1.81011	3913.84	186.373	21	1
Non-inhibited	Gao	Treatment	30770	92.97	0.657365	502.65	23.9357	21	0
Non-inhibited	Gao	Treatment	48240	198.96	1.09514	1705.89	81.2329	21	0
Non-inhibited	Gao	Treatment	49490	NA	NA	NA	248.431	17	1

## Sheet: Lab 2 longitudinal data
Tumor	Site	StudyArm	ID	%∆Vol t_0	%∆Vol t_1	%∆Vol t_2	%∆Vol t_3	%∆Vol t_4	%∆Vol t_5	%∆Vol t_6	t_0	t_1	t_2	t_3	t_4	t_5	t_6
Non-inhibited	PS1	Control	13710	0	43.38	58.67	101.82	185.79	384.62	497.76	0	3	6	10	13	20	21
Non-inhibited	PS1	Control	14070	0	31.68	54.67	86.17	131.73	189.08	204.728	0	6	9	14	17	20	21
Non-inhibited	PS1	Control	19210	0	32.78	50.95	70.25	137.39	146.76	193.94	0	3	6	11	14	17	21
Non-inhibited	PS1	Control	23440	0	28.84	73.37	79.54	165.8	256.74	345.47	0	3	7	10	14	17	21
Non-inhibited	PS1	Control	27800	0	30.96	66.05	138.54	192.81	511.11	.	0	3	6	10	13	21	.
Non-inhibited	PS1	Control	30770	0	-8.23	23.97	9.73	6.82	92.97	.	0	3	6	10	13	21	.
Non-inhibited	PS1	Treatment	13710	0	43.38	58.67	101.82	185.79	384.62	497.76	0	3	6	10	13	20	21
Non-inhibited	PS1	Treatment	14070	0	31.68	54.67	86.17	131.73	189.08	204.728	0	6	9	14	17	20	21
Non-inhibited	PS1	Treatment	19210	0	32.78	50.95	70.25	137.39	146.76	193.94	0	3	6	11	14	17	21
Non-inhibited	PS1	Treatment	23440	0	28.84	73.37	79.54	165.8	256.74	345.47	0	3	7	10	14	17	21
Non-inhibited	PS1	Treatment	27800	0	30.96	66.05	138.54	192.81	511.11	.	0	3	6	10	13	21	.
Non-inhibited	PS1	Treatment	30770	0	-8.23	23.97	9.73	6.82	92.97	.	0	3	6	10	13	21	.
Tumor	Site	StudyArm	ID	DTV21	TGI21	AUC21	AUCmax	PFS4_T	PFS4_E
Non-inhibited	PS1	Control	13710	497.76	1.78802	3408.16	162.294	21	1
Non-inhibited	PS1	Control	14070	204.727	1.11425	1581.63	75.3159	21	0
Non-inhibited	PS1	Control	19210	193.94	1.07821	1896.85	90.3262	21	0
Non-inhibited	PS1	Control	23440	345.47	1.49396	2805.95	133.617	21	0
Non-inhibited	PS1	Control	27800	511.11	1.81011	3913.84	186.373	21	1
Non-inhibited	PS1	Control	30770	92.97	0.657365	502.65	23.9357	21	0
Non-inhibited	PS1	Treatment	13710	497.76	1.78802	3408.16	162.294	21	1
Non-inhibited	PS1	Treatment	14070	204.727	1.11425	1581.63	75.3159	21	0
Non-inhibited	PS1	Treatment	19210	193.94	1.07821	1896.85	90.3262	21	0
Non-inhibited	PS1	Treatment	23440	345.47	1.49396	2805.95	133.617	21	0
Non-inhibited	PS1	Treatment	27800	511.11	1.81011	3913.84	186.373	21	1
Non-inhibited	PS1	Treatment	30770	92.97	0.657365	502.65	23.9357	21	0

## Sheet: Lab 3 longitudinal data
Tumor	Site	StudyArm	ID	%∆Vol t_0	%∆Vol t_1	%∆Vol t_2	%∆Vol t_3	%∆Vol t_4	%∆Vol t_5	%∆Vol t_6	t_0	t_1	t_2	t_3	t_4	t_5	t_6
Non-inhibited	PS2	Control	13710	0	43.38	58.67	101.82	185.79	384.62	497.76	0	3	6	10	13	20	21
Non-inhibited	PS2	Control	19210	0	32.78	50.95	70.25	137.39	146.76	193.94	0	3	6	11	14	17	21
Non-inhibited	PS2	Control	27800	0	30.96	66.05	138.54	192.81	511.11	.	0	3	6	10	13	21	.
Non-inhibited	PS2	Control	30770	0	-8.23	23.97	9.73	6.82	92.97	.	0	3	6	10	13	21	.
Non-inhibited	PS2	Control	48240	0	18.52	59.56	79.08	112.36	141.26	198.96	0	4	8	11	14	18	21
Non-inhibited	PS2	Control	49490	0	89.33	110.01	240.01	334.87	420.07	615.54	0	3	6	10	14	17	20
Non-inhibited	PS2	Treatment	13710	0	43.38	58.67	101.82	185.79	384.62	497.76	0	3	6	10	13	20	21
Non-inhibited	PS2	Treatment	19210	0	32.78	50.95	70.25	137.39	146.76	193.94	0	3	6	11	14	17	21
Non-inhibited	PS2	Treatment	27800	0	30.96	66.05	138.54	192.81	511.11	.	0	3	6	10	13	21	.
Non-inhibited	PS2	Treatment	30770	0	-8.23	23.97	9.73	6.82	92.97	.	0	3	6	10	13	21	.
Non-inhibited	PS2	Treatment	48240	0	18.52	59.56	79.08	112.36	141.26	198.96	0	4	8	11	14	18	21
Non-inhibited	PS2	Treatment	49490	0	89.33	110.01	240.01	334.87	420.07	615.54	0	3	6	10	14	17	20
Tumor	Site	StudyArm	ID	DTV21	TGI21	AUC21	AUCmax	PFS4_T	PFS4_E
Non-inhibited	PS2	Control	13710	497.76	1.78802	3408.16	162.294	21	1
Non-inhibited	PS2	Control	19210	193.94	1.07821	1896.85	90.3262	21	0
Non-inhibited	PS2	Control	27800	511.11	1.81011	3913.84	186.373	21	1
Non-inhibited	PS2	Control	30770	92.97	0.657365	502.65	23.9357	21	0
Non-inhibited	PS2	Control	48240	198.96	1.09514	1705.89	81.2329	21	0
Non-inhibited	PS2	Control	49490				248.431	17	1
Non-inhibited	PS2	Treatment	13710	497.76	1.78802	3408.16	162.294	21	1
Non-inhibited	PS2	Treatment	19210	193.94	1.07821	1896.85	90.3262	21	0
Non-inhibited	PS2	Treatment	27800	511.11	1.81011	3913.84	186.373	21	1
Non-inhibited	PS2	Treatment	30770	92.97	0.657365	502.65	23.9357	21	0
Non-inhibited	PS2	Treatment	48240	198.96	1.09514	1705.89	81.2329	21	0
Non-inhibited	PS2	Treatment	49490				248.431	17	1

## Sheet: Lab 4 longitudinal data
Tumor	Site	StudyArm	ID	%∆Vol t_0	%∆Vol t_1	%∆Vol t_2	%∆Vol t_3	%∆Vol t_4	%∆Vol t_5	%∆Vol t_6	t_0	t_1	t_2	t_3	t_4	t_5	t_6
Non-inhibited	PS3	Control	13710	0	43.38	58.67	101.82	185.79	384.62	497.76	0	3	6	10	13	20	21
Non-inhibited	PS3	Control	21950	0	65.21	127.76	116.3	121.15	220.96	238.088	0	6	9	12	16	19	21
Non-inhibited	PS3	Control	23440	0	28.84	73.37	79.54	165.8	256.74	345.47	0	3	7	10	14	17	21
Non-inhibited	PS3	Control	27800	0	30.96	66.05	138.54	192.81	511.11	.	0	3	6	10	13	21	.
Non-inhibited	PS3	Control	30770	0	-8.23	23.97	9.73	6.82	92.97	.	0	3	6	10	13	21	.
Non-inhibited	PS3	Control	48240	0	18.52	59.56	79.08	112.36	141.26	198.96	0	4	8	11	14	18	21
Non-inhibited	PS3	Treatment	13710	0	43.38	58.67	101.82	185.79	384.62	497.76	0	3	6	10	13	20	21
Non-inhibited	PS3	Treatment	21950	0	65.21	127.76	116.3	121.15	220.96	238.088	0	6	9	12	16	19	21
Non-inhibited	PS3	Treatment	23440	0	28.84	73.37	79.54	165.8	256.74	345.47	0	3	7	10	14	17	21
Non-inhibited	PS3	Treatment	27800	0	30.96	66.05	138.54	192.81	511.11	.	0	3	6	10	13	21	.
Non-inhibited	PS3	Treatment	30770	0	-8.23	23.97	9.73	6.82	92.97	.	0	3	6	10	13	21	.
Non-inhibited	PS3	Treatment	48240	0	18.52	59.56	79.08	112.36	141.26	198.96	0	4	8	11	14	18	21
Tumor	Site	StudyArm	ID	DTV21	TGI21	AUC21	AUCmax	PFS4_T	PFS4_E
Non-inhibited	PS3	Control	13710	497.76	1.78802	3408.16	162.294	21	1
Non-inhibited	PS3	Control	21950	238.088	1.21813	2298.29	109.442	21	0
Non-inhibited	PS3	Control	23440	345.47	1.49396	2805.95	133.617	21	0
Non-inhibited	PS3	Control	27800	511.11	1.81011	3913.84	186.373	21	1
Non-inhibited	PS3	Control	30770	92.97	0.657365	502.65	23.9357	21	0
Non-inhibited	PS3	Control	48240	198.96	1.09514	1705.89	81.2329	21	0
Non-inhibited	PS3	Treatment	13710	497.76	1.78802	3408.16	162.294	21	1
Non-inhibited	PS3	Treatment	21950	238.088	1.21813	2298.29	109.442	21	0
Non-inhibited	PS3	Treatment	23440	345.47	1.49396	2805.95	133.617	21	0
Non-inhibited	PS3	Treatment	27800	511.11	1.81011	3913.84	186.373	21	1
Non-inhibited	PS3	Treatment	30770	92.97	0.657365	502.65	23.9357	21	0
Non-inhibited	PS3	Treatment	48240	198.96	1.09514	1705.89	81.2329	21	0

## Sheet: Lab 5 longitudinal data
Tumor	Site	StudyArm	ID	%∆Vol t_0	%∆Vol t_1	%∆Vol t_2	%∆Vol t_3	%∆Vol t_4	%∆Vol t_5	%∆Vol t_6	t_0	t_1	t_2	t_3	t_4	t_5	t_6
Non-inhibited	PS4	Control	13710	0	43.38	58.67	101.82	185.79	384.62	497.76	0	3	6	10	13	20	21
Non-inhibited	PS4	Control	14070	0	31.68	54.67	86.17	131.73	189.08	204.728	0	6	9	14	17	20	21
Non-inhibited	PS4	Control	21950	0	65.21	127.76	116.3	121.15	220.96	238.088	0	6	9	12	16	19	21
Non-inhibited	PS4	Control	23440	0	28.84	73.37	79.54	165.8	256.74	345.47	0	3	7	10	14	17	21
Non-inhibited	PS4	Control	27800	0	30.96	66.05	138.54	192.81	511.11	.	0	3	6	10	13	21	.
Non-inhibited	PS4	Control	48240	0	18.52	59.56	79.08	112.36	141.26	198.96	0	4	8	11	14	18	21
Non-inhibited	PS4	Treatment	13710	0	43.38	58.67	101.82	185.79	384.62	497.76	0	3	6	10	13	20	21
Non-inhibited	PS4	Treatment	14070	0	31.68	54.67	86.17	131.73	189.08	204.728	0	6	9	14	17	20	21
Non-inhibited	PS4	Treatment	21950	0	65.21	127.76	116.3	121.15	220.96	238.088	0	6	9	12	16	19	21
Non-inhibited	PS4	Treatment	23440	0	28.84	73.37	79.54	165.8	256.74	345.47	0	3	7	10	14	17	21
Non-inhibited	PS4	Treatment	27800	0	30.96	66.05	138.54	192.81	511.11	.	0	3	6	10	13	21	.
Non-inhibited	PS4	Treatment	48240	0	18.52	59.56	79.08	112.36	141.26	198.96	0	4	8	11	14	18	21
Tumor	Site	StudyArm	ID	DTV21	TGI21	AUC21	AUCmax	PFS4_T	PFS4_E
Non-inhibited	PS4	Control	13710	497.76	1.78802	3408.16	162.294	21	1
Non-inhibited	PS4	Control	14070	204.727	1.11425	1581.63	75.3159	21	0
Non-inhibited	PS4	Control	21950	238.088	1.21813	2298.29	109.442	21	0
Non-inhibited	PS4	Control	23440	345.47	1.49396	2805.95	133.617	21	0
Non-inhibited	PS4	Control	27800	511.11	1.81011	3913.84	186.373	21	1
Non-inhibited	PS4	Control	48240	198.96	1.09514	1705.89	81.2329	21	0
Non-inhibited	PS4	Treatment	13710	497.76	1.78802	3408.16	162.294	21	1
Non-inhibited	PS4	Treatment	14070	204.727	1.11425	1581.63	75.3159	21	0
Non-inhibited	PS4	Treatment	21950	238.088	1.21813	2298.29	109.442	21	0
Non-inhibited	PS4	Treatment	23440	345.47	1.49396	2805.95	133.617	21	0
Non-inhibited	PS4	Treatment	27800	511.11	1.81011	3913.84	186.373	21	1
Non-inhibited	PS4	Treatment	48240	198.96	1.09514	1705.89	81.2329	21	0
