# Supplementary material for: Improved drug-screening tests of candidate anti-cancer drugs in patient-derived xenografts through use of numerous measures of tumor growth determined in multiple independent laboratories
Source: PLoS One. 2025 Jun 18;20(6):e0324141. doi: 10.1371/journal.pone.0324141 (PMC12176186; doi:10.1371/journal.pone.0324141)
Supplement: S5 Table — The data points (time, Percent relative change in tumor growth) for each mouse in each treatment group for a completely responsive tumor model. (XLSX) [file pone.0324141.s005.xlsx]

## Sheet: Lab 1 longitudinal data
Tumor	Site	StudyArm	ID	%∆Vol t_0	%∆Vol t_1	%∆Vol t_2	%∆Vol t_3	%∆Vol t_4	%∆Vol t_5	%∆Vol t_6	%∆Vol t_7	t_0	t_1	t_2	t_3	t_4	t_5	t_6	t_7
Inhibited	Gao	Control	10080	0	13.22	29.69	37.05	75.78	81.49	102.07	.	0	4	7	11	14	18	21	.
Inhibited	Gao	Control	16310	0	77.21	102.11	177.34	299.03	402.62	.	.	0	8	11	14	18	21	.	.
Inhibited	Gao	Control	18280	0	29.84	42.18	89.11	92.28	135.27	168.12	169.782	0	3	7	10	13	17	20	21
Inhibited	Gao	Control	30780	0	32.32	68.04	82.42	106.52	140.18	.	.	0	4	7	15	18	21	.	.
Inhibited	Gao	Control	32010	0	39.94	108.1	175.44	244.06	286.84	.	.	0	4	8	11	15	18	.	.
Inhibited	Gao	Control	32980	0	60.23	92.2	83.02	129.72	144.8	.	.	0	3	10	13	18	21	.	.
Inhibited	Gao	Control	34680	0	19.01	40.66	90.45	118.15	185.02	215.93	.	0	4	7	11	14	18	21	.
Inhibited	Gao	Control	36970	0	26.93	33.06	33.71	53.25	54.38	59.18	61.9475	0	3	6	10	13	17	20	21
Inhibited	Gao	Control	45670	0	58.44	125.92	193.95	241.99	325.6	537.33	.	0	6	9	14	17	20	21	.
Inhibited	Gao	Control	48880	0	30.98	43.83	50.38	57.29	89.19	93.37	.	0	4	7	11	14	18	21	.
Inhibited	Gao	Control	53550	0	45.16	28.28	55.94	89.39	135.44	118.25	.	0	4	7	11	14	17	21	.
Inhibited	Gao	Control	55020	0	1.53	3.72	4.65	15.85	25.93	27.74	.	0	4	7	11	14	18	21	.
Inhibited	Gao	Treatment	10081	0	24.05	32.54	-2.96	-23.95	-28	-32.8775	.	0	6	9	14	17	20	21	.
Inhibited	Gao	Treatment	16311	0	18.3	16.64	-23.57	-39.43	-51.54	-54.0575	.	0	3	6	14	17	20	21	.
Inhibited	Gao	Treatment	18281	0	-1.56	-4.12	29.05	22.35	11.48	-6.38	.	0	3	6	9	13	16	21	.
Inhibited	Gao	Treatment	30781	0	-10.25	-38.36	-54.55	-53.45	-57.77	-65.99	.	0	3	7	10	14	17	21	.
Inhibited	Gao	Treatment	32011	0	0.44	-13.02	-7.95	-0.93	2.69	-20.44	-20.0875	0	3	6	10	13	17	20	21
Inhibited	Gao	Treatment	32981	0	-15.65	-29.27	-57.49	-62.51	-78.8	-73.69	.	0	3	6	10	13	20	21	.
Inhibited	Gao	Treatment	34681	0	3.41	4.57	6.14	6.09	9.09	12.23	.	0	3	7	10	14	17	21	.
Inhibited	Gao	Treatment	36971	0	1.34	2.55	15.91	5.24	4.39	2.91	4.75	0	3	6	10	13	17	20	21
Inhibited	Gao	Treatment	45671	0	10.93	-3.49	-9.01	-32.9	-50.48	-59.19	-63.385	0	3	6	10	13	17	20	21
Inhibited	Gao	Treatment	48881	0	11.01	11.15	3.24	-5.21	-14.45	-13.66	-17.0833	0	3	6	10	13	17	20	21
Inhibited	Gao	Treatment	53551	0	4.79	5.58	-13.61	-21.22	-49.57	-59.04	-60.3675	0	2	7	10	13	17	20	21
Inhibited	Gao	Treatment	55021	0	8.65	9.12	15.83	22.49	15.87	16.89	16.705	0	3	6	10	14	17	20	21
Tumor	Site	StudyArm	ID	DTV21	TGI21	AUC21	AUCmax	PFS4_T	PFS4_E
Inhibited	Gao	Control	10080	102.07	0.703444	983.41	46.829	21	0
Inhibited	Gao	Control	16310	402.62	1.61466	3002.21	142.962	21	1
Inhibited	Gao	Control	18280	169.782	0.992444	1736.96	82.7122	21	0
Inhibited	Gao	Control	30780	140.18	0.876218	1470.48	70.0229	21	0
Inhibited	Gao	Control	32010	NA	NA	NA	135.368	18	0
Inhibited	Gao	Control	32980	144.8	0.895271	1830.31	87.1576	21	0
Inhibited	Gao	Control	34680	215.93	1.15035	1910.41	90.9719	21	0
Inhibited	Gao	Control	36970	61.9475	0.482102	840.524	40.0249	21	0
Inhibited	Gao	Control	45670	537.33	1.85212	3188.3	151.824	21	1
Inhibited	Gao	Control	48880	93.37	0.659435	1090.9	51.9476	21	0
Inhibited	Gao	Control	53550	118.25	0.780471	1431.54	68.1686	21	0
Inhibited	Gao	Control	55020	27.74	0.244827	222.49	10.5948	21	0
Inhibited	Gao	Treatment	10081	-32.8775	-0.398651	82.2562	3.91696	21	0
Inhibited	Gao	Treatment	16311	-54.0575	-0.77778	-231.614	-11.0292	21	0
Inhibited	Gao	Treatment	18281	-6.38	-0.0659262	192.83	9.18238	21	0
Inhibited	Gao	Treatment	30781	-65.99	-1.07852	-882.31	-42.0148	21	0
Inhibited	Gao	Treatment	32011	-20.0875	-0.224238	-116.839	-5.56375	21	0
Inhibited	Gao	Treatment	32981	-73.69	-1.33522	-1015.21	-48.3431	21	0
Inhibited	Gao	Treatment	34681	12.23	0.11538	127.01	6.0481	21	0
Inhibited	Gao	Treatment	36971	4.75	0.0464064	110.53	5.26333	21	0
Inhibited	Gao	Treatment	45671	-63.385	-1.00471	-452.863	-21.5649	21	0
Inhibited	Gao	Treatment	48881	-17.0833	-0.187334	-21.2767	-1.01317	21	0
Inhibited	Gao	Treatment	53551	-60.3675	-0.925521	-397.774	-18.9416	21	0
Inhibited	Gao	Treatment	55021	16.705	0.154479	289.647	13.7927	21	0

## Sheet: Lab 2 longitudinal data
Tumor	Site	StudyArm	ID	%∆Vol t_0	%∆Vol t_1	%∆Vol t_2	%∆Vol t_3	%∆Vol t_4	%∆Vol t_5	%∆Vol t_6	%∆Vol t_7	t_0	t_1	t_2	t_3	t_4	t_5	t_6	t_7
Inhibited	PS1	Control	10080	0	13.22	29.69	37.05	75.78	81.49	102.07	.	0	4	7	11	14	18	21	.
Inhibited	PS1	Control	16310	0	77.21	102.11	177.34	299.03	402.62	.	.	0	8	11	14	18	21	.	.
Inhibited	PS1	Control	30780	0	32.32	68.04	82.42	106.52	140.18	.	.	0	4	7	15	18	21	.	.
Inhibited	PS1	Control	32010	0	39.94	108.1	175.44	244.06	286.84	.	.	0	4	8	11	15	18	.	.
Inhibited	PS1	Control	32980	0	60.23	92.2	83.02	129.72	144.8	.	.	0	3	10	13	18	21	.	.
Inhibited	PS1	Control	55020	0	1.53	3.72	4.65	15.85	25.93	27.74	.	0	4	7	11	14	18	21	.
Inhibited	PS1	Treatment	10081	0	24.05	32.54	-2.96	-23.95	-28	-32.8775	.	0	6	9	14	17	20	21	.
Inhibited	PS1	Treatment	16311	0	18.3	16.64	-23.57	-39.43	-51.54	-54.0575	.	0	3	6	14	17	20	21	.
Inhibited	PS1	Treatment	30781	0	-10.25	-38.36	-54.55	-53.45	-57.77	-65.99	.	0	3	7	10	14	17	21	.
Inhibited	PS1	Treatment	32011	0	0.44	-13.02	-7.95	-0.93	2.69	-20.44	-20.0875	0	3	6	10	13	17	20	21
Inhibited	PS1	Treatment	32981	0	-15.65	-29.27	-57.49	-62.51	-78.8	-73.69	.	0	3	6	10	13	20	21	.
Inhibited	PS1	Treatment	55021	0	8.65	9.12	15.83	22.49	15.87	16.89	16.705	0	3	6	10	14	17	20	21
Tumor	Site	StudyArm	ID	DTV21	logRit	AUC21	AUCmax	PFS4_T	PFS4_E
Inhibited	PS1	Control	10080	102.07	0.703444	983.41	46.829	21	0
Inhibited	PS1	Control	16310	402.62	1.61466	3002.21	142.962	21	1
Inhibited	PS1	Control	30780	140.18	0.876218	1470.48	70.0229	21	0
Inhibited	PS1	Control	32010				135.368	18	0
Inhibited	PS1	Control	32980	144.8	0.895271	1830.31	87.1576	21	0
Inhibited	PS1	Control	55020	27.74	0.244827	222.49	10.5948	21	0
Inhibited	PS1	Treatment	10081	-32.8775	-0.398651	82.2562	3.91696	21	0
Inhibited	PS1	Treatment	16311	-54.0575	-0.77778	-231.614	-11.0292	21	0
Inhibited	PS1	Treatment	30781	-65.99	-1.07852	-882.31	-42.0148	21	0
Inhibited	PS1	Treatment	32011	-20.0875	-0.224238	-116.839	-5.56375	21	0
Inhibited	PS1	Treatment	32981	-73.69	-1.33522	-1015.21	-48.3431	21	0
Inhibited	PS1	Treatment	55021	16.705	0.154479	289.647	13.7927	21	0

## Sheet: Lab 3 longitudinal data
Tumor	Site	StudyArm	ID	%∆Vol t_0	%∆Vol t_1	%∆Vol t_2	%∆Vol t_3	%∆Vol t_4	%∆Vol t_5	%∆Vol t_6	%∆Vol t_7	t_0	t_1	t_2	t_3	t_4	t_5	t_6	t_7
Inhibited	PS2	Control	10080	0	13.22	29.69	37.05	75.78	81.49	102.07	.	0	4	7	11	14	18	21	.
Inhibited	PS2	Control	18280	0	29.84	42.18	89.11	92.28	135.27	168.12	169.782	0	3	7	10	13	17	20	21
Inhibited	PS2	Control	30780	0	32.32	68.04	82.42	106.52	140.18	.	.	0	4	7	15	18	21	.	.
Inhibited	PS2	Control	32010	0	39.94	108.1	175.44	244.06	286.84	.	.	0	4	8	11	15	18	.	.
Inhibited	PS2	Control	32980	0	60.23	92.2	83.02	129.72	144.8	.	.	0	3	10	13	18	21	.	.
Inhibited	PS2	Control	48880	0	30.98	43.83	50.38	57.29	89.19	93.37	.	0	4	7	11	14	18	21	.
Inhibited	PS2	Treatment	10081	0	24.05	32.54	-2.96	-23.95	-28	-32.8775	.	0	6	9	14	17	20	21	.
Inhibited	PS2	Treatment	18281	0	-1.56	-4.12	29.05	22.35	11.48	-6.38	.	0	3	6	9	13	16	21	.
Inhibited	PS2	Treatment	30781	0	-10.25	-38.36	-54.55	-53.45	-57.77	-65.99	.	0	3	7	10	14	17	21	.
Inhibited	PS2	Treatment	32011	0	0.44	-13.02	-7.95	-0.93	2.69	-20.44	-20.0875	0	3	6	10	13	17	20	21
Inhibited	PS2	Treatment	32981	0	-15.65	-29.27	-57.49	-62.51	-78.8	-73.69	.	0	3	6	10	13	20	21	.
Inhibited	PS2	Treatment	48881	0	11.01	11.15	3.24	-5.21	-14.45	-13.66	-17.0833	0	3	6	10	13	17	20	21
Tumor	Site	StudyArm	ID	DTV21	logRit	AUC21	AUCmax	PFS4_T	PFS4_E
Inhibited	PS2	Control	10080	102.07	0.703444	983.41	46.829	21	0
Inhibited	PS2	Control	18280	169.782	0.992444	1736.96	82.7122	21	0
Inhibited	PS2	Control	30780	140.18	0.876218	1470.48	70.0229	21	0
Inhibited	PS2	Control	32010				135.368	18	0
Inhibited	PS2	Control	32980	144.8	0.895271	1830.31	87.1576	21	0
Inhibited	PS2	Control	48880	93.37	0.659435	1090.9	51.9476	21	0
Inhibited	PS2	Treatment	10081	-32.8775	-0.398651	82.2562	3.91696	21	0
Inhibited	PS2	Treatment	18281	-6.38	-0.0659262	192.83	9.18238	21	0
Inhibited	PS2	Treatment	30781	-65.99	-1.07852	-882.31	-42.0148	21	0
Inhibited	PS2	Treatment	32011	-20.0875	-0.224238	-116.839	-5.56375	21	0
Inhibited	PS2	Treatment	32981	-73.69	-1.33522	-1015.21	-48.3431	21	0
Inhibited	PS2	Treatment	48881	-17.0833	-0.187334	-21.2767	-1.01317	21	0

## Sheet: Lab 4 longitudinal data
Tumor	Site	StudyArm	ID	%∆Vol t_0	%∆Vol t_1	%∆Vol t_2	%∆Vol t_3	%∆Vol t_4	%∆Vol t_5	%∆Vol t_6	%∆Vol t_7	t_0	t_1	t_2	t_3	t_4	t_5	t_6	t_7
Inhibited	PS3	Control	10080	0	13.22	29.69	37.05	75.78	81.49	102.07	.	0	4	7	11	14	18	21	.
Inhibited	PS3	Control	16310	0	77.21	102.11	177.34	299.03	402.62	.	.	0	8	11	14	18	21	.	.
Inhibited	PS3	Control	30780	0	32.32	68.04	82.42	106.52	140.18	.	.	0	4	7	15	18	21	.	.
Inhibited	PS3	Control	36970	0	26.93	33.06	33.71	53.25	54.38	59.18	61.9475	0	3	6	10	13	17	20	21
Inhibited	PS3	Control	45670	0	58.44	125.92	193.95	241.99	325.6	537.33	.	0	6	9	14	17	20	21	.
Inhibited	PS3	Control	55020	0	1.53	3.72	4.65	15.85	25.93	27.74	.	0	4	7	11	14	18	21	.
Inhibited	PS3	Treatment	10081	0	24.05	32.54	-2.96	-23.95	-28	-32.8775	.	0	6	9	14	17	20	21	.
Inhibited	PS3	Treatment	16311	0	18.3	16.64	-23.57	-39.43	-51.54	-54.0575	.	0	3	6	14	17	20	21	.
Inhibited	PS3	Treatment	30781	0	-10.25	-38.36	-54.55	-53.45	-57.77	-65.99	.	0	3	7	10	14	17	21	.
Inhibited	PS3	Treatment	36971	0	1.34	2.55	15.91	5.24	4.39	2.91	4.75	0	3	6	10	13	17	20	21
Inhibited	PS3	Treatment	45671	0	10.93	-3.49	-9.01	-32.9	-50.48	-59.19	-63.385	0	3	6	10	13	17	20	21
Inhibited	PS3	Treatment	55021	0	8.65	9.12	15.83	22.49	15.87	16.89	16.705	0	3	6	10	14	17	20	21
Tumor	Site	StudyArm	ID	DTV21	logRit	AUC21	AUCmax	PFS4_T	PFS4_E
Inhibited	PS3	Control	10080	102.07	0.703444	983.41	46.829	21	0
Inhibited	PS3	Control	16310	402.62	1.61466	3002.21	142.962	21	1
Inhibited	PS3	Control	30780	140.18	0.876218	1470.48	70.0229	21	0
Inhibited	PS3	Control	36970	61.9475	0.482102	840.524	40.0249	21	0
Inhibited	PS3	Control	45670	537.33	1.85212	3188.3	151.824	21	1
Inhibited	PS3	Control	55020	27.74	0.244827	222.49	10.5948	21	0
Inhibited	PS3	Treatment	10081	-32.8775	-0.398651	82.2562	3.91696	21	0
Inhibited	PS3	Treatment	16311	-54.0575	-0.77778	-231.614	-11.0292	21	0
Inhibited	PS3	Treatment	30781	-65.99	-1.07852	-882.31	-42.0148	21	0
Inhibited	PS3	Treatment	36971	4.75	0.0464064	110.53	5.26333	21	0
Inhibited	PS3	Treatment	45671	-63.385	-1.00471	-452.863	-21.5649	21	0
Inhibited	PS3	Treatment	55021	16.705	0.154479	289.647	13.7927	21	0

## Sheet: Lab 5 longitudinal data
Tumor	Site	StudyArm	ID	%∆Vol t_0	%∆Vol t_1	%∆Vol t_2	%∆Vol t_3	%∆Vol t_4	%∆Vol t_5	%∆Vol t_6	%∆Vol t_7	t_0	t_1	t_2	t_3	t_4	t_5	t_6	t_7
Inhibited	PS4	Control	10080	0	32.32	68.04	82.42	106.52	140.18	.	.	0	4	7	15	18	21	.	.
Inhibited	PS4	Control	16310	0	39.94	108.1	175.44	244.06	286.84	.	.	0	4	8	11	15	18	.	.
Inhibited	PS4	Control	30780	0	60.23	92.2	83.02	129.72	144.8	.	.	0	3	10	13	18	21	.	.
Inhibited	PS4	Control	36970	0	30.98	43.83	50.38	57.29	89.19	93.37	.	0	4	7	11	14	18	21	.
Inhibited	PS4	Control	45670	0	45.16	28.28	55.94	89.39	135.44	118.25	.	0	4	7	11	14	17	21	.
Inhibited	PS4	Control	55020	0	1.53	3.72	4.65	15.85	25.93	27.74	.	0	4	7	11	14	18	21	.
Inhibited	PS4	Treatment	30781	0	-10.25	-38.36	-54.55	-53.45	-57.77	-65.99	.	0	3	7	10	14	17	21	.
Inhibited	PS4	Treatment	32011	0	0.44	-13.02	-7.95	-0.93	2.69	-20.44	-20.0875	0	3	6	10	13	17	20	21
Inhibited	PS4	Treatment	32981	0	-15.65	-29.27	-57.49	-62.51	-78.8	-73.69	.	0	3	6	10	13	20	21	.
Inhibited	PS4	Treatment	48881	0	11.01	11.15	3.24	-5.21	-14.45	-13.66	-17.0833	0	3	6	10	13	17	20	21
Inhibited	PS4	Treatment	53551	0	4.79	5.58	-13.61	-21.22	-49.57	-59.04	-60.3675	0	2	7	10	13	17	20	21
Inhibited	PS4	Treatment	55021	0	8.65	9.12	15.83	22.49	15.87	16.89	16.705	0	3	6	10	14	17	20	21
Tumor	Site	StudyArm	ID	DTV21	logRit	AUC21	AUCmax	PFS4_T	PFS4_E
Inhibited	PS4	Control	10080	140.18	0.876218	1470.48	70.0229	21	0
Inhibited	PS4	Control	16310				135.368	18	0
Inhibited	PS4	Control	30780	144.8	0.895271	1830.31	87.1576	21	0
Inhibited	PS4	Control	36970	93.37	0.659435	1090.9	51.9476	21	0
Inhibited	PS4	Control	45670	118.25	0.780471	1431.54	68.1686	21	0
Inhibited	PS4	Control	55020	27.74	0.244827	222.49	10.5948	21	0
Inhibited	PS4	Treatment	30781	-65.99	-1.07852	-882.31	-42.0148	21	0
Inhibited	PS4	Treatment	32011	-20.0875	-0.224238	-116.839	-5.56375	21	0
Inhibited	PS4	Treatment	32981	-73.69	-1.33522	-1015.21	-48.3431	21	0
Inhibited	PS4	Treatment	48881	-17.0833	-0.187334	-21.2767	-1.01317	21	0
Inhibited	PS4	Treatment	53551	-60.3675	-0.925521	-397.774	-18.9416	21	0
Inhibited	PS4	Treatment	55021	16.705	0.154479	289.647	13.7927	21	0
