# Supplementary material for: Improved drug-screening tests of candidate anti-cancer drugs in patient-derived xenografts through use of numerous measures of tumor growth determined in multiple independent laboratories
Source: PLoS One. 2025 Jun 18;20(6):e0324141. doi: 10.1371/journal.pone.0324141 (PMC12176186; doi:10.1371/journal.pone.0324141)
Supplement: S6 Table — The collection of all bootstrap samples for all drug screening tests with empirical tumor growth trajectories for Evrard et al. and Gao et al., Completely Responsive and Progressive Disease tumor models. (XLSX) [file pone.0324141.s006.xlsx]

## Sheet: Evrard tg measures & ETGTs
Tumor	Site	StudyArm	ID	DTV21	TGI21	AUC21	AUCmax	PFS4_T	PFS4_E		%∆Vol t_0	%∆Vol t_1	%∆Vol t_2	%∆Vol t_3	%∆Vol t_4	%∆Vol t_5	%∆Vol t_6	%∆Vol t_7	%∆Vol t_8	%∆Vol t_9	%∆Vol t_10	%∆Vol t_11	%∆Vol t_12	%∆Vol t_13	t_0	t_1	t_2	t_3	t_4	t_5	t_6	t_7	t_8	t_9	t_10	t_11	t_12	t_13
BL0293-F563	Baylor	Control	1	405.62	1.62062	3288.7	156.605	21	1		0	13.53	66.88	134.77	183.37	367.24	405.62	NA	NA	NA	NA	NA	NA	NA	0	4	7	11	14	18	21	NA	NA	NA	NA	NA	NA	NA
BL0293-F563	Baylor	Control	2	432.58	1.67256	2010.4	95.7336	21	1		0	-1.47	30.52	65.65	136.41	157.9	432.58	NA	NA	NA	NA	NA	NA	NA	0	4	7	11	14	18	21	NA	NA	NA	NA	NA	NA	NA
BL0293-F563	Baylor	Control	3	370.43	1.54848	2256.22	107.439	21	0		0	4.43	55.85	69.81	124.8	230.99	370.43	NA	NA	NA	NA	NA	NA	NA	0	4	7	11	14	18	21	NA	NA	NA	NA	NA	NA	NA
BL0293-F563	Baylor	Control	4	573.59	1.90745	4428.99	210.904	18	1		0	41.68	59.69	203.45	276.24	438.54	573.59	NA	NA	NA	NA	NA	NA	NA	0	4	7	11	14	18	21	NA	NA	NA	NA	NA	NA	NA
BL0293-F563	Baylor	Control	5	1124.96	2.50549	7735.76	368.369	14	1		0	120.38	186.71	264.99	476.3	679.71	1124.96	NA	NA	NA	NA	NA	NA	NA	0	4	7	11	14	18	21	NA	NA	NA	NA	NA	NA	NA
BL0293-F563	Baylor	Control	6	447.47	1.70014	3580.23	170.487	21	1		0	17.37	90.93	142.26	269.2	311.39	447.47	NA	NA	NA	NA	NA	NA	NA	0	4	7	11	14	18	21	NA	NA	NA	NA	NA	NA	NA
BL0293-F563	Baylor	Control	7	630.42	1.98845	4053.14	193.007	18	1		0	6.88	50.73	105.58	275.4	449.27	630.42	NA	NA	NA	NA	NA	NA	NA	0	4	7	11	14	18	21	NA	NA	NA	NA	NA	NA	NA
BL0293-F563	Baylor	Treatment	8	-100	-4.60517	-1265.31	-60.2529	21	0		0	9.38	-50	-78.04	-100	-100	-100	NA	NA	NA	NA	NA	NA	NA	0	4	7	11	14	18	21	NA	NA	NA	NA	NA	NA	NA
BL0293-F563	Baylor	Treatment	9	-100	-4.60517	-1273.26	-60.6312	21	0		0	6.9	-53.72	-74.11	-100	-100	-100	NA	NA	NA	NA	NA	NA	NA	0	4	7	11	14	18	21	NA	NA	NA	NA	NA	NA	NA
BL0293-F563	Baylor	Treatment	10	-100	-4.60517	-1020.62	-48.6012	21	0		0	59.16	-44.24	-75.68	-87.99	-100	-100	NA	NA	NA	NA	NA	NA	NA	0	4	7	11	14	18	21	NA	NA	NA	NA	NA	NA	NA
BL0293-F563	Baylor	Treatment	11	-100	-4.60517	-907.33	-43.2062	21	0		0	39.96	-13.3	-66.62	-76.42	-100	-100	NA	NA	NA	NA	NA	NA	NA	0	4	7	11	14	18	21	NA	NA	NA	NA	NA	NA	NA
BL0293-F563	Baylor	Treatment	12	-100	-4.60517	-1259.46	-59.9745	21	0		0	-5.26	-31.63	-86.98	-93.12	-100	-100	NA	NA	NA	NA	NA	NA	NA	0	4	7	11	14	18	21	NA	NA	NA	NA	NA	NA	NA
BL0293-F563	Baylor	Treatment	13	-100	-4.60517	-1210.82	-57.6579	21	0		0	-15.82	-45.46	-73.93	-78.13	-89.75	-100	NA	NA	NA	NA	NA	NA	NA	0	4	7	11	14	18	21	NA	NA	NA	NA	NA	NA	NA
BL0293-F563	Baylor	Treatment	14	-100	-4.60517	-1270.88	-60.5179	21	0		0	-23.33	-36.3	-78.05	-82.57	-100	-100	NA	NA	NA	NA	NA	NA	NA	0	4	7	11	14	18	21	NA	NA	NA	NA	NA	NA	NA
BL0293-F563	M.D. Anderson	Control	1	517.3	1.82018	6347.95	302.283	14	1		0	101.09	176.18	334.94	445.54	460.35	517.3	NA	NA	NA	NA	NA	NA	NA	0	3	7	10	14	17	21	NA	NA	NA	NA	NA	NA	NA
BL0293-F563	M.D. Anderson	Control	2	425.39	1.65897	3468.77	165.18	21	1		0	22.36	79.04	153.7	232.73	370.7	425.39	NA	NA	NA	NA	NA	NA	NA	0	4	8	11	15	18	21	NA	NA	NA	NA	NA	NA	NA
BL0293-F563	M.D. Anderson	Control	3	356.1	1.51754	3089.32	147.111	21	0		0	42.65	47.05	136.87	191.36	312.12	356.1	NA	NA	NA	NA	NA	NA	NA	0	4	7	11	14	18	21	NA	NA	NA	NA	NA	NA	NA
BL0293-F563	M.D. Anderson	Control	4	631.94	1.99053	3593.06	171.098	21	1		0	9.45	31.56	95.14	199.83	329.5	631.94	NA	NA	NA	NA	NA	NA	NA	0	3	7	10	14	17	21	NA	NA	NA	NA	NA	NA	NA
BL0293-F563	M.D. Anderson	Control	5	712.99	2.09555	5199.33	247.587	17	1		0	21.37	141.88	140.62	307.04	467.19	712.99	NA	NA	NA	NA	NA	NA	NA	0	3	7	10	14	17	21	NA	NA	NA	NA	NA	NA	NA
BL0293-F563	M.D. Anderson	Treatment	6	-100	-4.60517	-906.91	-43.1862	21	0		0	45.11	-20.86	-68.08	-79.39	-93.04	-100	NA	NA	NA	NA	NA	NA	NA	0	4	7	11	14	18	21	NA	NA	NA	NA	NA	NA	NA
BL0293-F563	M.D. Anderson	Treatment	7	-100	-4.60517	-1152.33	-54.8729	21	0		0	32.25	-51.42	-77.19	-92.3	-97.72	-100	NA	NA	NA	NA	NA	NA	NA	0	4	7	11	14	18	21	NA	NA	NA	NA	NA	NA	NA
BL0293-F563	M.D. Anderson	Treatment	8	-100	-4.60517	-1288.23	-61.3445	21	0		0	15.83	-65.33	-80.57	-97.57	-97.57	-100	NA	NA	NA	NA	NA	NA	NA	0	4	7	11	14	18	21	NA	NA	NA	NA	NA	NA	NA
BL0293-F563	M.D. Anderson	Treatment	9	-97.65	-3.75075	-563.675	-26.8417	21	0		0	44.21	65.68	-46.61	-76.47	-92.06	-97.65	NA	NA	NA	NA	NA	NA	NA	0	3	7	10	14	17	21	NA	NA	NA	NA	NA	NA	NA
BL0293-F563	M.D. Anderson	Treatment	10	-98.03	-3.92714	-1103.89	-52.5662	21	0		0	6.6	-3.36	-80.33	-84.26	-98.03	-98.03	NA	NA	NA	NA	NA	NA	NA	0	3	7	10	14	17	21	NA	NA	NA	NA	NA	NA	NA
BL0293-F563	PDMR	Control	1	411.07	1.63134	3527.93	167.997	21	1		0	51.47	95.95	143.4	234.73	411.07	NA	NA	NA	NA	NA	NA	NA	NA	0	2	7	10	16	21	NA	NA	NA	NA	NA	NA	NA	NA
BL0293-F563	PDMR	Control	2	745.99	2.13534	5878.27	279.917	21	1		0	59.07	149.84	248.63	379.7	745.99	NA	NA	NA	NA	NA	NA	NA	NA	0	2	7	10	16	21	NA	NA	NA	NA	NA	NA	NA	NA
BL0293-F563	PDMR	Control	3	813.8	2.21244	7525.35	358.35	16	1		0	61.49	302.08	345.39	456.92	813.8	NA	NA	NA	NA	NA	NA	NA	NA	0	2	7	10	16	21	NA	NA	NA	NA	NA	NA	NA	NA
BL0293-F563	PDMR	Control	4	518.34	1.82187	3792.36	180.589	21	1		0	73.44	79.58	117.48	253.18	518.34	NA	NA	NA	NA	NA	NA	NA	NA	0	2	7	10	16	21	NA	NA	NA	NA	NA	NA	NA	NA
BL0293-F563	PDMR	Control	5	934.69	2.33669	8114.42	386.401	10	1		0	96.51	296.47	435.99	416.74	934.69	NA	NA	NA	NA	NA	NA	NA	NA	0	2	7	10	16	21	NA	NA	NA	NA	NA	NA	NA	NA
BL0293-F563	PDMR	Control	6	512.92	1.81306	4235.28	201.68	21	1		0	26.05	101.87	187.93	292.48	512.92	NA	NA	NA	NA	NA	NA	NA	NA	0	2	7	10	16	21	NA	NA	NA	NA	NA	NA	NA	NA
BL0293-F563	PDMR	Control	7	NA	NA	NA	63.4535	10	0		0	34.5	91.22	99.27	NA	NA	NA	NA	NA	NA	NA	NA	NA	NA	0	2	7	10	NA	NA	NA	NA	NA	NA	NA	NA	NA	NA
BL0293-F563	PDMR	Control	8	588.25	1.92898	5290.57	251.932	21	1		0	50.63	126.61	217.55	392.24	588.25	NA	NA	NA	NA	NA	NA	NA	NA	0	2	7	10	16	21	NA	NA	NA	NA	NA	NA	NA	NA
BL0293-F563	PDMR	Control	9	312.11	1.41612	2095.86	99.8026	21	0		0	16.52	30.64	96.69	127.29	312.11	NA	NA	NA	NA	NA	NA	NA	NA	0	2	7	10	16	21	NA	NA	NA	NA	NA	NA	NA	NA
BL0293-F563	PDMR	Control	10	316.33	1.42631	2580.45	122.879	21	0		0	1.07	80.05	128	161.76	316.33	NA	NA	NA	NA	NA	NA	NA	NA	0	2	7	10	16	21	NA	NA	NA	NA	NA	NA	NA	NA
BL0293-F563	PDMR	Control	11	608.27	1.95766	4511.42	214.83	21	1		0	43.9	133.92	193.33	260.26	608.27	NA	NA	NA	NA	NA	NA	NA	NA	0	2	7	10	16	21	NA	NA	NA	NA	NA	NA	NA	NA
BL0293-F563	PDMR	Control	12	765.46	2.15809	6831.06	325.288	16	1		0	80.46	157.03	239.48	532.73	765.46	NA	NA	NA	NA	NA	NA	NA	NA	0	2	7	10	16	21	NA	NA	NA	NA	NA	NA	NA	NA
BL0293-F563	PDMR	Control	13	648.82	2.01333	5673.05	270.145	21	1		0	47.79	186.52	272.46	347.56	648.82	NA	NA	NA	NA	NA	NA	NA	NA	0	2	7	10	16	21	NA	NA	NA	NA	NA	NA	NA	NA
BL0293-F563	PDMR	Control	14	493.29	1.78051	3974.75	189.274	21	1		0	35.2	110.78	183.8	245.11	493.29	NA	NA	NA	NA	NA	NA	NA	NA	0	2	7	10	16	21	NA	NA	NA	NA	NA	NA	NA	NA
BL0293-F563	PDMR	Control	15	298.78	1.38324	2106.2	100.295	21	0		0	5.03	44.13	72.81	152.27	298.78	NA	NA	NA	NA	NA	NA	NA	NA	0	2	7	10	16	21	NA	NA	NA	NA	NA	NA	NA	NA
BL0293-F563	PDMR	Treatment	16	-88.15	-2.13284	-418.895	-19.9474	21	0		0	91.11	22.43	-36.98	-80.13	-88.15	NA	NA	NA	NA	NA	NA	NA	NA	0	2	7	10	16	21	NA	NA	NA	NA	NA	NA	NA	NA
BL0293-F563	PDMR	Treatment	17	-89.58	-2.26144	-805.52	-38.3581	21	0		0	15.75	-1.58	-37.82	-83.67	-89.58	NA	NA	NA	NA	NA	NA	NA	NA	0	2	7	10	16	21	NA	NA	NA	NA	NA	NA	NA	NA
BL0293-F563	PDMR	Treatment	18	-90.28	-2.33098	-869.1	-41.3857	21	0		0	62.03	-27.3	-64.62	-83.73	-90.28	NA	NA	NA	NA	NA	NA	NA	NA	0	2	7	10	16	21	NA	NA	NA	NA	NA	NA	NA	NA
BL0293-F563	PDMR	Treatment	19	-86.32	-1.98924	-946.2	-45.0571	21	0		0	22.95	-26.85	-63.21	-76.16	-86.32	NA	NA	NA	NA	NA	NA	NA	NA	0	2	7	10	16	21	NA	NA	NA	NA	NA	NA	NA	NA
BL0293-F563	PDMR	Treatment	20	-86.57	-2.00768	-354.265	-16.8698	21	0		0	71.42	33.59	-25.19	-74.33	-86.57	NA	NA	NA	NA	NA	NA	NA	NA	0	2	7	10	16	21	NA	NA	NA	NA	NA	NA	NA	NA
BL0293-F563	PDMR	Treatment	21	-85.67	-1.94281	-593.315	-28.2531	21	0		0	40.12	6.72	-34.25	-71.33	-85.67	NA	NA	NA	NA	NA	NA	NA	NA	0	2	7	10	16	21	NA	NA	NA	NA	NA	NA	NA	NA
BL0293-F563	PDMR	Treatment	22	-89.85	-2.2877	-981.485	-46.7374	21	0		0	30.58	-35.16	-58.63	-83.53	-89.85	NA	NA	NA	NA	NA	NA	NA	NA	0	2	7	10	16	21	NA	NA	NA	NA	NA	NA	NA	NA
BL0293-F563	PDMR	Treatment	23	-84.52	-1.86562	-911.095	-43.3855	21	0		0	4.01	-15.27	-58.18	-71.08	-84.52	NA	NA	NA	NA	NA	NA	NA	NA	0	2	7	10	16	21	NA	NA	NA	NA	NA	NA	NA	NA
BL0293-F563	PDMR	Treatment	24	-88.09	-2.12779	-1137.64	-54.1733	21	0		0	0.65	-36.16	-72.61	-81.51	-88.09	NA	NA	NA	NA	NA	NA	NA	NA	0	2	7	10	16	21	NA	NA	NA	NA	NA	NA	NA	NA
BL0293-F563	PDMR	Treatment	25	-88.58	-2.1698	-893.2	-42.5333	21	0		0	34.96	-23.3	-57.65	-80.27	-88.58	NA	NA	NA	NA	NA	NA	NA	NA	0	2	7	10	16	21	NA	NA	NA	NA	NA	NA	NA	NA
BL0293-F563	Washington University of St. Louis	Control	1	987.27	2.38626	8286.34	394.588	14	1		0	70.58	227.34	299.7	623.3	723.49	987.27	NA	NA	NA	NA	NA	NA	NA	0	4	7	11	14	18	21	NA	NA	NA	NA	NA	NA	NA
BL0293-F563	Washington University of St. Louis	Control	2	547.35	1.86772	4154.39	197.828	18	1		0	-2.23	128.27	133.61	261.15	431.59	547.35	NA	NA	NA	NA	NA	NA	NA	0	4	7	11	14	18	21	NA	NA	NA	NA	NA	NA	NA
BL0293-F563	Washington University of St. Louis	Control	3	268.18	1.3034	1964.21	93.534	21	0		0	5.68	32.01	40.15	141.73	226.7	268.18	NA	NA	NA	NA	NA	NA	NA	0	4	7	11	14	18	21	NA	NA	NA	NA	NA	NA	NA
BL0293-F563	Washington University of St. Louis	Control	4	791.06	2.18724	6601.86	314.374	14	1		0	37.47	190.51	273.48	471.06	574.7	791.06	NA	NA	NA	NA	NA	NA	NA	0	4	7	11	14	18	21	NA	NA	NA	NA	NA	NA	NA
BL0293-F563	Washington University of St. Louis	Control	5	678.23	2.05185	6013.42	286.353	14	1		0	79.58	205.34	214.87	436.31	491.35	678.23	NA	NA	NA	NA	NA	NA	NA	0	4	7	11	14	18	21	NA	NA	NA	NA	NA	NA	NA
BL0293-F563	Washington University of St. Louis	Control	6	471.57	1.74322	3671.54	174.835	21	1		0	20.38	55.86	137.67	278.63	354.37	471.57	NA	NA	NA	NA	NA	NA	NA	0	4	7	11	14	18	21	NA	NA	NA	NA	NA	NA	NA
BL0293-F563	Washington University of St. Louis	Control	7	468.91	1.73855	3123.55	148.74	21	1		0	38.59	76.53	122.99	191.9	261.47	468.91	NA	NA	NA	NA	NA	NA	NA	0	4	7	11	14	18	21	NA	NA	NA	NA	NA	NA	NA
BL0293-F563	Washington University of St. Louis	Control	8	NA	NA	NA	72.0294	18	0		0	32.33	58.14	74	121.27	148.22	NA	NA	NA	NA	NA	NA	NA	NA	0	4	7	11	14	18	NA	NA	NA	NA	NA	NA	NA	NA
BL0293-F563	Washington University of St. Louis	Control	9	411.01	1.63122	2197.29	104.633	21	1		0	36.78	62.56	85.9	64.87	201.54	411.01	NA	NA	NA	NA	NA	NA	NA	0	4	7	11	14	18	21	NA	NA	NA	NA	NA	NA	NA
BL0293-F563	Washington University of St. Louis	Control	10	NA	NA	NA	117.362	18	0		0	56.39	89.96	106.74	214.85	237.36	NA	NA	NA	NA	NA	NA	NA	NA	0	4	7	11	14	18	NA	NA	NA	NA	NA	NA	NA	NA
BL0293-F563	Washington University of St. Louis	Treatment	11	-75.11	-1.3907	242.865	11.565	21	0		0	64.24	101.01	46.77	-40.69	-69.75	-75.11	NA	NA	NA	NA	NA	NA	NA	0	4	7	11	14	18	21	NA	NA	NA	NA	NA	NA	NA
BL0293-F563	Washington University of St. Louis	Treatment	12	-75.98	-1.42628	-273.5	-13.0238	21	0		0	38.15	36.69	-9.53	-43.39	-67.5	-75.98	NA	NA	NA	NA	NA	NA	NA	0	4	7	11	14	18	21	NA	NA	NA	NA	NA	NA	NA
BL0293-F563	Washington University of St. Louis	Treatment	13	-87.98	-2.1186	-584.205	-27.8193	21	0		0	7.48	29.83	-26.27	-52.27	-87.98	-87.98	NA	NA	NA	NA	NA	NA	NA	0	4	7	11	14	18	21	NA	NA	NA	NA	NA	NA	NA
BL0293-F563	Washington University of St. Louis	Treatment	14	-52.57	-0.745915	774.27	36.87	21	0		0	119.24	144.85	20.96	-14.71	-26.59	-52.57	NA	NA	NA	NA	NA	NA	NA	0	4	7	11	14	18	21	NA	NA	NA	NA	NA	NA	NA
BL0293-F563	Washington University of St. Louis	Treatment	15	-81.55	-1.69011	-36.365	-1.73167	21	0		0	30.83	88.2	18.13	-41.31	-71.29	-81.55	NA	NA	NA	NA	NA	NA	NA	0	4	7	11	14	18	21	NA	NA	NA	NA	NA	NA	NA
BL0293-F563	Washington University of St. Louis	Treatment	16	-87.26	-2.06042	-406.27	-19.3462	21	0		0	5.09	8.68	47.92	-53.11	-87.26	-87.26	NA	NA	NA	NA	NA	NA	NA	0	4	7	11	14	18	21	NA	NA	NA	NA	NA	NA	NA
BL0293-F563	Washington University of St. Louis	Treatment	17	-62.02	-0.96811	-319.13	-15.1967	21	0		0	7.69	-0.65	5.56	-19.06	-58.14	-62.02	NA	NA	NA	NA	NA	NA	NA	0	4	7	11	14	18	21	NA	NA	NA	NA	NA	NA	NA
BL0293-F563	Washington University of St. Louis	Treatment	18	-74.38	-1.3618	-418.275	-19.9179	21	0		0	12.03	34.34	-22.55	-41.66	-69.79	-74.38	NA	NA	NA	NA	NA	NA	NA	0	4	7	11	14	18	21	NA	NA	NA	NA	NA	NA	NA
BL0293-F563	Washington University of St. Louis	Treatment	19	-59.62	-0.906836	410.405	19.5431	21	0		0	57.73	119.39	48.59	-35.33	-47.57	-59.62	NA	NA	NA	NA	NA	NA	NA	0	4	7	11	14	18	21	NA	NA	NA	NA	NA	NA	NA
BL0293-F563	Washington University of St. Louis	Treatment	20	-94.73	-2.94314	-324.2	-15.4381	21	0		0	45.55	39.14	-1.56	-61.41	-73.75	-94.73	NA	NA	NA	NA	NA	NA	NA	0	4	7	11	14	18	21	NA	NA	NA	NA	NA	NA	NA
BL0293-F563	Wistar	Control	1	1771.79	2.92948	14295.9	680.757	10	1		0	147.69	231.98	787.06	831.98	1073.38	1771.79	NA	NA	NA	NA	NA	NA	NA	0	3	7	10	14	17	21	NA	NA	NA	NA	NA	NA	NA
BL0293-F563	Wistar	Control	2	229.23	1.19159	2914.27	138.775	21	0		0	73.38	116.27	112.94	197.04	202.03	229.23	NA	NA	NA	NA	NA	NA	NA	0	3	7	10	14	17	21	NA	NA	NA	NA	NA	NA	NA
BL0293-F563	Wistar	Control	3	1449.64	2.74061	9714.03	462.573	14	1		0	76.31	195.73	324.3	510.07	840.66	1449.64	NA	NA	NA	NA	NA	NA	NA	0	3	7	10	14	17	21	NA	NA	NA	NA	NA	NA	NA
BL0293-F563	Wistar	Control	4	1967.32	3.02884	17114.5	814.977	7	1		0	199.75	446.49	602.83	974.17	1542.44	1967.32	NA	NA	NA	NA	NA	NA	NA	0	3	7	10	14	17	21	NA	NA	NA	NA	NA	NA	NA
BL0293-F563	Wistar	Control	5	1255.99	2.60712	13170.8	627.181	7	1		0	206.42	437.98	863.66	718.93	818.39	1255.99	NA	NA	NA	NA	NA	NA	NA	0	3	7	10	14	17	21	NA	NA	NA	NA	NA	NA	NA
BL0293-F563	Wistar	Control	6	802.75	2.20028	8064.12	384.006	14	1		0	165.08	175.48	270.36	526.69	707.71	802.75	NA	NA	NA	NA	NA	NA	NA	0	3	7	10	14	17	21	NA	NA	NA	NA	NA	NA	NA
BL0293-F563	Wistar	Control	7	346.51	1.49629	5122.97	243.951	21	0		0	210.83	196.36	263.87	265.69	328.95	346.51	NA	NA	NA	NA	NA	NA	NA	0	3	7	10	14	17	21	NA	NA	NA	NA	NA	NA	NA
BL0293-F563	Wistar	Control	8	495.23	1.78378	4733.22	225.391	21	1		0	67.93	152.9	227.79	293.37	327.37	495.23	NA	NA	NA	NA	NA	NA	NA	0	3	7	10	14	17	21	NA	NA	NA	NA	NA	NA	NA
BL0293-F563	Wistar	Treatment	9	-38.94	-0.493313	1096.68	52.2231	21	0		0	164.4	110.11	69.98	25.34	-34.24	-38.94	NA	NA	NA	NA	NA	NA	NA	0	3	7	10	14	17	21	NA	NA	NA	NA	NA	NA	NA
BL0293-F563	Wistar	Treatment	10	-76.28	-1.43885	-298.545	-14.2164	21	0		0	86.3	40.44	-27.47	-65.04	-75.94	-76.28	NA	NA	NA	NA	NA	NA	NA	0	3	7	10	14	17	21	NA	NA	NA	NA	NA	NA	NA
BL0293-F563	Wistar	Treatment	11	-76.93	-1.46664	336.385	16.0183	21	0		0	123.4	81.89	19.23	-13.3	-71.15	-76.93	NA	NA	NA	NA	NA	NA	NA	0	3	7	10	14	17	21	NA	NA	NA	NA	NA	NA	NA
BL0293-F563	Wistar	Treatment	12	-67.89	-1.136	-224.89	-10.709	21	0		0	86.91	44.21	-38.31	-55.54	-62.73	-67.89	NA	NA	NA	NA	NA	NA	NA	0	3	7	10	14	17	21	NA	NA	NA	NA	NA	NA	NA
BL0293-F563	Wistar	Treatment	13	-70.49	-1.22044	158.9	7.56667	21	0		0	133.8	66.94	-5.31	-43.08	-66.67	-70.49	NA	NA	NA	NA	NA	NA	NA	0	3	7	10	14	17	21	NA	NA	NA	NA	NA	NA	NA
BL0293-F563	Wistar	Treatment	14	-59.75	-0.91006	-0.15	-0.00714286	21	0		0	82.64	38.36	1.04	-35.34	-52.6	-59.75	NA	NA	NA	NA	NA	NA	NA	0	3	7	10	14	17	21	NA	NA	NA	NA	NA	NA	NA
BL0293-F563	Wistar	Treatment	15	-81.46	-1.68524	1.055	0.0502381	21	0		0	92.72	99.01	-23.75	-53.36	-67.77	-81.46	NA	NA	NA	NA	NA	NA	NA	0	3	7	10	14	17	21	NA	NA	NA	NA	NA	NA	NA
BL0293-F563	Wistar	Treatment	16	NA	NA	NA	28.3245	10	0		0	85.43	1.57	-14.17	NA	NA	NA	NA	NA	NA	NA	NA	NA	NA	0	3	7	10	NA	NA	NA	NA	NA	NA	NA	NA	NA	NA
BL0293-F563	Wistar	Treatment	17	-65.59	-1.06682	1043.98	49.7133	21	0		0	346.87	57.64	19.62	-11.81	-76.56	-65.59	NA	NA	NA	NA	NA	NA	NA	0	3	7	10	14	17	21	NA	NA	NA	NA	NA	NA	NA
BL0293-F563	Wistar	Treatment	18	-74.13	-1.35209	-699.65	-33.3167	21	0		0	26.3	-1.75	-48.86	-50.61	-82.62	-74.13	NA	NA	NA	NA	NA	NA	NA	0	3	7	10	14	17	21	NA	NA	NA	NA	NA	NA	NA
BL0293-F563	Wistar	Treatment	19	-56.44	-0.831031	168.555	8.02643	21	0		0	96.88	57.09	19.95	-45.91	-47.6	-56.44	NA	NA	NA	NA	NA	NA	NA	0	3	7	10	14	17	21	NA	NA	NA	NA	NA	NA	NA
BL0293-F563	Wistar	Treatment	20	-46.76	-0.63036	86.065	4.09833	21	0		0	107.89	54.45	-11.84	-46.36	-52.83	-46.76	NA	NA	NA	NA	NA	NA	NA	0	3	7	10	14	17	21	NA	NA	NA	NA	NA	NA	NA
BL0293-F563	Wistar	Treatment	21	-67.51	-1.12424	-203.34	-9.68286	21	0		0	120.36	28	-30.42	-44.73	-92.73	-67.51	NA	NA	NA	NA	NA	NA	NA	0	3	7	10	14	17	21	NA	NA	NA	NA	NA	NA	NA
BL0293-F563	Wistar	Treatment	22	-78.89	-1.55542	-102.34	-4.87333	21	0		0	140.39	15.7	-43.61	-35.87	-60.77	-78.89	NA	NA	NA	NA	NA	NA	NA	0	3	7	10	14	17	21	NA	NA	NA	NA	NA	NA	NA
BL0293-F563	Wistar	Treatment	23	-54.76	-0.793189	263.755	12.5598	21	0		0	96.49	71.93	13.91	-11.9	-63.78	-54.76	NA	NA	NA	NA	NA	NA	NA	0	3	7	10	14	17	21	NA	NA	NA	NA	NA	NA	NA
BL0293-F563	Wistar	Treatment	24	-53.76	-0.771325	-579.46	-27.5933	21	0		0	12.43	-22.32	-25.8	-42.37	-56.78	-53.76	NA	NA	NA	NA	NA	NA	NA	0	3	7	10	14	17	21	NA	NA	NA	NA	NA	NA	NA
625472-104-R	Baylor	Control	1	1911.96	3.00169	19058.2	907.533	8	1		0	48.27	138.91	164.99	443.67	903.21	1046.62	1394.02	1842.98	1477.12	2121.75	1911.96	NA	NA	0	2	4	6	8	10	12	14	16	18	20	21	NA	NA
625472-104-R	Baylor	Control	2	1358.12	2.67973	9078.85	432.326	13	1		0	11.38	45.48	27.2	60.1	188.08	183.58	799.34	772.92	812.82	1021.51	1358.12	NA	NA	0	2	4	6	8	9	11	13	15	17	19	21	NA	NA
625472-104-R	Baylor	Control	3	1585.45	2.82462	15252.6	726.317	9	1		0	34.6	238.22	272.65	388.02	635.3	807.66	917.36	1226.59	1194.45	1374.58	1585.45	NA	NA	0	2	4	6	8	9	11	13	15	17	19	21	NA	NA
625472-104-R	Baylor	Control	4	1334.66	2.66351	13001.9	619.14	9	1		0	37.37	117.11	224.75	307.26	492.8	422.03	872.73	1082.26	1343.31	1134.03	1334.66	NA	NA	0	2	4	6	8	9	11	13	15	17	19	21	NA	NA
625472-104-R	Baylor	Control	5	2231.89	3.14926	18269.2	943.532	8	1		0	44.56	179.31	259.38	570.81	701.78	975.21	1413.67	1638.15	2132.43	2231.89	2745.1	NA	NA	0	2	4	6	8	10	12	16	18	20	21	22	NA	NA
625472-104-R	Baylor	Control	6	1736.9	2.91066	18225.8	867.895	10	1		0	47.4	16.77	52.27	368.07	794.59	1035.61	1310.28	1825.32	1812.45	1887.88	1736.9	NA	NA	0	2	4	6	8	10	12	14	16	18	20	21	NA	NA
625472-104-R	Baylor	Control	7	1353.01	2.67622	10000.7	476.224	12	1		0	41.57	75.3	30.32	162.95	349.8	415.06	590.36	987.35	904.52	1023.8	1369.98	1214.16	1353.01	0	2	4	6	8	10	12	14	16	17	18	19	20	21
625472-104-R	Baylor	Treatment	8	816.32	2.2152	7878.92	375.187	12	1		0	6.89	156.49	181.37	249.7	330.8	402.21	545.07	608.56	554.33	690.79	755.79	811.95	816.32	0	2	4	6	8	10	12	14	16	17	18	19	20	21
625472-104-R	Baylor	Treatment	9	1337.63	2.66558	9861.1	469.576	11	1		0	-2	70.48	90.08	149.3	309.8	521.11	684.57	284.27	870.11	1398.79	1337.63	NA	NA	0	2	4	6	8	9	11	13	15	17	19	21	NA	NA
625472-104-R	Baylor	Treatment	10	888.69	2.29121	8464.72	403.082	11	1		0	77.75	149.38	263.16	336.28	394.93	431.46	509.52	618.6	601.3	588.44	888.69	NA	NA	0	2	4	6	8	9	11	13	15	17	19	21	NA	NA
625472-104-R	Baylor	Treatment	11	1350.88	2.67476	9729.81	463.324	11	1		0	0.23	98.07	92.44	280.25	289.45	409.2	630.19	733.18	826.49	972.39	1350.88	NA	NA	0	2	4	6	8	9	11	13	15	17	19	21	NA	NA
625472-104-R	Baylor	Treatment	12	1549	2.80275	9134.15	434.96	16	1		0	85.03	75.85	119.14	210.19	262.5	370.68	381.71	465.97	1082.48	1501.7	1549	NA	NA	0	2	4	6	8	10	12	14	16	18	20	21	NA	NA
625472-104-R	Baylor	Treatment	13	1686.43	2.8828	14155	674.047	8	1		0	86.97	123.16	226.01	446.31	417.9	685.35	895.33	1241.2	1222.52	1748.18	1686.43	NA	NA	0	2	4	6	8	10	12	14	16	18	20	21	NA	NA
625472-104-R	Baylor	Treatment	14	1786.2	2.93715	16328.7	777.555	8	1		0	35.68	153.35	297.52	506	699.79	916.84	957.97	1177.36	1572.6	1867.56	1786.2	NA	NA	0	2	4	6	8	10	12	14	16	18	20	21	NA	NA
625472-104-R	M.D. Anderson	Control	1	1181.28	2.55044	11610.2	552.867	11	1		0	30.63	126.19	345.81	643.41	958.65	839.27	1181.28	NA	NA	NA	NA	NA	NA	0	1	4	8	11	15	18	21	NA	NA	NA	NA	NA	NA
625472-104-R	M.D. Anderson	Control	2	NA	NA	NA	598.424	7	1		0	290.79	506.21	766.55	872.42	1122.87	NA	NA	NA	NA	NA	NA	NA	NA	0	4	7	11	14	18	NA	NA	NA	NA	NA	NA	NA	NA
625472-104-R	M.D. Anderson	Control	3	724.06	2.10907	6865.64	326.935	14	1		0	74.33	205.2	343.24	438.14	590.39	724.06	NA	NA	NA	NA	NA	NA	NA	0	4	7	11	14	18	21	NA	NA	NA	NA	NA	NA	NA
625472-104-R	M.D. Anderson	Control	4	523.13	1.82958	5003.73	238.273	18	1		0	70.37	152.88	177.88	288.52	515.79	523.13	NA	NA	NA	NA	NA	NA	NA	0	4	7	11	14	18	21	NA	NA	NA	NA	NA	NA	NA
625472-104-R	M.D. Anderson	Control	5	607.96	1.95722	5619.05	267.574	15	1		0	9.44	47.15	188.03	319.65	412.89	533.49	607.96	NA	NA	NA	NA	NA	NA	0	1	5	8	12	15	19	21	NA	NA	NA	NA	NA	NA
625472-104-R	M.D. Anderson	Treatment	6	608.33	1.95774	6168.43	293.735	15	1		0	25.14	92.63	215.04	270.63	521.43	549.4	608.33	NA	NA	NA	NA	NA	NA	0	1	5	8	12	15	19	21	NA	NA	NA	NA	NA	NA
625472-104-R	M.D. Anderson	Treatment	7	464.13	1.73011	5752.09	273.909	18	1		0	14.57	84.91	369.09	399.43	576.54	464.13	NA	NA	NA	NA	NA	NA	NA	0	4	7	11	14	18	21	NA	NA	NA	NA	NA	NA	NA
625472-104-R	M.D. Anderson	Treatment	8	479.04	1.7562	4880.44	232.402	21	1		0	5.59	68.82	215.12	231.99	331.14	395.32	479.04	NA	NA	NA	NA	NA	NA	0	1	4	8	11	15	18	21	NA	NA	NA	NA	NA	NA
625472-104-R	M.D. Anderson	Treatment	9	666.37	2.03649	5225.35	248.826	18	1		0	28.64	195.08	219.28	275.03	489.34	666.37	NA	NA	NA	NA	NA	NA	NA	0	4	7	11	14	18	21	NA	NA	NA	NA	NA	NA	NA
625472-104-R	M.D. Anderson	Treatment	10	197.16	1.0891	3170.32	150.968	21	0		0	71	101.6	181.75	184.2	282.76	197.16	NA	NA	NA	NA	NA	NA	NA	0	4	7	11	14	18	21	NA	NA	NA	NA	NA	NA	NA
625472-104-R	PDMR	Control	1	NA	NA	NA	298.268	14	1		0	78.54	123.15	316.8	601.09	725.15	NA	NA	NA	NA	NA	NA	NA	NA	0	4	7	11	14	18	NA	NA	NA	NA	NA	NA	NA	NA
625472-104-R	PDMR	Control	2	612.52	1.96364	4971.68	236.746	18	1		0	27.46	86.14	231.08	286.45	526.84	612.52	NA	NA	NA	NA	NA	NA	NA	0	4	7	11	14	18	21	NA	NA	NA	NA	NA	NA	NA
625472-104-R	PDMR	Control	3	448.48	1.70198	4373.69	208.271	21	1		0	54.91	119.31	206.19	283.73	393.28	448.48	NA	NA	NA	NA	NA	NA	NA	0	4	7	11	14	18	21	NA	NA	NA	NA	NA	NA	NA
625472-104-R	PDMR	Control	4	NA	NA	NA	258.971	14	1		0	66.74	135.3	245.84	497.24	676.78	NA	NA	NA	NA	NA	NA	NA	NA	0	4	7	11	14	18	NA	NA	NA	NA	NA	NA	NA	NA
625472-104-R	PDMR	Control	5	518.65	1.82237	5327.91	253.71	18	1		0	47.6	137.71	276.27	378.04	460.36	518.65	NA	NA	NA	NA	NA	NA	NA	0	4	7	11	14	18	21	NA	NA	NA	NA	NA	NA	NA
625472-104-R	PDMR	Control	6	505.39	1.8007	4823.65	229.698	18	1		0	33.11	148.62	206.01	297.22	476.63	505.39	NA	NA	NA	NA	NA	NA	NA	0	4	7	11	14	18	21	NA	NA	NA	NA	NA	NA	NA
625472-104-R	PDMR	Control	7	661.23	2.02977	6248.91	297.567	18	1		0	86.55	169.48	310.84	398.32	536.83	661.23	NA	NA	NA	NA	NA	NA	NA	0	4	7	11	14	18	21	NA	NA	NA	NA	NA	NA	NA
625472-104-R	PDMR	Control	8	576.61	1.91192	5374.77	255.941	18	1		0	36.98	103.32	266.64	387.08	494.51	576.61	NA	NA	NA	NA	NA	NA	NA	0	4	7	11	14	18	21	NA	NA	NA	NA	NA	NA	NA
625472-104-R	PDMR	Treatment	9	989.66	2.38845	4258.03	202.763	21	1		0	24.73	57.43	151.12	226.36	332.8	989.66	NA	NA	NA	NA	NA	NA	NA	0	4	7	11	14	18	21	NA	NA	NA	NA	NA	NA	NA
625472-104-R	PDMR	Treatment	10	1483.42	2.76217	8887.07	423.194	14	1		0	71.08	186.69	336.54	487.55	821.55	1483.42	NA	NA	NA	NA	NA	NA	NA	0	4	7	11	14	18	21	NA	NA	NA	NA	NA	NA	NA
625472-104-R	PDMR	Treatment	11	NA	NA	NA	289.995	14	1		0	53.49	165.31	383.98	476.37	721.44	NA	NA	NA	NA	NA	NA	NA	NA	0	4	7	11	14	18	NA	NA	NA	NA	NA	NA	NA	NA
625472-104-R	PDMR	Treatment	12	616.45	1.96914	4816.4	229.352	18	1		0	88.7	125.39	199.21	247.04	451.58	616.45	NA	NA	NA	NA	NA	NA	NA	0	4	7	11	14	18	21	NA	NA	NA	NA	NA	NA	NA
625472-104-R	PDMR	Treatment	13	1369.24	2.68733	8955.51	426.453	11	1		0	73.55	197.71	464.92	541.97	693.75	1369.24	NA	NA	NA	NA	NA	NA	NA	0	4	7	11	14	18	21	NA	NA	NA	NA	NA	NA	NA
625472-104-R	PDMR	Treatment	14	NA	NA	NA	275.204	14	1		0	90.94	226.91	340.8	437.52	558.54	NA	NA	NA	NA	NA	NA	NA	NA	0	4	7	11	14	18	NA	NA	NA	NA	NA	NA	NA	NA
625472-104-R	PDMR	Treatment	15	590.57	1.93235	3732.44	177.735	21	1		0	26.52	93.49	178.36	224.18	290.76	590.57	NA	NA	NA	NA	NA	NA	NA	0	4	7	11	14	18	21	NA	NA	NA	NA	NA	NA	NA
625472-104-R	PDMR	Treatment	16	810.64	2.20898	5239.98	249.523	18	1		0	45.09	135.56	192.51	308.21	468.35	810.64	NA	NA	NA	NA	NA	NA	NA	0	4	7	11	14	18	21	NA	NA	NA	NA	NA	NA	NA
625472-104-R	Washington University of St. Louis	Control	1	749.69	2.1397	8357.99	397.999	11	1		0	157.28	214.85	455.67	599.58	697.74	725.25	749.69	NA	NA	NA	NA	NA	NA	0	5	8	11	14	17	20	21	NA	NA	NA	NA	NA	NA
625472-104-R	Washington University of St. Louis	Control	2	1174.5	2.54514	9405.21	447.867	14	1		0	156.41	243.29	364.98	606.56	742.99	1159.43	1174.5	NA	NA	NA	NA	NA	NA	0	5	8	11	14	17	20	21	NA	NA	NA	NA	NA	NA
625472-104-R	Washington University of St. Louis	Control	3	1116.54	2.4986	11056.7	526.508	11	1		0	251.34	388.58	523.15	573.98	944.71	1100.89	1116.54	NA	NA	NA	NA	NA	NA	0	5	8	11	14	17	20	21	NA	NA	NA	NA	NA	NA
625472-104-R	Washington University of St. Louis	Control	4	1211.52	2.57377	12004.5	571.643	11	1		0	232.34	363.94	523.23	741.17	1064.31	1195.72	1211.52	NA	NA	NA	NA	NA	NA	0	5	8	11	14	17	20	21	NA	NA	NA	NA	NA	NA
625472-104-R	Washington University of St. Louis	Control	5	1727.87	2.90574	12305	585.95	11	1		0	219.53	397.09	477.99	681.77	822.87	1711.87	1727.87	NA	NA	NA	NA	NA	NA	0	5	8	11	14	17	20	21	NA	NA	NA	NA	NA	NA
625472-104-R	Washington University of St. Louis	Control	6	905.79	2.30836	9138.09	435.147	11	1		0	213.65	398.62	484.72	575.6	556.54	892.08	905.79	NA	NA	NA	NA	NA	NA	0	5	8	11	14	17	20	21	NA	NA	NA	NA	NA	NA
625472-104-R	Washington University of St. Louis	Control	7	1404.43	2.711	10606.7	505.08	14	1		0	140.18	275.83	399.19	755.23	759.96	1386.56	1404.43	NA	NA	NA	NA	NA	NA	0	5	8	11	14	17	20	21	NA	NA	NA	NA	NA	NA
625472-104-R	Washington University of St. Louis	Control	8	1173.24	2.54415	13716	653.145	5	1		0	423.79	503.07	692.23	863.35	982.28	1155.74	1173.24	NA	NA	NA	NA	NA	NA	0	5	8	11	14	17	20	21	NA	NA	NA	NA	NA	NA
625472-104-R	Washington University of St. Louis	Control	9	667.16	2.03753	4614.88	219.756	20	1		0	169.93	301.27	-8.33	162.47	306.27	658.27	667.16	NA	NA	NA	NA	NA	NA	0	5	8	11	14	17	20	21	NA	NA	NA	NA	NA	NA
625472-104-R	Washington University of St. Louis	Control	10	441.59	1.68934	4495.59	214.076	20	1		0	131.1	215.05	225.46	259.8	261.81	432.02	441.59	NA	NA	NA	NA	NA	NA	0	5	8	11	14	17	20	21	NA	NA	NA	NA	NA	NA
625472-104-R	Washington University of St. Louis	Treatment	11	997.07	2.39523	9124.08	434.48	14	1		0	166.36	339.84	372.25	508.54	776.33	984.61	997.07	NA	NA	NA	NA	NA	NA	0	5	8	11	14	17	20	21	NA	NA	NA	NA	NA	NA
625472-104-R	Washington University of St. Louis	Treatment	12	644.69	2.0078	5934.69	282.605	17	1		0	82.47	151.2	246.29	346.93	592.87	635.3	644.69	NA	NA	NA	NA	NA	NA	0	5	8	11	14	17	20	21	NA	NA	NA	NA	NA	NA
625472-104-R	Washington University of St. Louis	Treatment	13	778.12	2.17261	8903.43	423.973	11	1		0	275.1	337.21	474.63	536.19	610.14	769.73	778.12	NA	NA	NA	NA	NA	NA	0	5	8	11	14	17	20	21	NA	NA	NA	NA	NA	NA
625472-104-R	Washington University of St. Louis	Treatment	14	NA	NA	NA	362.112	8	1		0	223.53	488.69	578.4	649.45	NA	NA	NA	NA	NA	NA	NA	NA	NA	0	5	8	11	14	NA	NA	NA	NA	NA	NA	NA	NA	NA
625472-104-R	Washington University of St. Louis	Treatment	15	1339.42	2.66683	12882.1	613.433	8	1		0	263.38	402.83	501.68	766.42	1169.57	1318.68	1339.42	NA	NA	NA	NA	NA	NA	0	5	8	11	14	17	20	21	NA	NA	NA	NA	NA	NA
625472-104-R	Washington University of St. Louis	Treatment	16	1130.58	2.51007	13230.8	630.038	5	1		0	423.82	502.73	591.66	864.15	963.91	1101.44	1130.58	NA	NA	NA	NA	NA	NA	0	5	8	11	14	17	20	21	NA	NA	NA	NA	NA	NA
625472-104-R	Washington University of St. Louis	Treatment	17	477.79	1.75404	4827.34	229.874	17	1		0	85.75	161.19	188.42	350.28	402.9	468.54	477.79	NA	NA	NA	NA	NA	NA	0	5	8	11	14	17	20	21	NA	NA	NA	NA	NA	NA
625472-104-R	Washington University of St. Louis	Treatment	18	1458.9	2.74657	15232.2	725.341	8	1		0	361.48	585.2	717.85	1033.73	1052.34	1444.72	1458.9	NA	NA	NA	NA	NA	NA	0	5	8	11	14	17	20	21	NA	NA	NA	NA	NA	NA
625472-104-R	Washington University of St. Louis	Treatment	19	1367.94	2.68645	16789.6	799.505	8	1		0	341.06	681.25	959.9	1089.32	1286.63	1345.05	1367.94	NA	NA	NA	NA	NA	NA	0	5	8	11	14	17	20	21	NA	NA	NA	NA	NA	NA
625472-104-R	Washington University of St. Louis	Treatment	20	1482.64	2.76168	13051.6	621.505	11	1		0	145.21	356.53	456.79	943.39	1172.2	1471.36	1482.64	NA	NA	NA	NA	NA	NA	0	5	8	11	14	17	20	21	NA	NA	NA	NA	NA	NA
625472-104-R	Wistar	Control	1	NA	NA	NA	496.256	7	1		0	122.78	410.42	696.48	1321.85	NA	NA	NA	NA	NA	NA	NA	NA	NA	0	3	7	10	14	NA	NA	NA	NA	NA	NA	NA	NA	NA
625472-104-R	Wistar	Control	2	NA	NA	NA	337.845	10	1		0	64.65	97.76	501.02	1203.91	NA	NA	NA	NA	NA	NA	NA	NA	NA	0	3	7	10	14	NA	NA	NA	NA	NA	NA	NA	NA	NA
625472-104-R	Wistar	Control	3	NA	NA	NA	2100.47	3	1		0	583.73	973.05	3512.29	5832.4	NA	NA	NA	NA	NA	NA	NA	NA	NA	0	3	7	10	14	NA	NA	NA	NA	NA	NA	NA	NA	NA
625472-104-R	Wistar	Control	4	NA	NA	NA	208.287	14	1		0	27.71	171.81	307.95	569.94	NA	NA	NA	NA	NA	NA	NA	NA	NA	0	3	7	10	14	NA	NA	NA	NA	NA	NA	NA	NA	NA
625472-104-R	Wistar	Control	5	NA	NA	NA	263.523	14	1		0	87.2	173.07	394.29	699.18	NA	NA	NA	NA	NA	NA	NA	NA	NA	0	3	7	10	14	NA	NA	NA	NA	NA	NA	NA	NA	NA
625472-104-R	Wistar	Control	6	NA	NA	NA	372.991	10	1		0	33.92	193.01	570.01	1216.29	NA	NA	NA	NA	NA	NA	NA	NA	NA	0	3	7	10	14	NA	NA	NA	NA	NA	NA	NA	NA	NA
625472-104-R	Wistar	Control	7	NA	NA	NA	436.35	10	1		0	122.15	375.2	744.69	880.88	NA	NA	NA	NA	NA	NA	NA	NA	NA	0	3	7	10	14	NA	NA	NA	NA	NA	NA	NA	NA	NA
625472-104-R	Wistar	Treatment	8	NA	NA	NA	162.471	14	1		0	74.37	94.78	193.03	503.48	NA	NA	NA	NA	NA	NA	NA	NA	NA	0	3	7	10	14	NA	NA	NA	NA	NA	NA	NA	NA	NA
625472-104-R	Wistar	Treatment	9	NA	NA	NA	215.74	14	1		0	61.87	200.97	308.29	510.7	NA	NA	NA	NA	NA	NA	NA	NA	NA	0	3	7	10	14	NA	NA	NA	NA	NA	NA	NA	NA	NA
625472-104-R	Wistar	Treatment	10	NA	NA	NA	872.481	7	1		0	387.11	920.54	1049.81	1981.81	NA	NA	NA	NA	NA	NA	NA	NA	NA	0	3	7	10	14	NA	NA	NA	NA	NA	NA	NA	NA	NA
625472-104-R	Wistar	Treatment	11	NA	NA	NA	20.1265	10	0		0	23.12	24.54	22.97	NA	NA	NA	NA	NA	NA	NA	NA	NA	NA	0	3	7	10	NA	NA	NA	NA	NA	NA	NA	NA	NA	NA
625472-104-R	Wistar	Treatment	12	NA	NA	NA	276.558	10	1		0	55.13	227.67	461.57	633.26	NA	NA	NA	NA	NA	NA	NA	NA	NA	0	3	7	10	14	NA	NA	NA	NA	NA	NA	NA	NA	NA
625472-104-R	Wistar	Treatment	13	NA	NA	NA	809.223	7	1		0	244.32	772.13	1064.82	2022.34	NA	NA	NA	NA	NA	NA	NA	NA	NA	0	3	7	10	14	NA	NA	NA	NA	NA	NA	NA	NA	NA
625472-104-R	Wistar	Treatment	14	NA	NA	NA	466.694	10	1		0	113.1	354.72	744.44	1145.4	NA	NA	NA	NA	NA	NA	NA	NA	NA	0	3	7	10	14	NA	NA	NA	NA	NA	NA	NA	NA	NA
625472-104-R	Wistar	Treatment	15	NA	NA	NA	251.82	14	1		0	115.11	199.31	360.97	580.81	NA	NA	NA	NA	NA	NA	NA	NA	NA	0	3	7	10	14	NA	NA	NA	NA	NA	NA	NA	NA	NA
625472-104-R	Wistar	Treatment	16	NA	NA	NA	70.635	14	0		0	42.27	33.76	45.87	281.12	NA	NA	NA	NA	NA	NA	NA	NA	NA	0	3	7	10	14	NA	NA	NA	NA	NA	NA	NA	NA	NA
625472-104-R	Wistar	Treatment	17	NA	NA	NA	64.5132	11	0		0	17.25	110.38	131.47	NA	NA	NA	NA	NA	NA	NA	NA	NA	NA	0	4	7	11	NA	NA	NA	NA	NA	NA	NA	NA	NA	NA
625472-104-R	Wistar	Treatment	18	NA	NA	NA	349.734	10	1		0	182.43	335.47	488.39	687.13	NA	NA	NA	NA	NA	NA	NA	NA	NA	0	3	7	10	14	NA	NA	NA	NA	NA	NA	NA	NA	NA
625472-104-R	Wistar	Treatment	19	NA	NA	NA	296.09	10	1		0	111.59	258.53	418.87	691.9	NA	NA	NA	NA	NA	NA	NA	NA	NA	0	3	7	10	14	NA	NA	NA	NA	NA	NA	NA	NA	NA
625472-104-R	Wistar	Treatment	20	NA	NA	NA	690.988	7	1		0	10.99	78.13	424.37	1148.91	1958.24	NA	NA	NA	NA	NA	NA	NA	NA	0	1	3	7	10	14	NA	NA	NA	NA	NA	NA	NA	NA
625472-104-R	Wistar	Treatment	21	NA	NA	NA	194.598	14	1		0	73.45	137.02	213.94	619.47	NA	NA	NA	NA	NA	NA	NA	NA	NA	0	3	7	10	14	NA	NA	NA	NA	NA	NA	NA	NA	NA

## Sheet: Gao tg measures & ETGTs
Tumor	Site	StudyArm	ID	DTV21	TGI21	AUC21	AUCmax	PFS4_T	PFS4_E		%∆Vol t_0	%∆Vol t_1	%∆Vol t_2	%∆Vol t_3	%∆Vol t_4	%∆Vol t_5	%∆Vol t_6	%∆Vol t_7	t_0	t_1	t_2	t_3	t_4	t_5	t_6	t_7
Inhibited	Gao	Control	10080	102.07	0.703444	983.41	46.829	21	0		0	13.22	29.69	37.05	75.78	81.49	102.07	.	0	4	7	11	14	18	21	.
Inhibited	Gao	Control	16310	402.62	1.61466	3002.21	142.962	21	1		0	77.21	102.11	177.34	299.03	402.62	.	.	0	8	11	14	18	21	.	.
Inhibited	Gao	Control	18280	169.782	0.992444	1736.96	82.7122	21	0		0	29.84	42.18	89.11	92.28	135.27	168.12	169.782	0	3	7	10	13	17	20	21
Inhibited	Gao	Control	30780	140.18	0.876218	1470.48	70.0229	21	0		0	32.32	68.04	82.42	106.52	140.18	.	.	0	4	7	15	18	21	.	.
Inhibited	Gao	Control	32010	NA	NA	NA	135.368	18	0		0	39.94	108.1	175.44	244.06	286.84	.	.	0	4	8	11	15	18	.	.
Inhibited	Gao	Control	32980	144.8	0.895271	1830.31	87.1576	21	0		0	60.23	92.2	83.02	129.72	144.8	.	.	0	3	10	13	18	21	.	.
Inhibited	Gao	Control	34680	215.93	1.15035	1910.41	90.9719	21	0		0	19.01	40.66	90.45	118.15	185.02	215.93	.	0	4	7	11	14	18	21	.
Inhibited	Gao	Control	36970	61.9475	0.482102	840.524	40.0249	21	0		0	26.93	33.06	33.71	53.25	54.38	59.18	61.9475	0	3	6	10	13	17	20	21
Inhibited	Gao	Control	45670	537.33	1.85212	3188.3	151.824	21	1		0	58.44	125.92	193.95	241.99	325.6	537.33	.	0	6	9	14	17	20	21	.
Inhibited	Gao	Control	48880	93.37	0.659435	1090.9	51.9476	21	0		0	30.98	43.83	50.38	57.29	89.19	93.37	.	0	4	7	11	14	18	21	.
Inhibited	Gao	Control	53550	118.25	0.780471	1431.54	68.1686	21	0		0	45.16	28.28	55.94	89.39	135.44	118.25	.	0	4	7	11	14	17	21	.
Inhibited	Gao	Control	55020	27.74	0.244827	222.49	10.5948	21	0		0	1.53	3.72	4.65	15.85	25.93	27.74	.	0	4	7	11	14	18	21	.
Inhibited	Gao	Treatment	10081	-32.8775	-0.398651	82.2562	3.91696	21	0		0	24.05	32.54	-2.96	-23.95	-28	-32.8775	.	0	6	9	14	17	20	21	.
Inhibited	Gao	Treatment	16311	-54.0575	-0.77778	-231.614	-11.0292	21	0		0	18.3	16.64	-23.57	-39.43	-51.54	-54.0575	.	0	3	6	14	17	20	21	.
Inhibited	Gao	Treatment	18281	-6.38	-0.0659262	192.83	9.18238	21	0		0	-1.56	-4.12	29.05	22.35	11.48	-6.38	.	0	3	6	9	13	16	21	.
Inhibited	Gao	Treatment	30781	-65.99	-1.07852	-882.31	-42.0148	21	0		0	-10.25	-38.36	-54.55	-53.45	-57.77	-65.99	.	0	3	7	10	14	17	21	.
Inhibited	Gao	Treatment	32011	-20.0875	-0.224238	-116.839	-5.56375	21	0		0	0.44	-13.02	-7.95	-0.93	2.69	-20.44	-20.0875	0	3	6	10	13	17	20	21
Inhibited	Gao	Treatment	32981	-73.69	-1.33522	-1015.21	-48.3431	21	0		0	-15.65	-29.27	-57.49	-62.51	-78.8	-73.69	.	0	3	6	10	13	20	21	.
Inhibited	Gao	Treatment	34681	12.23	0.11538	127.01	6.0481	21	0		0	3.41	4.57	6.14	6.09	9.09	12.23	.	0	3	7	10	14	17	21	.
Inhibited	Gao	Treatment	36971	4.75	0.0464064	110.53	5.26333	21	0		0	1.34	2.55	15.91	5.24	4.39	2.91	4.75	0	3	6	10	13	17	20	21
Inhibited	Gao	Treatment	45671	-63.385	-1.00471	-452.863	-21.5649	21	0		0	10.93	-3.49	-9.01	-32.9	-50.48	-59.19	-63.385	0	3	6	10	13	17	20	21
Inhibited	Gao	Treatment	48881	-17.0833	-0.187334	-21.2767	-1.01317	21	0		0	11.01	11.15	3.24	-5.21	-14.45	-13.66	-17.0833	0	3	6	10	13	17	20	21
Inhibited	Gao	Treatment	53551	-60.3675	-0.925521	-397.774	-18.9416	21	0		0	4.79	5.58	-13.61	-21.22	-49.57	-59.04	-60.3675	0	2	7	10	13	17	20	21
Inhibited	Gao	Treatment	55021	16.705	0.154479	289.647	13.7927	21	0		0	8.65	9.12	15.83	22.49	15.87	16.89	16.705	0	3	6	10	14	17	20	21
Non-inhibited	Gao	Control	13710	497.76	1.78802	3408.16	162.294	21	1		0	43.38	58.67	101.82	185.79	384.62	497.76	.	0	3	6	10	13	20	21	.
Non-inhibited	Gao	Control	14070	204.727	1.11425	1581.63	75.3159	21	0		0	31.68	54.67	86.17	131.73	189.08	204.728	.	0	6	9	14	17	20	21	.
Non-inhibited	Gao	Control	19210	193.94	1.07821	1896.85	90.3262	21	0		0	32.78	50.95	70.25	137.39	146.76	193.94	.	0	3	6	11	14	17	21	.
Non-inhibited	Gao	Control	21950	238.088	1.21813	2298.29	109.442	21	0		0	65.21	127.76	116.3	121.15	220.96	238.088	.	0	6	9	12	16	19	21	.
Non-inhibited	Gao	Control	23440	345.47	1.49396	2805.95	133.617	21	0		0	28.84	73.37	79.54	165.8	256.74	345.47	.	0	3	7	10	14	17	21	.
Non-inhibited	Gao	Control	27800	511.11	1.81011	3913.84	186.373	21	1		0	30.96	66.05	138.54	192.81	511.11	.	.	0	3	6	10	13	21	.	.
Non-inhibited	Gao	Control	30770	92.97	0.657365	502.65	23.9357	21	0		0	-8.23	23.97	9.73	6.82	92.97	.	.	0	3	6	10	13	21	.	.
Non-inhibited	Gao	Control	48240	198.96	1.09514	1705.89	81.2329	21	0		0	18.52	59.56	79.08	112.36	141.26	198.96	.	0	4	8	11	14	18	21	.
Non-inhibited	Gao	Control	49490	NA	NA	NA	248.431	17	1		0	89.33	110.01	240.01	334.87	420.07	615.54	.	0	3	6	10	14	17	20	.
Non-inhibited	Gao	Treatment	13710	497.76	1.78802	3408.16	162.294	21	1		0	43.38	58.67	101.82	185.79	384.62	497.76	.	0	3	6	10	13	20	21	.
Non-inhibited	Gao	Treatment	14070	204.727	1.11425	1581.63	75.3159	21	0		0	31.68	54.67	86.17	131.73	189.08	204.728	.	0	6	9	14	17	20	21	.
Non-inhibited	Gao	Treatment	19210	193.94	1.07821	1896.85	90.3262	21	0		0	32.78	50.95	70.25	137.39	146.76	193.94	.	0	3	6	11	14	17	21	.
Non-inhibited	Gao	Treatment	21950	238.088	1.21813	2298.29	109.442	21	0		0	65.21	127.76	116.3	121.15	220.96	238.088	.	0	6	9	12	16	19	21	.
Non-inhibited	Gao	Treatment	23440	345.47	1.49396	2805.95	133.617	21	0		0	28.84	73.37	79.54	165.8	256.74	345.47	.	0	3	7	10	14	17	21	.
Non-inhibited	Gao	Treatment	27800	511.11	1.81011	3913.84	186.373	21	1		0	30.96	66.05	138.54	192.81	511.11	.	.	0	3	6	10	13	21	.	.
Non-inhibited	Gao	Treatment	30770	92.97	0.657365	502.65	23.9357	21	0		0	-8.23	23.97	9.73	6.82	92.97	.	.	0	3	6	10	13	21	.	.
Non-inhibited	Gao	Treatment	48240	198.96	1.09514	1705.89	81.2329	21	0		0	18.52	59.56	79.08	112.36	141.26	198.96	.	0	4	8	11	14	18	21	.
Non-inhibited	Gao	Treatment	49490	NA	NA	NA	248.431	17	1		0	89.33	110.01	240.01	334.87	420.07	615.54	.	0	3	6	10	14	17	20	.

## Sheet: Evrard bootstrap p & q results
Tumor	Trial	Site	Test	DTV21	TGI	AUC21	AUCmax	PFS4
BL0293-F563	0	Fisher	4_NMNL	3.73267e-23	3.07531e-75	9.406e-27	9.406e-27	3.32505e-21
BL0293-F563		Baylor	3_NMSL	0.0020458	1.87298e-07	0.0020458	0.0020458	0.0020458
BL0293-F563		M.D. Anderson	3_NMSL	0.000628453	0.00335465	0.000628453	0.000628453	0.00330405
BL0293-F563		PDMR	3_NMSL	0.000136542	4.3746e-09	4.05611e-07	5.98952e-07	0.000816259
BL0293-F563		Washington University of St. Louis	3_NMSL	7.96748e-05	1.34579e-13	0.00024874	0.000178449	0.000437521
BL0293-F563		Wistar	3_NMSL	0.00207383	3.62124e-14	0.00142215	0.00142215	9.76267e-05
BL0293-F563		Fisher	2_SMNL	2.98614e-23	6.15062e-76	4.57628e-27	5.6436e-27	3.32505e-21
BL0293-F563		Baylor	1_SMSL	0.00166533	3.74595e-08	0.00179525	0.00179525	0.0020458
BL0293-F563		M.D. Anderson	1_SMSL	0.000244974	0.00335465	0.000377072	0.000377072	0.00264324
BL0293-F563		PDMR	1_SMSL	0.000109234	8.74921e-10	1.62244e-07	3.59371e-07	0.000816259
BL0293-F563		Washington University of St. Louis	1_SMSL	3.18699e-05	2.69157e-14	0.000198992	0.000107069	0.000437521
BL0293-F563		Wistar	1_SMSL	0.00207383	7.24247e-15	0.00113772	0.00113772	3.90507e-05
BL0293-F563	1	Fisher	4_NMNL	1.54718e-20	6.0265e-78	1.13643e-27	1.13643e-27	2.49152e-19
BL0293-F563		Baylor	3_NMSL	0.000670104	1.47042e-08	0.000670104	0.000670104	0.000670104
BL0293-F563		M.D. Anderson	3_NMSL	0.000602371	1.55007e-07	0.000239579	0.000239579	0.0031281
BL0293-F563		PDMR	3_NMSL	7.17446e-05	2.38038e-09	2.41456e-08	4.68697e-08	7.17446e-05
BL0293-F563		Washington University of St. Louis	3_NMSL	0.000646893	8.86002e-11	0.00105759	0.000646893	0.00105759
BL0293-F563		Wistar	3_NMSL	0.0217214	2.40352e-12	0.0150098	0.0150098	0.0150098
BL0293-F563		Fisher	2_SMNL	1.23775e-20	1.2053e-78	6.7529e-28	6.81857e-28	2.49152e-19
BL0293-F563		Baylor	1_SMSL	0.000670104	2.94084e-09	0.000550665	0.000550665	0.000453164
BL0293-F563		M.D. Anderson	1_SMSL	0.000481897	3.10015e-08	0.000143747	0.000143747	0.0031281
BL0293-F563		PDMR	1_SMSL	7.17446e-05	4.76076e-10	9.65825e-09	2.81218e-08	6.36087e-05
BL0293-F563		Washington University of St. Louis	1_SMSL	0.000388136	1.772e-11	0.000997569	0.000283553	0.00105759
BL0293-F563		Wistar	1_SMSL	0.0217214	4.80703e-13	0.0116737	0.0120078	0.0108667
BL0293-F563	2	Fisher	4_NMNL	1.52949e-27	5.27289e-80	3.91222e-31	5.85371e-29	2.79387e-19
BL0293-F563		Baylor	3_NMSL	1.02504e-05	7.87766e-12	1.9692e-05	1.9692e-05	0.00146861
BL0293-F563		M.D. Anderson	3_NMSL	0.00171287	0.00171287	0.000295616	0.000295616	0.0510867
BL0293-F563		PDMR	3_NMSL	9.69693e-05	8.41226e-08	3.63297e-07	5.71989e-06	0.00024567
BL0293-F563		Washington University of St. Louis	3_NMSL	5.63988e-06	1.35637e-14	4.07273e-05	4.07273e-05	0.000177176
BL0293-F563		Wistar	3_NMSL	0.0108751	3.17004e-12	0.00958652	0.00958652	0.000813341
BL0293-F563		Fisher	2_SMNL	1.22359e-27	1.05458e-80	1.56489e-31	3.51223e-29	2.79387e-19
BL0293-F563		Baylor	1_SMSL	4.10018e-06	1.57553e-12	1.57536e-05	1.57536e-05	0.00146861
BL0293-F563		M.D. Anderson	1_SMSL	0.00130012	0.0013703	0.000118247	0.000118247	0.0510867
BL0293-F563		PDMR	1_SMSL	7.75754e-05	1.68245e-08	1.45319e-07	3.43194e-06	0.00024567
BL0293-F563		Washington University of St. Louis	1_SMSL	2.25595e-06	2.71273e-15	3.11675e-05	3.25818e-05	0.000177176
BL0293-F563		Wistar	1_SMSL	0.0108751	6.34008e-13	0.00766921	0.00766921	0.000325336
BL0293-F563	3	Fisher	4_NMNL	1.55476e-22	2.64337e-70	1.67391e-25	1.67391e-25	5.19518e-22
BL0293-F563		Baylor	3_NMSL	0.00141733	4.26405e-08	0.00228001	0.00228001	0.000962447
BL0293-F563		M.D. Anderson	3_NMSL	0.000643141	0.00442473	0.000643141	0.000643141	0.0125832
BL0293-F563		PDMR	3_NMSL	0.00798065	2.63207e-06	3.17409e-05	3.17409e-05	0.00721793
BL0293-F563		Washington University of St. Louis	3_NMSL	3.02183e-06	4.56502e-13	1.03515e-05	1.03515e-05	1.87679e-05
BL0293-F563		Wistar	3_NMSL	0.00247941	2.51907e-14	0.00168306	0.00168306	7.9148e-05
BL0293-F563		Fisher	2_SMNL	1.24381e-22	5.28673e-71	1.00435e-25	9.42164e-26	5.19518e-22
BL0293-F563		Baylor	1_SMSL	0.000850395	8.5281e-09	0.00228001	0.00228001	0.000384979
BL0293-F563		M.D. Anderson	1_SMSL	0.000385885	0.00353978	0.000365133	0.000365133	0.0125832
BL0293-F563		PDMR	1_SMSL	0.00798065	5.26415e-07	1.90445e-05	1.90445e-05	0.00577434
BL0293-F563		Washington University of St. Louis	1_SMSL	1.20873e-06	9.13004e-14	8.28117e-06	7.71062e-06	1.87679e-05
BL0293-F563		Wistar	1_SMSL	0.00247941	5.03814e-15	0.00134645	0.00134645	3.16592e-05
BL0293-F563	4	Fisher	4_NMNL	9.85266e-15	7.91137e-57	2.6071e-18	6.25122e-19	2.38481e-12
BL0293-F563		Baylor	3_NMSL	0.000504587	2.37849e-09	0.000758448	0.000758448	0.000504587
BL0293-F563		M.D. Anderson	3_NMSL	0.0015341	0.00463399	0.0015341	0.0015341	0.0135029
BL0293-F563		PDMR	3_NMSL	0.168662	0.00167881	0.0018271	0.0018271	0.059872
BL0293-F563		Washington University of St. Louis	3_NMSL	0.00204673	5.61829e-10	0.0052647	0.00204673	0.0184179
BL0293-F563		Wistar	3_NMSL	0.00644321	6.77351e-12	0.00123011	0.00123011	0.00439646
BL0293-F563		Fisher	2_SMNL	7.88212e-15	1.58227e-57	1.56426e-18	2.50049e-19	2.38481e-12
BL0293-F563		Baylor	1_SMSL	0.000282093	4.75699e-10	0.000758448	0.000758448	0.000302752
BL0293-F563		M.D. Anderson	1_SMSL	0.00092046	0.00370719	0.000615846	0.000615846	0.0135029
BL0293-F563		PDMR	1_SMSL	0.168662	0.000335762	0.00109626	0.00109626	0.0478976
BL0293-F563		Washington University of St. Louis	1_SMSL	0.000903635	1.12366e-10	0.00421176	0.00122804	0.0184179
BL0293-F563		Wistar	1_SMSL	0.00644321	1.3547e-12	0.000691503	0.000738065	0.00351717
BL0293-F563	5	Fisher	4_NMNL	5.06209e-29	4.39843e-84	5.46288e-38	2.83079e-31	1.96079e-17
BL0293-F563		Baylor	3_NMSL	0.000301784	3.42443e-09	0.000241173	0.000241173	0.00149988
BL0293-F563		M.D. Anderson	3_NMSL	0.00147172	0.00742182	0.000418206	0.000418206	0.0157768
BL0293-F563		PDMR	3_NMSL	1.54635e-06	7.14232e-20	3.51092e-06	1.54635e-06	0.000600617
BL0293-F563		Washington University of St. Louis	3_NMSL	2.80761e-06	1.62696e-07	2.79257e-10	2.37092e-06	0.000553861
BL0293-F563		Wistar	3_NMSL	0.00532664	8.78254e-13	0.00278474	0.00278474	0.00278474
BL0293-F563		Fisher	2_SMNL	4.04967e-29	8.79687e-85	2.18515e-38	1.69847e-31	1.96079e-17
BL0293-F563		Baylor	1_SMSL	0.000241427	6.84886e-10	0.000144704	0.000144704	0.00149988
BL0293-F563		M.D. Anderson	1_SMSL	0.000883032	0.00593746	0.000167283	0.000167283	0.0157768
BL0293-F563		PDMR	1_SMSL	9.27811e-07	1.42846e-20	2.80873e-06	9.04677e-07	0.000600617
BL0293-F563		Washington University of St. Louis	1_SMSL	2.24608e-06	6.50785e-08	5.58514e-11	1.42255e-06	0.000553861
BL0293-F563		Wistar	1_SMSL	0.00532664	1.75651e-13	0.00172578	0.00182229	0.00222779
BL0293-F563	6	Fisher	4_NMNL	5.17243e-28	3.51908e-79	2.54984e-33	2.54984e-33	6.88654e-28
BL0293-F563		Baylor	3_NMSL	0.00121792	2.48878e-08	0.00120564	0.00120564	0.00781976
BL0293-F563		M.D. Anderson	3_NMSL	0.000698285	0.00336995	0.000698285	0.000698285	0.00336995
BL0293-F563		PDMR	3_NMSL	4.65753e-05	7.10994e-10	1.6213e-08	1.6213e-08	4.65753e-05
BL0293-F563		Washington University of St. Louis	3_NMSL	1.00998e-05	1.18745e-12	2.10229e-05	2.10229e-05	4.31311e-05
BL0293-F563		Wistar	3_NMSL	0.000158995	1.75179e-15	0.000158995	0.000158995	7.16848e-07
BL0293-F563		Fisher	2_SMNL	4.13795e-28	7.03817e-80	1.49453e-33	1.52991e-33	6.88654e-28
BL0293-F563		Baylor	1_SMSL	0.000974337	4.97757e-09	0.000723384	0.000723384	0.00781976
BL0293-F563		M.D. Anderson	1_SMSL	0.000171673	0.00302038	0.000418971	0.000418971	0.00336995
BL0293-F563		PDMR	1_SMSL	4.65753e-05	1.42199e-10	9.7278e-09	9.7278e-09	4.52701e-05
BL0293-F563		Washington University of St. Louis	1_SMSL	4.0399e-06	2.37491e-13	1.68184e-05	1.68184e-05	4.31311e-05
BL0293-F563		Wistar	1_SMSL	0.000158995	3.50358e-16	0.000144663	0.00014841	2.86739e-07
BL0293-F563	7	Fisher	4_NMNL	4.5177e-33	1.0975e-95	2.42774e-32	1.84871e-32	6.62102e-20
BL0293-F563		Baylor	3_NMSL	0.00146649	1.94028e-08	0.00146649	0.00146649	0.00770751
BL0293-F563		M.D. Anderson	3_NMSL	5.03969e-06	0.00100326	8.17951e-06	8.17951e-06	0.00159499
BL0293-F563		PDMR	3_NMSL	4.68007e-09	3.25613e-23	5.0792e-09	7.0255e-09	4.181e-05
BL0293-F563		Washington University of St. Louis	3_NMSL	0.00101825	2.53297e-10	0.00103958	0.00067032	0.0024852
BL0293-F563		Wistar	3_NMSL	0.00359963	2.16545e-12	0.00273482	0.00273482	0.000910231
BL0293-F563		Fisher	2_SMNL	1.80708e-33	2.195e-96	1.94219e-32	1.10923e-32	6.62102e-20
BL0293-F563		Baylor	1_SMSL	0.000765577	3.88056e-09	0.00117319	0.00117319	0.00770751
BL0293-F563		M.D. Anderson	1_SMSL	1.00794e-06	0.000802607	4.90771e-06	4.90771e-06	0.00159499
BL0293-F563		PDMR	1_SMSL	1.87203e-09	6.51225e-24	3.04752e-09	5.6204e-09	4.181e-05
BL0293-F563		Washington University of St. Louis	1_SMSL	0.000610951	5.06594e-11	0.000831667	0.000268128	0.0024852
BL0293-F563		Wistar	1_SMSL	0.00359963	4.3309e-13	0.002143	0.00218785	0.000364092
BL0293-F563	8	Fisher	4_NMNL	8.0986e-23	5.09075e-78	2.56663e-30	1.85583e-30	4.76584e-20
BL0293-F563		Baylor	3_NMSL	0.00182208	1.34838e-07	0.00161387	0.00161387	0.0020458
BL0293-F563		M.D. Anderson	3_NMSL	0.00221698	2.29677e-06	0.000619581	0.000619581	0.0485737
BL0293-F563		PDMR	3_NMSL	0.00010696	8.81468e-10	6.01964e-08	6.01964e-08	4.48334e-05
BL0293-F563		Washington University of St. Louis	3_NMSL	0.000187163	6.81809e-10	0.000275225	0.000206354	0.00397799
BL0293-F563		Wistar	3_NMSL	0.000349711	5.68448e-15	0.000135966	0.000135966	6.07624e-05
BL0293-F563		Fisher	2_SMNL	6.47888e-23	1.01815e-78	1.53998e-30	7.42333e-31	4.76584e-20
BL0293-F563		Baylor	1_SMSL	0.00145766	2.69675e-08	0.00096832	0.00096832	0.0020458
BL0293-F563		M.D. Anderson	1_SMSL	0.00177359	4.59354e-07	0.000371748	0.000371748	0.0485737
BL0293-F563		PDMR	1_SMSL	0.00010696	1.76294e-10	3.61178e-08	3.61178e-08	3.58668e-05
BL0293-F563		Washington University of St. Louis	1_SMSL	7.48653e-05	1.36362e-10	0.00022018	0.000123812	0.00397799
BL0293-F563		Wistar	1_SMSL	0.000349711	1.1369e-15	0.00010237	0.000108773	2.4305e-05
BL0293-F563	9	Fisher	4_NMNL	3.97187e-19	5.07978e-63	1.81885e-23	1.69478e-23	2.39922e-16
BL0293-F563		Baylor	3_NMSL	0.0017612	1.61163e-07	0.0017612	0.0017612	0.00698892
BL0293-F563		M.D. Anderson	3_NMSL	0.00114778	0.00595263	0.00114778	0.00114778	0.0150146
BL0293-F563		PDMR	3_NMSL	0.00130508	1.1478e-08	4.55718e-06	4.84891e-06	0.0149004
BL0293-F563		Washington University of St. Louis	3_NMSL	0.000689223	2.36886e-09	0.00102624	0.000689223	0.00105759
BL0293-F563		Wistar	3_NMSL	0.00220176	1.46068e-12	0.00168697	0.00168697	8.08604e-05
BL0293-F563		Fisher	2_SMNL	3.1775e-19	1.01596e-63	1.09131e-23	6.77911e-24	2.39922e-16
BL0293-F563		Baylor	1_SMSL	0.00140896	3.22327e-08	0.00126245	0.00126245	0.00698892
BL0293-F563		M.D. Anderson	1_SMSL	0.000651219	0.0047621	0.000688669	0.000688669	0.0150146
BL0293-F563		PDMR	1_SMSL	0.00104407	2.29559e-09	1.82287e-06	2.90934e-06	0.0149004
BL0293-F563		Washington University of St. Louis	1_SMSL	0.000387462	4.73773e-10	0.000820995	0.000413534	0.00105759
BL0293-F563		Wistar	1_SMSL	0.00220176	2.92136e-13	0.00132465	0.00134958	3.23442e-05
BL0293-F563	10	Fisher	4_NMNL	1.1005e-23	4.66191e-76	8.82933e-27	1.39177e-27	2.73482e-18
BL0293-F563		Baylor	3_NMSL	0.00187114	1.97283e-07	0.00180718	0.00180718	0.0217715
BL0293-F563		M.D. Anderson	3_NMSL	0.000478	4.6348e-08	0.0027693	0.0027693	0.133614
BL0293-F563		PDMR	3_NMSL	7.33593e-05	1.23263e-09	5.56147e-08	5.56147e-08	0.000492253
BL0293-F563		Washington University of St. Louis	3_NMSL	0.00049742	4.8043e-09	0.00161831	0.000504377	0.000504377
BL0293-F563		Wistar	3_NMSL	0.000444868	2.06487e-13	0.00034892	0.00034892	1.74548e-05
BL0293-F563		Fisher	2_SMNL	8.80396e-24	9.32382e-77	5.2976e-27	5.56709e-28	2.73482e-18
BL0293-F563		Baylor	1_SMSL	0.00149691	3.94565e-08	0.00108431	0.00108431	0.0217715
BL0293-F563		M.D. Anderson	1_SMSL	0.0001912	9.26959e-09	0.00221544	0.00221544	0.133614
BL0293-F563		PDMR	1_SMSL	5.86875e-05	2.46527e-10	3.33688e-08	3.33688e-08	0.000492253
BL0293-F563		Washington University of St. Louis	1_SMSL	0.000198968	9.60861e-10	0.00161831	0.000403502	0.000310656
BL0293-F563		Wistar	1_SMSL	0.000444868	4.12974e-14	0.000264761	0.000279136	6.98191e-06
BL0293-F563	11	Fisher	4_NMNL	1.0302e-23	8.82239e-68	1.33417e-26	4.04201e-26	2.46381e-20
BL0293-F563		Baylor	3_NMSL	0.000472928	7.92653e-09	0.000472928	0.000472928	0.000472928
BL0293-F563		M.D. Anderson	3_NMSL	0.000468471	0.00607788	0.00189429	0.00189429	0.134287
BL0293-F563		PDMR	3_NMSL	0.000278037	1.40344e-08	3.50732e-07	1.16325e-06	0.000104406
BL0293-F563		Washington University of St. Louis	3_NMSL	5.35631e-05	1.00433e-10	0.000189685	0.000140034	0.000189685
BL0293-F563		Wistar	3_NMSL	0.00479708	1.76885e-12	0.00283286	0.00283286	0.000644858
BL0293-F563		Fisher	2_SMNL	8.24157e-24	1.76448e-68	5.33667e-27	2.42521e-26	2.46381e-20
BL0293-F563		Baylor	1_SMSL	0.000472928	1.58531e-09	0.000470229	0.000470229	0.00039513
BL0293-F563		M.D. Anderson	1_SMSL	9.36941e-05	0.00486231	0.00113658	0.00113658	0.134287
BL0293-F563		PDMR	1_SMSL	0.000278037	2.80688e-09	1.40293e-07	6.97951e-07	8.35246e-05
BL0293-F563		Washington University of St. Louis	1_SMSL	2.14253e-05	2.00865e-11	0.000189685	8.40205e-05	0.000188181
BL0293-F563		Wistar	1_SMSL	0.00479708	3.53771e-13	0.00226629	0.00226629	0.000257943
BL0293-F563	12	Fisher	4_NMNL	2.48125e-17	1.36773e-54	2.797e-20	2.91734e-20	6.38071e-15
BL0293-F563		Baylor	3_NMSL	0.0010262	2.30085e-08	0.0010262	0.0010262	0.00770751
BL0293-F563		M.D. Anderson	3_NMSL	0.00125874	0.00538658	0.00125874	0.00125874	0.0157768
BL0293-F563		PDMR	3_NMSL	0.0346894	0.000146206	0.00024072	0.00030759	0.0032722
BL0293-F563		Washington University of St. Louis	3_NMSL	0.000189581	3.82946e-10	0.00042293	0.000404892	0.00042293
BL0293-F563		Wistar	3_NMSL	0.00885319	1.55224e-10	0.00648125	0.00648125	0.00614044
BL0293-F563		Fisher	2_SMNL	1.985e-17	2.73547e-55	1.1188e-20	1.7504e-20	6.38071e-15
BL0293-F563		Baylor	1_SMSL	0.000820959	4.6017e-09	0.000644932	0.000644932	0.00770751
BL0293-F563		M.D. Anderson	1_SMSL	0.000271188	0.00430926	0.000755246	0.000755246	0.0157768
BL0293-F563		PDMR	1_SMSL	0.0346894	2.92411e-05	9.6288e-05	0.000184554	0.00261776
BL0293-F563		Washington University of St. Louis	1_SMSL	7.58326e-05	7.65892e-11	0.000357508	0.000242935	0.00042293
BL0293-F563		Wistar	1_SMSL	0.00885319	3.10448e-11	0.00495607	0.005185	0.00245618
BL0293-F563	13	Fisher	4_NMNL	1.57415e-24	5.1394e-75	6.95992e-30	4.38154e-32	8.06831e-22
BL0293-F563		Baylor	3_NMSL	0.000122608	1.80304e-10	4.69024e-05	4.69024e-05	0.000189979
BL0293-F563		M.D. Anderson	3_NMSL	0.000812577	0.00124624	0.000253653	0.000253653	0.0143059
BL0293-F563		PDMR	3_NMSL	0.000510781	7.73531e-09	1.83403e-06	2.14151e-06	0.00249436
BL0293-F563		Washington University of St. Louis	3_NMSL	0.00077198	5.55386e-09	0.00258967	0.000141543	0.00209736
BL0293-F563		Wistar	3_NMSL	8.26625e-05	2.02886e-15	8.26625e-05	8.26625e-05	7.41362e-06
BL0293-F563		Fisher	2_SMNL	1.25932e-24	1.02788e-75	4.17595e-30	1.75262e-32	8.06831e-22
BL0293-F563		Baylor	1_SMSL	9.8086e-05	3.60608e-11	2.81414e-05	2.81414e-05	0.000189979
BL0293-F563		M.D. Anderson	1_SMSL	0.000487546	0.00099699	0.000101461	0.000101461	0.0143059
BL0293-F563		PDMR	1_SMSL	0.000408625	1.54706e-09	7.33612e-07	1.28491e-06	0.00249436
BL0293-F563		Washington University of St. Louis	1_SMSL	0.000463188	1.11077e-09	0.00258967	5.66171e-05	0.00167789
BL0293-F563		Wistar	1_SMSL	8.26625e-05	4.05771e-16	7.81746e-05	7.81746e-05	2.96545e-06
BL0293-F563	14	Fisher	4_NMNL	5.76364e-33	4.60382e-109	1.82813e-32	5.76364e-33	1.22943e-16
BL0293-F563		Baylor	3_NMSL	0.000697444	1.34583e-08	0.000340974	0.000340974	0.00190688
BL0293-F563		M.D. Anderson	3_NMSL	0.000569575	4.98286e-08	0.00174275	0.00174275	0.0144492
BL0293-F563		PDMR	3_NMSL	7.57688e-08	4.28052e-22	1.08314e-07	1.08314e-07	0.000380311
BL0293-F563		Washington University of St. Louis	3_NMSL	4.76805e-05	2.24251e-11	0.000152473	7.99661e-05	0.00263025
BL0293-F563		Wistar	3_NMSL	9.16065e-05	1.31149e-14	1.49545e-05	1.49545e-05	0.00207463
BL0293-F563		Fisher	2_SMNL	3.02688e-33	9.20764e-110	1.4625e-32	3.45818e-33	1.22943e-16
BL0293-F563		Baylor	1_SMSL	0.000557955	2.69167e-09	0.000204585	0.000204585	0.00190688
BL0293-F563		M.D. Anderson	1_SMSL	0.00022783	9.96571e-09	0.0013942	0.0013942	0.0144492
BL0293-F563		PDMR	1_SMSL	3.03075e-08	8.56104e-23	8.66514e-08	8.66514e-08	0.000380311
BL0293-F563		Washington University of St. Louis	1_SMSL	1.90722e-05	4.48502e-12	0.000121978	4.79797e-05	0.00263025
BL0293-F563		Wistar	1_SMSL	7.32852e-05	2.62299e-15	8.97269e-06	8.97269e-06	0.00207463
BL0293-F563	15	Fisher	4_NMNL	2.64887e-26	8.21764e-77	5.21104e-30	5.21104e-30	4.50779e-21
BL0293-F563		Baylor	3_NMSL	0.000831847	3.24643e-08	0.000831847	0.000831847	0.00159688
BL0293-F563		M.D. Anderson	3_NMSL	0.00140346	0.00498627	0.00140346	0.00140346	0.0127892
BL0293-F563		PDMR	3_NMSL	0.000176506	1.26031e-09	1.37879e-07	1.37879e-07	0.000176506
BL0293-F563		Washington University of St. Louis	3_NMSL	1.08509e-06	7.8013e-14	2.14019e-05	2.14019e-05	7.60029e-05
BL0293-F563		Wistar	3_NMSL	0.00221776	1.41917e-13	0.000811299	0.000811299	0.000811299
BL0293-F563		Fisher	2_SMNL	2.11909e-26	1.64353e-77	3.05106e-30	3.12663e-30	4.50779e-21
BL0293-F563		Baylor	1_SMSL	0.000650749	6.49286e-09	0.000665478	0.000665478	0.00159688
BL0293-F563		M.D. Anderson	1_SMSL	0.000545044	0.00398902	0.000842078	0.000842078	0.0127892
BL0293-F563		PDMR	1_SMSL	0.000149221	2.52062e-10	8.27273e-08	8.27273e-08	0.000176506
BL0293-F563		Washington University of St. Louis	1_SMSL	4.34036e-07	1.56026e-14	1.71215e-05	1.71215e-05	7.60029e-05
BL0293-F563		Wistar	1_SMSL	0.00221776	2.83833e-14	0.000631777	0.000649039	0.000412693
BL0293-F563	16	Fisher	4_NMNL	8.07554e-17	6.13487e-55	4.11756e-20	1.00532e-18	9.45363e-13
BL0293-F563		Baylor	3_NMSL	0.00110127	5.54597e-08	0.00108749	0.00108749	0.00159688
BL0293-F563		M.D. Anderson	3_NMSL	0.000865222	0.00151103	0.000890318	0.000890318	0.00346571
BL0293-F563		PDMR	3_NMSL	0.0298606	0.000677822	0.000677822	0.00458273	0.0153401
BL0293-F563		Washington University of St. Louis	3_NMSL	0.000282352	4.16394e-10	0.000338679	0.000282352	0.00397799
BL0293-F563		Wistar	3_NMSL	0.0210421	2.10571e-11	0.00748714	0.00748714	0.0386346
BL0293-F563		Fisher	2_SMNL	6.46043e-17	1.22697e-55	1.64702e-20	6.0319e-19	9.45363e-13
BL0293-F563		Baylor	1_SMSL	0.000881017	1.10919e-08	0.000652494	0.000652494	0.00159688
BL0293-F563		M.D. Anderson	1_SMSL	0.000173044	0.00120882	0.000534191	0.000534191	0.00346571
BL0293-F563		PDMR	1_SMSL	0.0298606	0.000271129	0.000155991	0.00274964	0.0122721
BL0293-F563		Washington University of St. Louis	1_SMSL	0.000119021	8.32789e-11	0.000270944	0.000169411	0.00397799
BL0293-F563		Wistar	1_SMSL	0.0168337	4.21142e-12	0.00449229	0.00449229	0.0386346
BL0293-F563	17	Fisher	4_NMNL	1.86898e-22	1.13197e-57	6.86893e-24	6.86893e-24	1.49564e-18
BL0293-F563		Baylor	3_NMSL	0.00103649	9.80005e-08	0.000717068	0.000717068	0.00149025
BL0293-F563		M.D. Anderson	3_NMSL	0.000101709	0.00336297	0.000629444	0.000629444	0.00336995
BL0293-F563		PDMR	3_NMSL	0.00759487	4.46949e-06	4.66252e-05	5.72102e-05	0.00382882
BL0293-F563		Washington University of St. Louis	3_NMSL	4.46167e-05	2.34094e-09	0.000368523	0.000280714	0.00039344
BL0293-F563		Wistar	3_NMSL	0.00253969	7.30582e-12	0.00129918	0.00129918	0.00103173
BL0293-F563		Fisher	2_SMNL	1.49518e-22	2.26395e-58	4.08437e-24	4.12136e-24	1.49564e-18
BL0293-F563		Baylor	1_SMSL	0.00082919	1.96001e-08	0.000430241	0.000430241	0.00149025
BL0293-F563		M.D. Anderson	1_SMSL	2.03418e-05	0.00269037	0.000377667	0.000377667	0.00336995
BL0293-F563		PDMR	1_SMSL	0.00759487	8.93898e-07	1.86501e-05	3.43261e-05	0.00306306
BL0293-F563		Washington University of St. Louis	1_SMSL	1.78467e-05	4.68188e-10	0.000294818	0.000168429	0.00039344
BL0293-F563		Wistar	1_SMSL	0.00253969	1.46116e-12	0.00101116	0.00103935	0.000412693
BL0293-F563	18	Fisher	4_NMNL	8.05474e-21	5.63282e-63	1.08712e-23	2.33792e-24	2.11911e-14
BL0293-F563		Baylor	3_NMSL	1.59843e-05	1.40264e-11	2.45984e-05	2.45984e-05	0.00750875
BL0293-F563		M.D. Anderson	3_NMSL	0.00195906	0.00191963	0.000652995	0.000652995	0.0495346
BL0293-F563		PDMR	3_NMSL	0.0763961	0.000127458	0.000577324	0.000577324	0.00306098
BL0293-F563		Washington University of St. Louis	3_NMSL	4.07136e-05	5.22275e-08	0.000279051	0.000108301	0.00288899
BL0293-F563		Wistar	3_NMSL	0.00557615	2.59177e-13	0.00432694	0.00432694	0.000641054
BL0293-F563		Fisher	2_SMNL	6.44379e-21	1.12656e-63	6.52275e-24	9.35166e-25	2.11911e-14
BL0293-F563		Baylor	1_SMSL	6.39372e-06	2.80528e-12	1.96787e-05	1.96787e-05	0.00750875
BL0293-F563		M.D. Anderson	1_SMSL	0.00156725	0.00115178	0.000261198	0.000261198	0.0495346
BL0293-F563		PDMR	1_SMSL	0.0763961	2.54916e-05	0.000346394	0.000346394	0.00244878
BL0293-F563		Washington University of St. Louis	1_SMSL	1.62854e-05	1.04455e-08	0.000223241	6.49803e-05	0.00288899
BL0293-F563		Wistar	1_SMSL	0.00557615	5.18355e-14	0.00346155	0.00346155	0.000256422
BL0293-F563	19	Fisher	4_NMNL	2.72205e-22	3.29873e-70	4.31269e-27	6.02692e-27	3.83915e-22
BL0293-F563		Baylor	3_NMSL	0.000165168	2.7662e-09	0.00010866	0.00010866	0.000165168
BL0293-F563		M.D. Anderson	3_NMSL	0.00185764	0.00764555	0.000278798	0.000278798	0.0510867
BL0293-F563		PDMR	3_NMSL	0.0117241	5.73364e-06	9.91973e-05	0.000115557	0.0108299
BL0293-F563		Washington University of St. Louis	3_NMSL	3.47139e-05	6.09449e-13	9.86494e-05	9.86494e-05	0.000170275
BL0293-F563		Wistar	3_NMSL	0.000506917	8.67803e-14	0.000506917	0.000506917	4.95391e-06
BL0293-F563		Fisher	2_SMNL	2.17764e-22	6.59746e-71	1.72508e-27	3.61615e-27	3.83915e-22
BL0293-F563		Baylor	1_SMSL	0.000165168	5.53239e-10	6.51961e-05	6.51961e-05	0.000133066
BL0293-F563		M.D. Anderson	1_SMSL	0.00111458	0.00611644	0.000111519	0.000111519	0.0510867
BL0293-F563		PDMR	1_SMSL	0.0117241	1.14673e-06	3.96789e-05	6.93343e-05	0.0086639
BL0293-F563		Washington University of St. Louis	1_SMSL	1.38855e-05	1.2189e-13	7.05887e-05	7.89195e-05	0.000170275
BL0293-F563		Wistar	1_SMSL	0.000424881	1.73561e-14	0.000506917	0.000506917	1.98156e-06
BL0293-F563	20	Fisher	4_NMNL	1.11553e-19	5.18626e-62	2.93747e-24	1.1871e-24	4.99672e-19
BL0293-F563		Baylor	3_NMSL	0.00159702	1.19666e-07	0.00140569	0.00140569	0.0018624
BL0293-F563		M.D. Anderson	3_NMSL	0.000707712	0.00690644	0.000707712	0.000707712	0.0125832
BL0293-F563		PDMR	3_NMSL	0.0139102	7.78149e-05	7.78149e-05	0.000116835	0.00942286
BL0293-F563		Washington University of St. Louis	3_NMSL	0.000426813	3.75323e-10	0.00141753	0.000426813	0.00195928
BL0293-F563		Wistar	3_NMSL	0.000277502	4.6023e-15	5.64988e-05	5.64988e-05	9.58915e-06
BL0293-F563		Fisher	2_SMNL	8.92422e-20	1.03725e-62	1.76248e-24	4.74839e-25	4.99672e-19
BL0293-F563		Baylor	1_SMSL	0.00127761	2.39333e-08	0.000843416	0.000843416	0.0018624
BL0293-F563		M.D. Anderson	1_SMSL	0.000384758	0.00552515	0.000424627	0.000424627	0.0125832
BL0293-F563		PDMR	1_SMSL	0.0139102	2.11405e-05	3.1126e-05	7.0101e-05	0.00753829
BL0293-F563		Washington University of St. Louis	1_SMSL	0.000215466	7.50645e-11	0.00113403	0.000256088	0.00195928
BL0293-F563		Wistar	1_SMSL	0.000277502	9.20461e-16	4.5199e-05	4.5199e-05	3.83566e-06
BL0293-F563	21	Fisher	4_NMNL	1.09261e-29	8.95995e-80	8.74434e-34	8.74434e-34	1.22152e-25
BL0293-F563		Baylor	3_NMSL	0.00056432	7.58471e-09	0.00056432	0.00056432	0.00190688
BL0293-F563		M.D. Anderson	3_NMSL	0.000958016	0.00826005	0.0036189	0.0036189	0.133614
BL0293-F563		PDMR	3_NMSL	2.60541e-05	5.52277e-10	3.31459e-09	3.31459e-09	4.23396e-05
BL0293-F563		Washington University of St. Louis	3_NMSL	9.80709e-07	2.11668e-14	7.313e-06	7.313e-06	1.23304e-05
BL0293-F563		Wistar	3_NMSL	0.000676578	8.78548e-14	0.000539033	0.000539033	5.02065e-06
BL0293-F563		Fisher	2_SMNL	8.74084e-30	1.79199e-80	5.16726e-34	5.2466e-34	1.22152e-25
BL0293-F563		Baylor	1_SMSL	0.000451456	1.51694e-09	0.000358769	0.000358769	0.00190688
BL0293-F563		M.D. Anderson	1_SMSL	0.000191603	0.00660804	0.00217134	0.00217134	0.133614
BL0293-F563		PDMR	1_SMSL	2.08433e-05	1.10455e-10	1.98876e-09	1.98876e-09	4.23396e-05
BL0293-F563		Washington University of St. Louis	1_SMSL	3.92284e-07	4.23337e-15	5.8504e-06	5.8504e-06	1.23304e-05
BL0293-F563		Wistar	1_SMSL	0.000676578	1.7571e-14	0.000424111	0.000431227	2.00826e-06
BL0293-F563	22	Fisher	4_NMNL	1.77582e-28	9.99928e-91	8.56716e-30	7.56297e-31	4.19054e-19
BL0293-F563		Baylor	3_NMSL	0.00153968	1.09477e-07	0.000751345	0.000751345	0.0018624
BL0293-F563		M.D. Anderson	3_NMSL	0.000975231	0.00324416	0.000264389	0.000264389	0.00288436
BL0293-F563		PDMR	3_NMSL	8.82831e-08	1.12175e-21	1.03012e-07	8.82831e-08	0.0046428
BL0293-F563		Washington University of St. Louis	3_NMSL	0.00100517	3.85301e-08	0.00124726	0.000549732	0.0118489
BL0293-F563		Wistar	3_NMSL	0.000178177	7.55112e-15	0.000178177	0.000178177	1.26872e-05
BL0293-F563		Fisher	2_SMNL	1.42066e-28	1.99986e-91	5.1403e-30	3.02519e-31	4.19054e-19
BL0293-F563		Baylor	1_SMSL	0.00123175	2.18954e-08	0.000450807	0.000450807	0.0018624
BL0293-F563		M.D. Anderson	1_SMSL	0.000585139	0.00324416	0.000105756	0.000105756	0.00230749
BL0293-F563		PDMR	1_SMSL	5.29699e-08	2.2435e-22	8.24094e-08	4.19947e-08	0.0046428
BL0293-F563		Washington University of St. Louis	1_SMSL	0.000603102	7.70602e-09	0.000997805	0.000219893	0.0118489
BL0293-F563		Wistar	1_SMSL	0.000178177	1.51022e-15	0.000139696	0.00014574	5.07488e-06
BL0293-F563	23	Fisher	4_NMNL	9.52899e-25	3.26515e-66	4.19105e-29	6.46955e-27	2.18855e-27
BL0293-F563		Baylor	3_NMSL	0.000631177	2.348e-08	0.000484918	0.000484918	0.000484918
BL0293-F563		M.D. Anderson	3_NMSL	0.00064292	0.00473073	0.00064292	0.00064292	0.0125832
BL0293-F563		PDMR	3_NMSL	4.99173e-05	1.71664e-08	3.72145e-08	7.90802e-07	3.13187e-05
BL0293-F563		Washington University of St. Louis	3_NMSL	8.08364e-05	1.12887e-09	0.000670761	0.000670761	8.08364e-05
BL0293-F563		Wistar	3_NMSL	0.00135698	3.71426e-13	0.00101599	0.00101599	7.66181e-06
BL0293-F563		Fisher	2_SMNL	9.52899e-25	6.53029e-67	1.67642e-29	5.17564e-27	1.31313e-27
BL0293-F563		Baylor	1_SMSL	0.000631177	4.696e-09	0.000387934	0.000387934	0.00030099
BL0293-F563		M.D. Anderson	1_SMSL	0.000385752	0.00378458	0.000381716	0.000381716	0.0125832
BL0293-F563		PDMR	1_SMSL	4.99173e-05	3.43328e-09	1.48858e-08	4.74481e-07	2.5055e-05
BL0293-F563		Washington University of St. Louis	1_SMSL	4.85019e-05	2.25774e-10	0.000670761	0.000548181	3.32884e-05
BL0293-F563		Wistar	1_SMSL	0.00135698	7.42852e-14	0.000784893	0.000812789	3.06472e-06
BL0293-F563	24	Fisher	4_NMNL	1.28107e-20	3.40773e-65	9.45504e-24	9.45504e-24	2.15469e-20
BL0293-F563		Baylor	3_NMSL	0.00027396	1.64456e-09	0.00027396	0.00027396	0.000302752
BL0293-F563		M.D. Anderson	3_NMSL	0.000899682	0.00137851	0.000899682	0.000899682	0.0135029
BL0293-F563		PDMR	3_NMSL	0.0769732	0.000144182	0.000747587	0.000747587	0.00999603
BL0293-F563		Washington University of St. Louis	3_NMSL	0.000100924	4.39409e-10	0.000189498	0.000172775	0.00253674
BL0293-F563		Wistar	3_NMSL	0.000301727	1.90846e-14	0.000292596	0.000292596	6.59789e-06
BL0293-F563		Fisher	2_SMNL	1.02486e-20	6.81547e-66	5.67303e-24	3.79984e-24	2.15469e-20
BL0293-F563		Baylor	1_SMSL	0.000219168	3.28912e-10	0.00017197	0.00017197	0.000302752
BL0293-F563		M.D. Anderson	1_SMSL	0.000539809	0.00110281	0.000481359	0.000481359	0.0135029
BL0293-F563		PDMR	1_SMSL	0.0769732	2.88364e-05	0.000448552	0.000448552	0.00799682
BL0293-F563		Washington University of St. Louis	1_SMSL	4.03697e-05	8.78819e-11	0.000151599	0.000103665	0.00253674
BL0293-F563		Wistar	1_SMSL	0.000301727	3.81691e-15	0.000228972	0.000234077	2.63916e-06
BL0293-F563	25	Fisher	4_NMNL	1.27962e-15	1.57511e-56	6.30177e-20	2.54691e-20	4.1353e-13
BL0293-F563		Baylor	3_NMSL	0.00121275	3.5779e-08	0.000996751	0.000996751	0.022973
BL0293-F563		M.D. Anderson	3_NMSL	0.00297102	0.00514846	0.000778424	0.000778424	0.0485737
BL0293-F563		PDMR	3_NMSL	0.524592	0.0176116	0.0176116	0.019026	0.165975
BL0293-F563		Washington University of St. Louis	3_NMSL	6.61575e-05	4.00305e-10	0.000381274	0.000152327	0.000119715
BL0293-F563		Wistar	3_NMSL	0.00361901	7.46538e-14	0.000426747	0.000426747	0.000515225
BL0293-F563		Fisher	2_SMNL	1.0237e-15	3.15022e-57	3.78106e-20	1.01877e-20	4.1353e-13
BL0293-F563		Baylor	1_SMSL	0.000970197	7.15579e-09	0.000598051	0.000598051	0.022973
BL0293-F563		M.D. Anderson	1_SMSL	0.00178261	0.00411877	0.000311369	0.000311369	0.0485737
BL0293-F563		PDMR	1_SMSL	0.524592	0.00384986	0.00704463	0.0114156	0.13278
BL0293-F563		Washington University of St. Louis	1_SMSL	2.6463e-05	8.00609e-11	0.000381274	0.000121861	7.18288e-05
BL0293-F563		Wistar	1_SMSL	0.00361901	1.49308e-14	0.000256048	0.000256048	0.00041218
BL0293-F563	26	Fisher	4_NMNL	4.76025e-35	3.09625e-103	8.27269e-31	2.65639e-31	3.10104e-18
BL0293-F563		Baylor	3_NMSL	8.48498e-06	6.95131e-12	1.92727e-05	1.92727e-05	0.00129596
BL0293-F563		M.D. Anderson	3_NMSL	0.00032184	0.00617185	0.00168573	0.00168573	0.0510867
BL0293-F563		PDMR	3_NMSL	4.33853e-08	1.42401e-22	1.04791e-07	1.04791e-07	0.000184915
BL0293-F563		Washington University of St. Louis	3_NMSL	5.08995e-05	1.22909e-11	0.000225874	0.000117145	0.000800744
BL0293-F563		Wistar	3_NMSL	0.00245535	5.74525e-13	0.00136361	0.00136361	0.00108533
BL0293-F563		Fisher	2_SMNL	1.9041e-35	6.1925e-104	6.61815e-31	1.59383e-31	3.10104e-18
BL0293-F563		Baylor	1_SMSL	3.39399e-06	1.39026e-12	1.54182e-05	1.54182e-05	0.00129596
BL0293-F563		M.D. Anderson	1_SMSL	6.43679e-05	0.00493748	0.00101144	0.00101144	0.0510867
BL0293-F563		PDMR	1_SMSL	1.73541e-08	2.84802e-23	8.26715e-08	8.38328e-08	0.000184915
BL0293-F563		Washington University of St. Louis	1_SMSL	2.03598e-05	2.45817e-12	0.000180699	7.0287e-05	0.000800744
BL0293-F563		Wistar	1_SMSL	0.00245535	1.14905e-13	0.00106688	0.00109089	0.00043413
BL0293-F563	27	Fisher	4_NMNL	4.05771e-23	5.50485e-66	1.20136e-27	1.20136e-27	3.53344e-19
BL0293-F563		Baylor	3_NMSL	0.000301784	3.42443e-09	0.000219169	0.000219169	0.00149988
BL0293-F563		M.D. Anderson	3_NMSL	0.00171402	0.00742494	0.00171402	0.00171402	0.0493902
BL0293-F563		PDMR	3_NMSL	0.000168764	5.13335e-09	5.16389e-07	7.49857e-07	0.000808811
BL0293-F563		Washington University of St. Louis	3_NMSL	9.71987e-05	1.33528e-08	0.000267522	0.000172673	9.71987e-05
BL0293-F563		Wistar	3_NMSL	0.00279775	6.03542e-13	0.00135254	0.00135254	0.00067391
BL0293-F563		Fisher	2_SMNL	3.24617e-23	1.10097e-66	6.87332e-28	7.20817e-28	3.53344e-19
BL0293-F563		Baylor	1_SMSL	0.000241427	6.84886e-10	0.000131501	0.000131501	0.00149988
BL0293-F563		M.D. Anderson	1_SMSL	0.00102841	0.00593995	0.00101233	0.00101233	0.0493902
BL0293-F563		PDMR	1_SMSL	0.000135011	1.02667e-09	2.06556e-07	4.49914e-07	0.000808811
BL0293-F563		Washington University of St. Louis	1_SMSL	4.21626e-05	2.67056e-09	0.000267522	0.000138139	5.83192e-05
BL0293-F563		Wistar	1_SMSL	0.00279775	1.20708e-13	0.00108203	0.00108203	0.000269564
BL0293-F563	28	Fisher	4_NMNL	3.06187e-19	9.68926e-64	4.48717e-21	1.20872e-21	5.60633e-15
BL0293-F563		Baylor	3_NMSL	1.20598e-05	9.18612e-12	5.18544e-05	5.18544e-05	0.00177729
BL0293-F563		M.D. Anderson	3_NMSL	0.00253173	0.00785724	0.00253173	0.00253173	0.134287
BL0293-F563		PDMR	3_NMSL	0.0426288	0.000110097	0.00031926	0.00031926	0.0207229
BL0293-F563		Washington University of St. Louis	3_NMSL	0.00533071	6.00227e-08	0.00834662	0.00440207	0.0288781
BL0293-F563		Wistar	3_NMSL	0.000900694	3.34061e-14	0.000796294	0.000796294	6.70081e-06
BL0293-F563		Fisher	2_SMNL	2.4495e-19	1.93785e-64	2.6923e-21	4.83488e-22	5.60633e-15
BL0293-F563		Baylor	1_SMSL	4.82393e-06	1.83722e-12	4.14835e-05	4.14835e-05	0.00177729
BL0293-F563		M.D. Anderson	1_SMSL	0.000655298	0.00628579	0.00151904	0.00151904	0.134287
BL0293-F563		PDMR	1_SMSL	0.0426288	2.20195e-05	0.000191556	0.000191556	0.0165783
BL0293-F563		Washington University of St. Louis	1_SMSL	0.00319842	1.20045e-08	0.00667729	0.00176083	0.0288781
BL0293-F563		Wistar	1_SMSL	0.000900694	6.68122e-15	0.000622573	0.000637035	2.68032e-06
BL0293-F563	29	Fisher	4_NMNL	4.75382e-28	7.0948e-77	1.72582e-29	1.20457e-29	6.62882e-22
BL0293-F563		Baylor	3_NMSL	8.89315e-06	6.93088e-12	4.28583e-05	4.28583e-05	0.00684214
BL0293-F563		M.D. Anderson	3_NMSL	0.000406248	0.00426904	0.00171834	0.00171834	0.00391013
BL0293-F563		PDMR	3_NMSL	0.000346108	2.07017e-09	4.11006e-07	4.11006e-07	0.00161059
BL0293-F563		Washington University of St. Louis	3_NMSL	0.000405653	1.05346e-09	0.000923766	0.000682072	0.0029231
BL0293-F563		Wistar	3_NMSL	0.000209782	2.89972e-14	0.000198388	0.000198388	7.48621e-07
BL0293-F563		Fisher	2_SMNL	3.80306e-28	1.41896e-77	1.03549e-29	4.81829e-30	6.62882e-22
BL0293-F563		Baylor	1_SMSL	3.55726e-06	1.38618e-12	3.42866e-05	3.42866e-05	0.00684214
BL0293-F563		M.D. Anderson	1_SMSL	8.12496e-05	0.00426904	0.001031	0.001031	0.0031281
BL0293-F563		PDMR	1_SMSL	0.000276886	4.14034e-10	2.46604e-07	2.46604e-07	0.00161059
BL0293-F563		Washington University of St. Louis	1_SMSL	0.000162261	2.10691e-10	0.000739013	0.000409243	0.0029231
BL0293-F563		Wistar	1_SMSL	0.000209782	5.79944e-15	0.000150875	0.000158711	2.99448e-07
BL0293-F563	30	Fisher	4_NMNL	4.04907e-28	8.59508e-86	4.79694e-31	3.43325e-31	2.01062e-22
BL0293-F563		Baylor	3_NMSL	7.61044e-06	3.03404e-12	1.79281e-05	1.79281e-05	0.000258503
BL0293-F563		M.D. Anderson	3_NMSL	0.00104977	1.61959e-07	0.00104977	0.00104977	0.0127892
BL0293-F563		PDMR	3_NMSL	0.000141281	1.74624e-09	2.80637e-07	2.80637e-07	0.00136815
BL0293-F563		Washington University of St. Louis	3_NMSL	4.17017e-05	6.16764e-12	0.000127371	9.15166e-05	5.8695e-05
BL0293-F563		Wistar	3_NMSL	0.00144497	1.79036e-11	0.000897873	0.000897873	0.000208652
BL0293-F563		Fisher	2_SMNL	3.23926e-28	1.71902e-86	2.87816e-31	1.3733e-31	2.01062e-22
BL0293-F563		Baylor	1_SMSL	3.04418e-06	6.06809e-13	1.43425e-05	1.43425e-05	0.000258503
BL0293-F563		M.D. Anderson	1_SMSL	0.000430192	3.23919e-08	0.000839819	0.000839819	0.0127892
BL0293-F563		PDMR	1_SMSL	0.000113025	3.49248e-10	1.68382e-07	1.68382e-07	0.00136815
BL0293-F563		Washington University of St. Louis	1_SMSL	1.66807e-05	1.23353e-12	0.000127371	7.32133e-05	3.5217e-05
BL0293-F563		Wistar	1_SMSL	0.00144497	3.58073e-12	0.000668692	0.000718299	8.34607e-05
BL0293-F563	31	Fisher	4_NMNL	3.4108e-29	4.09381e-75	1.54828e-43	4.82333e-43	7.87822e-23
BL0293-F563		Baylor	3_NMSL	1.56856e-05	8.78377e-11	7.69419e-06	7.69419e-06	0.00636264
BL0293-F563		M.D. Anderson	3_NMSL	0.00100345	0.00833106	8.89499e-09	8.89499e-09	0.133614
BL0293-F563		PDMR	3_NMSL	6.60869e-05	3.21308e-09	1.02216e-07	2.07244e-07	6.60869e-05
BL0293-F563		Washington University of St. Louis	3_NMSL	2.44481e-05	1.30821e-11	7.03079e-05	7.03079e-05	8.90302e-05
BL0293-F563		Wistar	3_NMSL	0.000375596	5.65374e-13	0.000364046	0.000364046	5.05106e-06
BL0293-F563		Fisher	2_SMNL	2.72864e-29	8.18761e-76	6.19312e-44	2.894e-43	7.87822e-23
BL0293-F563		Baylor	1_SMSL	1.25485e-05	1.75675e-11	4.61651e-06	4.61651e-06	0.00636264
BL0293-F563		M.D. Anderson	1_SMSL	0.00060207	0.00666485	3.558e-09	3.558e-09	0.133614
BL0293-F563		PDMR	1_SMSL	5.92823e-05	6.42615e-10	4.08865e-08	1.24347e-07	6.60869e-05
BL0293-F563		Washington University of St. Louis	1_SMSL	9.77923e-06	2.61642e-12	5.62464e-05	4.59049e-05	8.90302e-05
BL0293-F563		Wistar	1_SMSL	0.000375596	1.13075e-13	0.000279885	0.000291237	2.02042e-06
BL0293-F563	32	Fisher	4_NMNL	2.18494e-33	1.32946e-104	1.91127e-30	1.91127e-30	9.97374e-22
BL0293-F563		Baylor	3_NMSL	5.95765e-06	1.45319e-12	1.72678e-05	1.72678e-05	0.000354056
BL0293-F563		M.D. Anderson	3_NMSL	0.00175078	0.00175078	0.00175078	0.00175078	0.0510867
BL0293-F563		PDMR	3_NMSL	4.85005e-07	5.8837e-20	7.9283e-07	7.9283e-07	0.000864189
BL0293-F563		Washington University of St. Louis	3_NMSL	1.30054e-05	2.54799e-12	7.64017e-05	7.64017e-05	9.01848e-05
BL0293-F563		Wistar	3_NMSL	0.00158699	2.22352e-14	0.000849995	0.000849995	7.54318e-05
BL0293-F563		Fisher	2_SMNL	8.73978e-34	2.65892e-105	1.52902e-30	1.25576e-30	9.97374e-22
BL0293-F563		Baylor	1_SMSL	2.38306e-06	2.90639e-13	1.38143e-05	1.38143e-05	0.000354056
BL0293-F563		M.D. Anderson	1_SMSL	0.000456931	0.00140062	0.00115536	0.00115536	0.0510867
BL0293-F563		PDMR	1_SMSL	1.94002e-07	1.17674e-20	6.34264e-07	5.10682e-07	0.000864189
BL0293-F563		Washington University of St. Louis	1_SMSL	5.20216e-06	5.09597e-13	6.11214e-05	6.11214e-05	9.01848e-05
BL0293-F563		Wistar	1_SMSL	0.00158699	4.44703e-15	0.000679996	0.000679996	3.01727e-05
BL0293-F563	33	Fisher	4_NMNL	1.03785e-23	7.35455e-70	5.70061e-28	5.95964e-29	2.2264e-19
BL0293-F563		Baylor	3_NMSL	0.00146345	3.86088e-08	0.00146345	0.00146345	0.023437
BL0293-F563		M.D. Anderson	3_NMSL	0.000434048	0.000434048	0.000756281	0.000756281	0.00346571
BL0293-F563		PDMR	3_NMSL	0.000178556	1.69784e-09	2.01823e-07	2.01823e-07	0.000590508
BL0293-F563		Washington University of St. Louis	3_NMSL	0.000106976	8.64234e-09	0.000288869	9.24902e-05	0.000397714
BL0293-F563		Wistar	3_NMSL	0.000945369	6.99691e-14	0.000509371	0.000509371	0.000122206
BL0293-F563		Fisher	2_SMNL	8.30277e-24	1.47091e-70	3.42037e-28	2.38385e-29	2.2264e-19
BL0293-F563		Baylor	1_SMSL	0.00117076	7.72175e-09	0.00116448	0.00116448	0.023437
BL0293-F563		M.D. Anderson	1_SMSL	0.000173619	0.000111777	0.000605025	0.000605025	0.00346571
BL0293-F563		PDMR	1_SMSL	0.000142845	3.39569e-10	1.21094e-07	1.21094e-07	0.000590508
BL0293-F563		Washington University of St. Louis	1_SMSL	6.41858e-05	1.72847e-09	0.000231095	3.69961e-05	0.000397714
BL0293-F563		Wistar	1_SMSL	0.000945369	1.39938e-14	0.000397716	0.000407497	4.88823e-05
BL0293-F563	34	Fisher	4_NMNL	3.79423e-24	3.23775e-67	2.31706e-24	5.87106e-25	2.1442e-16
BL0293-F563		Baylor	3_NMSL	1.37701e-05	1.80934e-11	1.37701e-05	1.37701e-05	0.00177729
BL0293-F563		M.D. Anderson	3_NMSL	7.6422e-05	0.00172074	0.00172074	0.00172074	0.0031281
BL0293-F563		PDMR	3_NMSL	0.00882118	4.5558e-06	3.27815e-05	4.28161e-05	0.00430066
BL0293-F563		Washington University of St. Louis	3_NMSL	0.000612409	1.47177e-09	0.00373615	0.000976466	0.00422352
BL0293-F563		Wistar	3_NMSL	0.00223112	1.1383e-12	0.00162074	0.00162074	0.00138607
BL0293-F563		Fisher	2_SMNL	3.03538e-24	6.4755e-68	1.39023e-24	2.34843e-25	2.1442e-16
BL0293-F563		Baylor	1_SMSL	6.97734e-06	3.61867e-12	1.1016e-05	1.1016e-05	0.00177729
BL0293-F563		M.D. Anderson	1_SMSL	1.52844e-05	0.00137659	0.00107324	0.00107324	0.0031281
BL0293-F563		PDMR	1_SMSL	0.00882118	9.11159e-07	1.31126e-05	2.56896e-05	0.00344053
BL0293-F563		Washington University of St. Louis	1_SMSL	0.000244964	2.94354e-10	0.00298892	0.000585879	0.00422352
BL0293-F563		Wistar	1_SMSL	0.00223112	2.2766e-13	0.00124559	0.00129659	0.000554428
BL0293-F563	35	Fisher	4_NMNL	3.83078e-42	8.5245e-103	1.01013e-48	1.66987e-49	1.97301e-21
BL0293-F563		Baylor	3_NMSL	1.04748e-05	2.68651e-11	1.04748e-05	1.04748e-05	0.00684214
BL0293-F563		M.D. Anderson	3_NMSL	0.000738855	0.00784373	1.61021e-08	1.61021e-08	0.0495346
BL0293-F563		PDMR	3_NMSL	2.86362e-11	5.11364e-27	2.86362e-11	2.86362e-11	1.72751e-06
BL0293-F563		Washington University of St. Louis	3_NMSL	1.42184e-06	1.28111e-08	0.000128773	4.35487e-05	0.000197911
BL0293-F563		Wistar	3_NMSL	0.00417086	5.27458e-12	0.000439614	0.000439614	0.000955969
BL0293-F563		Fisher	2_SMNL	3.06462e-42	1.7049e-103	6.06079e-49	6.67947e-50	1.97301e-21
BL0293-F563		Baylor	1_SMSL	7.70515e-06	5.37302e-12	8.37986e-06	8.37986e-06	0.00684214
BL0293-F563		M.D. Anderson	1_SMSL	0.000443313	0.00627498	6.44083e-09	6.44083e-09	0.0495346
BL0293-F563		PDMR	1_SMSL	1.17704e-11	1.02273e-27	2.29089e-11	2.29089e-11	1.72751e-06
BL0293-F563		Washington University of St. Louis	1_SMSL	5.68737e-07	2.56223e-09	0.000103018	2.61292e-05	0.000197911
BL0293-F563		Wistar	1_SMSL	0.00417086	1.05492e-12	0.000237506	0.000263768	0.000764775
BL0293-F563	36	Fisher	4_NMNL	1.53511e-22	4.17918e-64	1.43523e-22	5.00415e-23	7.35217e-23
BL0293-F563		Baylor	3_NMSL	0.000828063	1.28247e-08	0.000713355	0.000713355	0.00213438
BL0293-F563		M.D. Anderson	3_NMSL	8.3427e-05	0.00124729	0.00124729	0.00124729	0.0031281
BL0293-F563		PDMR	3_NMSL	0.0348286	0.000141047	0.000255652	0.000317483	0.0044445
BL0293-F563		Washington University of St. Louis	3_NMSL	0.00130087	8.20696e-09	0.00439025	0.00132591	0.00439025
BL0293-F563		Wistar	3_NMSL	3.79818e-05	5.52936e-16	5.26916e-05	5.26916e-05	1.56295e-07
BL0293-F563		Fisher	2_SMNL	1.53511e-22	8.35837e-65	1.14818e-22	2.00166e-23	4.4113e-23
BL0293-F563		Baylor	1_SMSL	0.00066245	2.56493e-09	0.000428013	0.000428013	0.00213438
BL0293-F563		M.D. Anderson	1_SMSL	1.66854e-05	0.000997831	0.000806935	0.000806935	0.0031281
BL0293-F563		PDMR	1_SMSL	0.0348286	2.82094e-05	0.000102261	0.00019049	0.0035556
BL0293-F563		Washington University of St. Louis	1_SMSL	0.000520348	1.64139e-09	0.00399074	0.000795545	0.00439025
BL0293-F563		Wistar	1_SMSL	2.27891e-05	1.10587e-16	5.26916e-05	5.26916e-05	6.25181e-08
BL0293-F563	37	Fisher	4_NMNL	3.84739e-34	4.09215e-98	1.97729e-38	1.97729e-38	4.25543e-21
BL0293-F563		Baylor	3_NMSL	7.79805e-06	2.59665e-12	9.34535e-05	9.34535e-05	0.000354056
BL0293-F563		M.D. Anderson	3_NMSL	0.000837853	0.00513608	4.08436e-08	4.08436e-08	0.0143059
BL0293-F563		PDMR	3_NMSL	2.84184e-08	3.49474e-22	7.18978e-08	7.18978e-08	0.000183233
BL0293-F563		Washington University of St. Louis	3_NMSL	5.9455e-05	7.28782e-09	0.000152789	0.000152789	0.00253674
BL0293-F563		Wistar	3_NMSL	0.00352859	5.6568e-13	0.00185722	0.00185722	0.000103031
BL0293-F563		Fisher	2_SMNL	3.07792e-34	8.1843e-99	1.04007e-38	1.18638e-38	4.25543e-21
BL0293-F563		Baylor	1_SMSL	3.11922e-06	5.1933e-13	7.47628e-05	7.47628e-05	0.000354056
BL0293-F563		M.D. Anderson	1_SMSL	0.000502712	0.00410887	1.63374e-08	1.63374e-08	0.0143059
BL0293-F563		PDMR	1_SMSL	1.13674e-08	6.98948e-23	4.78533e-08	5.75182e-08	0.000183233
BL0293-F563		Washington University of St. Louis	1_SMSL	2.3782e-05	1.45756e-09	0.000122232	0.000114619	0.00253674
BL0293-F563		Wistar	1_SMSL	0.00352859	1.13136e-13	0.00145234	0.00148577	4.12122e-05
BL0293-F563	38	Fisher	4_NMNL	3.59548e-30	2.22872e-97	1.10655e-29	4.59944e-30	2.05079e-19
BL0293-F563		Baylor	3_NMSL	0.000714212	1.76949e-08	0.000714212	0.000714212	0.000714212
BL0293-F563		M.D. Anderson	3_NMSL	0.0010163	0.000226544	0.000226544	0.000226544	0.0157768
BL0293-F563		PDMR	3_NMSL	3.59214e-09	5.05583e-23	1.1977e-08	1.1977e-08	0.000340742
BL0293-F563		Washington University of St. Louis	3_NMSL	0.000135445	2.77924e-11	0.000570373	0.000339161	0.000820766
BL0293-F563		Wistar	3_NMSL	0.00688975	9.4722e-12	0.00396248	0.00396248	0.00108701
BL0293-F563		Fisher	2_SMNL	1.43819e-30	4.45743e-98	8.8524e-30	2.75966e-30	2.05079e-19
BL0293-F563		Baylor	1_SMSL	0.000577014	3.53898e-09	0.000714212	0.000714212	0.00030099
BL0293-F563		M.D. Anderson	1_SMSL	0.000813041	0.000135926	0.000109146	0.000109146	0.0157768
BL0293-F563		PDMR	1_SMSL	1.43686e-09	1.01117e-23	9.58163e-09	9.58163e-09	0.000340742
BL0293-F563		Washington University of St. Louis	1_SMSL	5.41778e-05	5.55849e-12	0.000456299	0.000203496	0.000820766
BL0293-F563		Wistar	1_SMSL	0.00688975	1.89444e-12	0.0030383	0.00316999	0.000434804
BL0293-F563	39	Fisher	4_NMNL	1.65973e-39	2.44053e-111	1.48253e-32	7.71179e-35	2.90146e-22
BL0293-F563		Baylor	3_NMSL	1.30988e-08	3.41879e-17	5.62598e-06	5.62598e-06	0.00179323
BL0293-F563		M.D. Anderson	3_NMSL	0.000900347	0.00373211	0.000900347	0.000900347	0.00330405
BL0293-F563		PDMR	3_NMSL	6.04161e-08	7.45353e-22	1.79376e-07	1.79376e-07	0.00224338
BL0293-F563		Washington University of St. Louis	3_NMSL	3.91311e-05	2.63575e-10	0.000296324	2.0266e-05	0.00116144
BL0293-F563		Wistar	3_NMSL	0.000960163	1.0093e-13	0.000474935	0.000474935	3.82443e-06
BL0293-F563		Fisher	2_SMNL	6.63893e-40	4.88106e-112	1.18602e-32	4.62708e-35	2.90146e-22
BL0293-F563		Baylor	1_SMSL	5.23951e-09	6.83757e-18	4.50078e-06	4.50078e-06	0.00179323
BL0293-F563		M.D. Anderson	1_SMSL	0.000540208	0.00373211	0.000424237	0.000424237	0.00264324
BL0293-F563		PDMR	1_SMSL	2.41664e-08	1.49071e-22	1.43501e-07	1.43501e-07	0.00224338
BL0293-F563		Washington University of St. Louis	1_SMSL	2.34786e-05	5.27149e-11	0.000237059	8.10641e-06	0.00116144
BL0293-F563		Wistar	1_SMSL	0.000960163	2.01859e-14	0.000379948	0.000379948	1.52977e-06
BL0293-F563	40	Fisher	4_NMNL	1.53636e-23	3.62994e-70	6.1439e-26	6.60142e-26	1.43956e-22
BL0293-F563		Baylor	3_NMSL	0.000168518	8.00607e-10	0.000160528	0.000160528	0.00211157
BL0293-F563		M.D. Anderson	3_NMSL	0.000101614	0.00336995	0.000827563	0.000827563	0.00336995
BL0293-F563		PDMR	3_NMSL	0.00278214	2.12034e-06	5.63374e-06	6.65881e-06	0.000308249
BL0293-F563		Washington University of St. Louis	3_NMSL	0.000129061	1.03687e-12	0.000251139	0.000251139	0.000251139
BL0293-F563		Wistar	3_NMSL	0.00360389	1.02077e-12	0.00270596	0.00270596	8.46773e-05
BL0293-F563		Fisher	2_SMNL	1.22908e-23	7.25988e-71	2.45756e-26	3.96085e-26	1.43956e-22
BL0293-F563		Baylor	1_SMSL	0.000134814	1.60121e-10	9.63171e-05	9.63171e-05	0.00211157
BL0293-F563		M.D. Anderson	1_SMSL	2.03228e-05	0.00334362	0.000496538	0.000496538	0.00336995
BL0293-F563		PDMR	1_SMSL	0.00278214	4.24069e-07	2.2535e-06	3.99528e-06	0.000246599
BL0293-F563		Washington University of St. Louis	1_SMSL	5.16244e-05	2.07373e-13	0.000251139	0.000204057	0.00018203
BL0293-F563		Wistar	1_SMSL	0.00360389	2.04153e-13	0.00216477	0.00216477	3.38709e-05
BL0293-F563	41	Fisher	4_NMNL	1.55384e-24	9.86661e-82	3.46711e-29	3.46711e-29	3.51521e-20
BL0293-F563		Baylor	3_NMSL	8.48498e-06	6.95131e-12	1.90415e-05	1.90415e-05	0.00129596
BL0293-F563		M.D. Anderson	3_NMSL	0.00110132	5.24274e-07	0.000185773	0.000185773	0.0157768
BL0293-F563		PDMR	3_NMSL	0.00890076	2.39626e-06	2.15089e-05	2.15089e-05	0.00263444
BL0293-F563		Washington University of St. Louis	3_NMSL	4.02351e-05	7.70151e-12	0.000235089	0.000235089	0.000142175
BL0293-F563		Wistar	3_NMSL	0.00129244	1.82601e-13	0.000397458	0.000397458	0.000152524
BL0293-F563		Fisher	2_SMNL	1.24307e-24	1.97332e-82	1.98168e-29	2.08027e-29	3.51521e-20
BL0293-F563		Baylor	1_SMSL	3.39399e-06	1.39026e-12	1.52332e-05	1.52332e-05	0.00129596
BL0293-F563		M.D. Anderson	1_SMSL	0.000881057	1.04855e-07	0.000111464	0.000111464	0.0157768
BL0293-F563		PDMR	1_SMSL	0.00890076	4.79253e-07	1.29054e-05	1.29054e-05	0.00210755
BL0293-F563		Washington University of St. Louis	1_SMSL	1.6094e-05	1.5403e-12	0.000235089	0.000235089	8.5305e-05
BL0293-F563		Wistar	1_SMSL	0.00129244	3.65202e-14	0.00030137	0.000317967	6.10096e-05
BL0293-F563	42	Fisher	4_NMNL	2.4537e-21	4.36983e-67	3.20472e-24	1.50329e-24	4.93347e-22
BL0293-F563		Baylor	3_NMSL	0.000242971	2.34218e-09	0.000246374	0.000246374	0.000242971
BL0293-F563		M.D. Anderson	3_NMSL	0.00158035	0.00738481	0.00158035	0.00158035	0.0510867
BL0293-F563		PDMR	3_NMSL	0.0827887	0.000375654	0.000375654	0.000375654	0.0150474
BL0293-F563		Washington University of St. Louis	3_NMSL	0.000113163	2.48098e-11	0.000486569	0.000283529	0.000113163
BL0293-F563		Wistar	3_NMSL	9.77809e-05	1.03518e-15	5.17482e-05	5.17482e-05	5.80054e-06
BL0293-F563		Fisher	2_SMNL	2.4537e-21	8.73966e-68	1.92283e-24	6.01314e-25	3.94678e-22
BL0293-F563		Baylor	1_SMSL	0.000145783	4.68436e-10	0.000246374	0.000246374	0.000133066
BL0293-F563		M.D. Anderson	1_SMSL	0.000454294	0.00590785	0.000948211	0.000948211	0.0510867
BL0293-F563		PDMR	1_SMSL	0.0827887	0.000208704	0.000225392	0.000225392	0.0120379
BL0293-F563		Washington University of St. Louis	1_SMSL	6.66984e-05	4.96197e-12	0.000486569	0.000226823	6.7898e-05
BL0293-F563		Wistar	1_SMSL	9.77809e-05	2.07036e-16	4.13986e-05	4.13986e-05	2.32021e-06
BL0293-F563	43	Fisher	4_NMNL	2.57197e-27	5.18675e-77	7.52102e-31	1.04306e-30	8.66573e-21
BL0293-F563		Baylor	3_NMSL	9.00488e-06	3.25495e-12	1.56091e-05	1.56091e-05	0.00781976
BL0293-F563		M.D. Anderson	3_NMSL	0.00162943	0.000226428	0.000226428	0.000226428	0.0510867
BL0293-F563		PDMR	3_NMSL	0.000101419	3.89094e-09	6.34811e-07	8.06135e-07	0.0008741
BL0293-F563		Washington University of St. Louis	3_NMSL	6.52274e-05	1.03566e-09	0.000296742	0.000296742	0.000265849
BL0293-F563		Wistar	3_NMSL	0.00139843	6.99348e-13	0.00127805	0.00127805	5.05853e-06
BL0293-F563		Fisher	2_SMNL	2.05758e-27	1.03735e-77	3.00841e-31	6.25837e-31	8.66573e-21
BL0293-F563		Baylor	1_SMSL	3.60195e-06	6.50991e-13	1.24873e-05	1.24873e-05	0.00781976
BL0293-F563		M.D. Anderson	1_SMSL	0.00130354	0.0001325	0.000135857	0.000135857	0.0510867
BL0293-F563		PDMR	1_SMSL	8.11355e-05	7.78187e-10	2.53924e-07	4.83681e-07	0.0008741
BL0293-F563		Washington University of St. Louis	1_SMSL	2.6091e-05	2.07133e-10	0.000296742	0.00027035	0.000159509
BL0293-F563		Wistar	1_SMSL	0.00139843	1.3987e-13	0.00100711	0.00102244	2.02341e-06
BL0293-F563	44	Fisher	4_NMNL	1.02256e-22	8.44048e-69	1.42217e-25	1.44056e-25	4.53878e-16
BL0293-F563		Baylor	3_NMSL	0.000432005	7.47491e-09	0.000411857	0.000411857	0.000432005
BL0293-F563		M.D. Anderson	3_NMSL	0.00187953	0.00187953	0.000476295	0.000476295	0.134287
BL0293-F563		PDMR	3_NMSL	0.000112561	6.57736e-09	3.00208e-06	3.07979e-06	0.00585163
BL0293-F563		Washington University of St. Louis	3_NMSL	3.40597e-05	1.59846e-12	0.000191344	0.000191344	0.000150308
BL0293-F563		Wistar	3_NMSL	0.0105294	2.37475e-10	0.00887377	0.00887377	0.00514158
BL0293-F563		Fisher	2_SMNL	8.18048e-23	1.6881e-69	5.68867e-26	8.64337e-26	4.53878e-16
BL0293-F563		Baylor	1_SMSL	0.000432005	1.49498e-09	0.000247114	0.000247114	0.00039513
BL0293-F563		M.D. Anderson	1_SMSL	0.00145659	0.00150363	0.000190518	0.000190518	0.134287
BL0293-F563		PDMR	1_SMSL	9.0049e-05	1.31547e-09	1.20083e-06	1.84787e-06	0.00585163
BL0293-F563		Washington University of St. Louis	1_SMSL	1.36239e-05	3.19692e-13	0.000191344	0.000191344	9.01848e-05
BL0293-F563		Wistar	1_SMSL	0.0105294	4.74951e-11	0.00702544	0.00709902	0.00205663
BL0293-F563	45	Fisher	4_NMNL	8.62565e-36	5.01295e-107	7.95612e-34	7.16605e-34	4.09638e-22
BL0293-F563		Baylor	3_NMSL	4.46167e-07	1.30066e-14	3.79059e-06	3.79059e-06	0.000136949
BL0293-F563		M.D. Anderson	3_NMSL	0.0022578	0.0046552	0.000772194	0.000772194	0.0485737
BL0293-F563		PDMR	3_NMSL	4.49788e-09	2.53172e-23	1.04416e-08	1.04416e-08	0.000305124
BL0293-F563		Washington University of St. Louis	3_NMSL	0.0003347	5.54118e-10	0.000564696	0.000506671	0.000506671
BL0293-F563		Wistar	3_NMSL	0.0022262	5.59333e-13	0.0014692	0.0014692	6.97943e-05
BL0293-F563		Fisher	2_SMNL	3.45026e-36	1.00259e-107	6.3649e-34	4.29963e-34	4.09638e-22
BL0293-F563		Baylor	1_SMSL	1.78467e-07	2.60131e-15	3.03247e-06	3.03247e-06	0.000136949
BL0293-F563		M.D. Anderson	1_SMSL	0.00135468	0.00372416	0.000308877	0.000308877	0.0485737
BL0293-F563		PDMR	1_SMSL	1.79915e-09	5.06345e-24	8.35331e-09	8.35331e-09	0.000305124
BL0293-F563		Washington University of St. Louis	1_SMSL	0.00013388	1.10824e-10	0.000564696	0.000401104	0.000405337
BL0293-F563		Wistar	1_SMSL	0.0022262	1.11867e-13	0.00114957	0.00117536	2.79177e-05
BL0293-F563	46	Fisher	4_NMNL	4.11662e-27	7.68386e-77	1.18729e-28	1.18729e-28	2.42665e-23
BL0293-F563		Baylor	3_NMSL	0.000106751	2.45744e-10	7.80922e-05	7.80922e-05	0.000189979
BL0293-F563		M.D. Anderson	3_NMSL	0.00150291	0.00487681	0.00150291	0.00150291	0.0157768
BL0293-F563		PDMR	3_NMSL	0.00072563	3.27449e-08	8.61797e-06	1.06004e-05	0.0233287
BL0293-F563		Washington University of St. Louis	3_NMSL	1.49151e-05	2.69851e-10	0.00016505	0.000101005	0.00039344
BL0293-F563		Wistar	3_NMSL	0.000128901	2.05943e-16	0.000128901	0.000128901	4.72611e-07
BL0293-F563		Fisher	2_SMNL	3.2933e-27	1.53677e-77	7.12373e-29	4.83205e-29	2.42665e-23
BL0293-F563		Baylor	1_SMSL	8.54007e-05	4.91488e-11	4.68553e-05	4.68553e-05	0.000189979
BL0293-F563		M.D. Anderson	1_SMSL	0.000372882	0.00390145	0.000901747	0.000901747	0.0157768
BL0293-F563		PDMR	1_SMSL	0.000580504	6.54899e-09	3.44719e-06	6.36025e-06	0.0233287
BL0293-F563		Washington University of St. Louis	1_SMSL	5.96603e-06	5.39702e-11	0.00013204	6.06029e-05	0.00039344
BL0293-F563		Wistar	1_SMSL	0.000128901	4.11886e-17	0.000109662	0.000112004	1.89044e-07
BL0293-F563	47	Fisher	4_NMNL	1.38471e-37	1.29649e-107	1.72882e-31	4.41661e-31	6.4683e-22
BL0293-F563		Baylor	3_NMSL	6.69676e-07	1.95466e-14	2.63727e-05	2.63727e-05	0.000422644
BL0293-F563		M.D. Anderson	3_NMSL	0.00163218	0.00164353	0.00163218	0.00163218	0.0157768
BL0293-F563		PDMR	3_NMSL	5.45664e-09	3.43682e-23	3.92756e-08	7.10199e-08	1.89396e-05
BL0293-F563		Washington University of St. Louis	3_NMSL	3.53557e-05	3.38052e-11	9.67615e-05	9.67615e-05	0.000824947
BL0293-F563		Wistar	3_NMSL	0.0027539	6.33292e-12	0.00265489	0.00265489	0.000798343
BL0293-F563		Fisher	2_SMNL	5.53884e-38	2.59297e-108	1.03729e-31	3.53329e-31	6.4683e-22
BL0293-F563		Baylor	1_SMSL	2.67871e-07	3.90932e-15	2.10982e-05	2.10982e-05	0.000422644
BL0293-F563		M.D. Anderson	1_SMSL	0.000373694	0.00131482	0.000979309	0.000979309	0.0157768
BL0293-F563		PDMR	1_SMSL	2.18266e-09	6.87363e-24	2.35654e-08	5.68159e-08	1.89396e-05
BL0293-F563		Washington University of St. Louis	1_SMSL	1.41423e-05	6.76105e-12	7.74092e-05	6.67605e-05	0.000824947
BL0293-F563		Wistar	1_SMSL	0.0027539	1.26658e-12	0.00207818	0.00212391	0.000319337
BL0293-F563	48	Fisher	4_NMNL	1.077e-20	1.14072e-70	4.67964e-25	4.49878e-26	6.84931e-21
BL0293-F563		Baylor	3_NMSL	0.00039513	5.03729e-09	0.000380236	0.000380236	0.00039513
BL0293-F563		M.D. Anderson	3_NMSL	0.00139473	0.00399993	0.00139473	0.00139473	0.0150146
BL0293-F563		PDMR	3_NMSL	0.000364609	6.49981e-09	4.755e-07	6.78918e-07	0.000808704
BL0293-F563		Washington University of St. Louis	3_NMSL	0.00308416	2.24708e-09	0.00759706	0.00132554	0.0137625
BL0293-F563		Wistar	3_NMSL	0.00113936	1.24953e-14	0.00113936	0.00113936	4.2424e-06
BL0293-F563		Fisher	2_SMNL	1.077e-20	2.28143e-71	2.80778e-25	1.79951e-26	5.47945e-21
BL0293-F563		Baylor	1_SMSL	0.000376022	1.00746e-09	0.000228141	0.000228141	0.00039513
BL0293-F563		M.D. Anderson	1_SMSL	0.000415337	0.00319995	0.000836839	0.000836839	0.0150146
BL0293-F563		PDMR	1_SMSL	0.000291687	1.29996e-09	1.902e-07	4.07351e-07	0.000808704
BL0293-F563		Washington University of St. Louis	1_SMSL	0.0018505	4.49416e-10	0.00607765	0.000530214	0.0137625
BL0293-F563		Wistar	1_SMSL	0.00113936	2.49905e-15	0.000939101	0.000939101	1.69696e-06
BL0293-F563	49	Fisher	4_NMNL	4.75131e-31	9.50601e-73	4.75131e-31	2.54403e-30	9.70137e-21
BL0293-F563		Baylor	3_NMSL	1.9943e-05	2.25754e-11	2.91134e-05	2.91134e-05	0.00177729
BL0293-F563		M.D. Anderson	3_NMSL	0.00114158	0.00649903	0.00199907	0.00199907	0.0144492
BL0293-F563		PDMR	3_NMSL	0.000296284	1.51224e-08	8.78576e-07	2.09056e-06	0.0012306
BL0293-F563		Washington University of St. Louis	3_NMSL	5.26406e-07	1.22155e-09	5.78182e-05	5.78182e-05	0.000105513
BL0293-F563		Wistar	3_NMSL	0.00056214	1.10708e-13	0.00031364	0.00031364	0.00011634
BL0293-F563		Fisher	2_SMNL	2.81917e-31	1.9012e-73	2.85078e-31	2.03522e-30	9.70137e-21
BL0293-F563		Baylor	1_SMSL	7.97719e-06	4.51509e-12	2.32907e-05	2.32907e-05	0.00177729
BL0293-F563		M.D. Anderson	1_SMSL	0.000228317	0.00519923	0.00119944	0.00119944	0.0144492
BL0293-F563		PDMR	1_SMSL	0.000237027	3.02447e-09	3.51431e-07	1.25434e-06	0.0012306
BL0293-F563		Washington University of St. Louis	1_SMSL	2.10562e-07	2.44311e-10	4.62545e-05	4.62545e-05	0.000105513
BL0293-F563		Wistar	1_SMSL	0.00056214	2.21416e-14	0.000245217	0.000250912	4.65361e-05
BL0293-F563	50	Fisher	4_NMNL	1.70475e-21	2.54563e-65	4.35613e-24	6.01751e-24	4.55168e-20
BL0293-F563		Baylor	3_NMSL	0.000469063	7.33671e-09	0.000469063	0.000469063	0.00162699
BL0293-F563		M.D. Anderson	3_NMSL	0.00144613	0.00150448	0.000792611	0.000792611	0.0144492
BL0293-F563		PDMR	3_NMSL	0.0111048	5.7376e-06	7.78421e-05	9.56725e-05	0.00991971
BL0293-F563		Washington University of St. Louis	3_NMSL	3.86403e-06	5.61474e-11	3.78308e-05	3.78308e-05	6.25585e-05
BL0293-F563		Wistar	3_NMSL	0.00629825	6.61319e-13	0.00605483	0.00605483	7.18993e-05
BL0293-F563		Fisher	2_SMNL	1.3638e-21	5.09125e-66	1.74245e-24	3.61051e-24	4.55168e-20
BL0293-F563		Baylor	1_SMSL	0.000375251	1.46734e-09	0.000364555	0.000364555	0.00162699
BL0293-F563		M.D. Anderson	1_SMSL	0.000867676	0.00120358	0.000317044	0.000317044	0.0144492
BL0293-F563		PDMR	1_SMSL	0.0111048	1.14752e-06	3.11368e-05	5.74035e-05	0.00793577
BL0293-F563		Washington University of St. Louis	1_SMSL	1.54561e-06	1.12295e-11	3.02646e-05	3.02646e-05	6.25585e-05
BL0293-F563		Wistar	1_SMSL	0.00629825	1.32264e-13	0.00484386	0.00484386	2.87597e-05
BL0293-F563	51	Fisher	4_NMNL	3.29846e-21	8.62033e-65	1.60736e-25	6.24831e-25	1.15581e-21
BL0293-F563		Baylor	3_NMSL	0.000837485	5.74383e-08	0.000480749	0.000480749	0.00133086
BL0293-F563		M.D. Anderson	3_NMSL	0.000272803	0.00119151	0.000239342	0.000239342	0.0031281
BL0293-F563		PDMR	3_NMSL	0.00764227	8.40814e-06	3.12042e-05	7.65561e-05	0.000457195
BL0293-F563		Washington University of St. Louis	3_NMSL	9.99641e-05	2.5401e-10	0.000362318	0.000362318	0.000793104
BL0293-F563		Wistar	3_NMSL	0.00173522	3.05435e-14	0.000915346	0.000915346	7.54439e-05
BL0293-F563		Fisher	2_SMNL	3.29846e-21	1.72407e-65	6.42943e-26	3.74899e-25	9.24647e-22
BL0293-F563		Baylor	1_SMSL	0.000669988	1.14877e-08	0.000288449	0.000288449	0.00133086
BL0293-F563		M.D. Anderson	1_SMSL	0.000163682	0.000953209	9.57369e-05	9.57369e-05	0.0031281
BL0293-F563		PDMR	1_SMSL	0.00764227	1.68163e-06	1.24817e-05	4.59337e-05	0.000365756
BL0293-F563		Washington University of St. Louis	1_SMSL	3.99856e-05	5.0802e-11	0.000289855	0.000230381	0.000793104
BL0293-F563		Wistar	1_SMSL	0.00173522	6.1087e-15	0.000732277	0.000732277	3.01776e-05
BL0293-F563	52	Fisher	4_NMNL	4.04619e-23	1.60258e-63	6.34796e-27	5.8453e-27	2.24966e-17
BL0293-F563		Baylor	3_NMSL	5.84265e-06	5.11162e-12	2.30439e-06	2.30439e-06	0.000424234
BL0293-F563		M.D. Anderson	3_NMSL	0.00119777	0.00487681	0.00119777	0.00119777	0.0157768
BL0293-F563		PDMR	3_NMSL	0.00450129	3.1028e-06	1.59492e-05	2.15481e-05	0.00123725
BL0293-F563		Washington University of St. Louis	3_NMSL	0.000241492	2.65866e-09	0.00157169	0.00082888	0.00649561
BL0293-F563		Wistar	3_NMSL	0.00402872	1.00966e-10	0.00293771	0.00293771	0.000697973
BL0293-F563		Fisher	2_SMNL	3.23695e-23	3.20517e-64	3.80878e-27	2.33812e-27	2.24966e-17
BL0293-F563		Baylor	1_SMSL	4.67412e-06	1.02232e-12	1.38263e-06	1.38263e-06	0.000424234
BL0293-F563		M.D. Anderson	1_SMSL	0.000372882	0.00390145	0.000718662	0.000718662	0.0157768
BL0293-F563		PDMR	1_SMSL	0.00450129	6.20559e-07	6.37969e-06	1.29289e-05	0.000989798
BL0293-F563		Washington University of St. Louis	1_SMSL	9.65969e-05	5.31733e-10	0.00125735	0.000497328	0.00649561
BL0293-F563		Wistar	1_SMSL	0.00402872	2.01932e-11	0.00230862	0.00235017	0.000279189
BL0293-F563	53	Fisher	4_NMNL	8.85093e-28	9.14312e-90	1.48051e-27	4.51947e-29	2.88125e-22
BL0293-F563		Baylor	3_NMSL	0.000784768	1.93773e-08	0.000543549	0.000543549	0.00714337
BL0293-F563		M.D. Anderson	3_NMSL	0.000177199	0.00109987	1.68681e-05	1.68681e-05	0.0031281
BL0293-F563		PDMR	3_NMSL	1.40082e-06	3.46392e-20	4.2035e-06	2.90791e-06	0.00228424
BL0293-F563		Washington University of St. Louis	3_NMSL	0.000279319	1.0102e-08	0.00159571	0.000294186	0.000279319
BL0293-F563		Wistar	3_NMSL	0.00120093	5.48058e-14	0.00120093	0.00120093	4.76292e-06
BL0293-F563		Fisher	2_SMNL	5.31056e-28	1.82862e-90	1.18441e-27	1.80779e-29	2.88125e-22
BL0293-F563		Baylor	1_SMSL	0.000627814	3.87547e-09	0.000326129	0.000326129	0.00714337
BL0293-F563		M.D. Anderson	1_SMSL	0.00010632	0.000879894	6.74725e-06	6.74725e-06	0.0031281
BL0293-F563		PDMR	1_SMSL	5.60328e-07	6.92784e-21	3.3628e-06	1.74475e-06	0.00228424
BL0293-F563		Washington University of St. Louis	1_SMSL	0.000143	2.0204e-09	0.00159571	0.000235349	0.000167592
BL0293-F563		Wistar	1_SMSL	0.00120093	1.09612e-14	0.00117173	0.00117173	1.90517e-06
BL0293-F563	54	Fisher	4_NMNL	6.60561e-40	8.17398e-116	2.41107e-34	2.17328e-35	4.15653e-21
BL0293-F563		Baylor	3_NMSL	1.65034e-08	5.00239e-17	1.84217e-06	1.84217e-06	0.00720065
BL0293-F563		M.D. Anderson	3_NMSL	0.00136112	0.00136112	0.00136112	0.00136112	0.0127892
BL0293-F563		PDMR	3_NMSL	4.20982e-09	1.29762e-23	8.77911e-09	9.40527e-09	0.000151197
BL0293-F563		Washington University of St. Louis	3_NMSL	0.00334198	2.21651e-07	0.0126533	0.00334198	0.00334198
BL0293-F563		Wistar	3_NMSL	6.12357e-05	7.13161e-17	4.4084e-05	4.4084e-05	5.96476e-06
BL0293-F563		Fisher	2_SMNL	2.64224e-40	1.6348e-116	1.92886e-34	1.30397e-35	4.15653e-21
BL0293-F563		Baylor	1_SMSL	6.60136e-09	1.00048e-17	1.47374e-06	1.47374e-06	0.00720065
BL0293-F563		M.D. Anderson	1_SMSL	0.000433517	0.00108889	0.000822652	0.000822652	0.0127892
BL0293-F563		PDMR	1_SMSL	1.68393e-09	2.59525e-24	5.26747e-09	7.52422e-09	0.000151197
BL0293-F563		Washington University of St. Louis	1_SMSL	0.00267358	4.43302e-08	0.0126533	0.00166271	0.00248502
BL0293-F563		Wistar	1_SMSL	6.12357e-05	1.42632e-17	3.52672e-05	3.52672e-05	2.3859e-06
BL0293-F563	55	Fisher	4_NMNL	1.13535e-20	9.29078e-65	7.30681e-24	7.30681e-24	1.13535e-20
BL0293-F563		Baylor	3_NMSL	0.00118142	7.1477e-08	0.000883482	0.000883482	0.0065938
BL0293-F563		M.D. Anderson	3_NMSL	0.00134254	0.00692914	0.00134254	0.00134254	0.0157768
BL0293-F563		PDMR	3_NMSL	0.00382808	6.22663e-06	1.37962e-05	4.07422e-05	0.000116397
BL0293-F563		Washington University of St. Louis	3_NMSL	0.000611622	1.29364e-11	0.00189111	0.000611622	0.00189111
BL0293-F563		Wistar	3_NMSL	0.000272887	1.16401e-13	0.000272887	0.000272887	2.28384e-05
BL0293-F563		Fisher	2_SMNL	1.07924e-20	1.85816e-65	4.38408e-24	3.81514e-24	1.13535e-20
BL0293-F563		Baylor	1_SMSL	0.000945137	1.42954e-08	0.000530089	0.000530089	0.0065938
BL0293-F563		M.D. Anderson	1_SMSL	0.000278126	0.00554331	0.000805522	0.000805522	0.0157768
BL0293-F563		PDMR	1_SMSL	0.00382808	1.24533e-06	5.5185e-06	2.44453e-05	9.31179e-05
BL0293-F563		Washington University of St. Louis	1_SMSL	0.000313859	2.58728e-12	0.00189111	0.000366973	0.00155629
BL0293-F563		Wistar	1_SMSL	0.000212393	2.32801e-14	0.000261914	0.000272887	9.13535e-06
BL0293-F563	56	Fisher	4_NMNL	1.34107e-18	3.00119e-53	5.4051e-22	9.94252e-23	3.57634e-17
BL0293-F563		Baylor	3_NMSL	0.00128119	6.63809e-08	0.00128119	0.00128119	0.0018624
BL0293-F563		M.D. Anderson	3_NMSL	0.00142608	0.00156156	0.00142608	0.00142608	0.0127892
BL0293-F563		PDMR	3_NMSL	0.0111914	2.86923e-06	3.04514e-05	3.04514e-05	0.00712578
BL0293-F563		Washington University of St. Louis	3_NMSL	0.000205484	1.00012e-07	0.000620716	0.000205484	0.000205484
BL0293-F563		Wistar	3_NMSL	0.00225597	1.86219e-10	0.00225597	0.00225597	0.00159318
BL0293-F563		Fisher	2_SMNL	1.07286e-18	6.00238e-54	3.24306e-22	3.97701e-23	3.57634e-17
BL0293-F563		Baylor	1_SMSL	0.00102495	1.32762e-08	0.000789329	0.000789329	0.0018624
BL0293-F563		M.D. Anderson	1_SMSL	0.000546665	0.00124925	0.000855646	0.000855646	0.0127892
BL0293-F563		PDMR	1_SMSL	0.0111914	5.73847e-07	1.82709e-05	1.82709e-05	0.00570063
BL0293-F563		Washington University of St. Louis	1_SMSL	0.000110515	2.00024e-08	0.000620716	0.000164388	0.000160931
BL0293-F563		Wistar	1_SMSL	0.00202276	3.72438e-11	0.00212031	0.00225597	0.000637271
BL0293-F563	57	Fisher	4_NMNL	1.13662e-21	6.93612e-66	5.89886e-24	5.89886e-24	1.89154e-18
BL0293-F563		Baylor	3_NMSL	0.000923863	1.67829e-08	0.000815871	0.000815871	0.00213438
BL0293-F563		M.D. Anderson	3_NMSL	0.00206925	0.00537361	0.00311442	0.00311442	0.0485737
BL0293-F563		PDMR	3_NMSL	0.000358541	8.47209e-09	4.16673e-06	4.16673e-06	0.0064097
BL0293-F563		Washington University of St. Louis	3_NMSL	0.000806472	6.02773e-08	0.0016349	0.00139972	0.00139972
BL0293-F563		Wistar	3_NMSL	0.000510193	2.57873e-14	0.000467075	0.000467075	9.61024e-06
BL0293-F563		Fisher	2_SMNL	9.09297e-22	1.38722e-66	3.53931e-24	3.00781e-24	1.89154e-18
BL0293-F563		Baylor	1_SMSL	0.00073909	3.35658e-09	0.000489522	0.000489522	0.00213438
BL0293-F563		M.D. Anderson	1_SMSL	0.00041385	0.00429889	0.00186865	0.00186865	0.0485737
BL0293-F563		PDMR	1_SMSL	0.000286833	1.69442e-09	1.74975e-06	2.50004e-06	0.0064097
BL0293-F563		Washington University of St. Louis	1_SMSL	0.000322589	1.20555e-08	0.0016349	0.00109128	0.00111978
BL0293-F563		Wistar	1_SMSL	0.000510193	5.15746e-15	0.000366287	0.00037366	3.8441e-06
BL0293-F563	58	Fisher	4_NMNL	1.42666e-24	1.3064e-68	3.36337e-27	1.66878e-27	3.49234e-22
BL0293-F563		Baylor	3_NMSL	0.0010262	2.30085e-08	0.0010262	0.0010262	0.00770751
BL0293-F563		M.D. Anderson	3_NMSL	0.000455378	0.00471943	0.0011671	0.0011671	0.00433214
BL0293-F563		PDMR	3_NMSL	0.000292799	1.83491e-09	4.47365e-07	4.47365e-07	0.00161059
BL0293-F563		Washington University of St. Louis	3_NMSL	4.47038e-05	1.83845e-09	0.000230458	0.00016102	0.000230458
BL0293-F563		Wistar	3_NMSL	0.00106577	1.07697e-13	0.000794144	0.000794144	5.70183e-06
BL0293-F563		Fisher	2_SMNL	1.14133e-24	2.6128e-69	2.01802e-27	6.67512e-28	3.49234e-22
BL0293-F563		Baylor	1_SMSL	0.000820959	4.6017e-09	0.000684232	0.000684232	0.00770751
BL0293-F563		M.D. Anderson	1_SMSL	9.10756e-05	0.00471943	0.000700258	0.000700258	0.00346571
BL0293-F563		PDMR	1_SMSL	0.000234239	3.66982e-10	2.68419e-07	2.68419e-07	0.00161059
BL0293-F563		Washington University of St. Louis	1_SMSL	1.78815e-05	3.67689e-10	0.000230458	9.66122e-05	0.000198448
BL0293-F563		Wistar	1_SMSL	0.00106577	2.15394e-14	0.000635315	0.000635315	2.28073e-06
BL0293-F563	59	Fisher	4_NMNL	8.37124e-30	4.88138e-83	3.38367e-31	4.64826e-31	1.1553e-22
BL0293-F563		Baylor	3_NMSL	9.74987e-06	7.18905e-12	5.06576e-05	5.06576e-05	0.0226378
BL0293-F563		M.D. Anderson	3_NMSL	0.00122502	0.00595263	0.00122502	0.00122502	0.0150146
BL0293-F563		PDMR	3_NMSL	0.00033045	6.21948e-09	7.86289e-07	1.01278e-06	0.0023161
BL0293-F563		Washington University of St. Louis	3_NMSL	6.57865e-06	9.97344e-13	5.9294e-05	5.9294e-05	0.000196338
BL0293-F563		Wistar	3_NMSL	0.000269585	4.83533e-15	0.000210453	0.000210453	2.02934e-07
BL0293-F563		Fisher	2_SMNL	6.69699e-30	9.76277e-84	1.35347e-31	2.78895e-31	1.1553e-22
BL0293-F563		Baylor	1_SMSL	3.89995e-06	1.43781e-12	4.05261e-05	4.05261e-05	0.0226378
BL0293-F563		M.D. Anderson	1_SMSL	0.000651219	0.0047621	0.000735014	0.000735014	0.0150146
BL0293-F563		PDMR	1_SMSL	0.00026436	1.2439e-09	3.14515e-07	6.0767e-07	0.0023161
BL0293-F563		Washington University of St. Louis	1_SMSL	2.63146e-06	1.99469e-13	4.74352e-05	4.2172e-05	0.000196338
BL0293-F563		Wistar	1_SMSL	0.000269585	9.67066e-16	0.000168363	0.000168363	8.11736e-08
BL0293-F563	60	Fisher	4_NMNL	8.11241e-23	5.64071e-66	4.05886e-24	3.18864e-25	1.72295e-21
BL0293-F563		Baylor	3_NMSL	1.72946e-05	2.1345e-11	8.30503e-05	8.30503e-05	0.00684214
BL0293-F563		M.D. Anderson	3_NMSL	0.000206592	0.00427667	0.000206592	0.000206592	0.00427667
BL0293-F563		PDMR	3_NMSL	0.0392126	8.87575e-05	0.000258536	0.000258536	0.000857782
BL0293-F563		Washington University of St. Louis	3_NMSL	0.00121833	3.86284e-09	0.00575268	0.00121833	0.000636216
BL0293-F563		Wistar	3_NMSL	0.000198995	3.04478e-14	0.000198995	0.000198995	1.78363e-05
BL0293-F563		Fisher	2_SMNL	6.48992e-23	1.12814e-66	2.43532e-24	1.27546e-25	1.72295e-21
BL0293-F563		Baylor	1_SMSL	6.91785e-06	4.269e-12	6.64402e-05	6.64402e-05	0.00684214
BL0293-F563		M.D. Anderson	1_SMSL	0.000123955	0.00427667	8.70894e-05	8.70894e-05	0.00346571
BL0293-F563		PDMR	1_SMSL	0.0392126	1.77515e-05	0.000155121	0.000155121	0.000686225
BL0293-F563		Washington University of St. Louis	1_SMSL	0.000927102	7.72567e-10	0.00575268	0.000974661	0.000254486
BL0293-F563		Wistar	1_SMSL	0.000193726	6.08956e-15	0.000194221	0.000198995	7.13452e-06
BL0293-F563	61	Fisher	4_NMNL	7.30132e-29	1.67963e-71	2.02931e-31	2.02931e-31	5.55158e-23
BL0293-F563		Baylor	3_NMSL	0.00039513	3.16261e-09	0.000321196	0.000321196	0.00039513
BL0293-F563		M.D. Anderson	3_NMSL	0.00157705	0.00475512	0.00157705	0.00157705	0.0150146
BL0293-F563		PDMR	3_NMSL	0.000417183	2.44142e-09	7.29354e-07	7.29354e-07	0.001602
BL0293-F563		Washington University of St. Louis	3_NMSL	8.95594e-08	1.14426e-10	2.33261e-06	2.33261e-06	1.87523e-05
BL0293-F563		Wistar	3_NMSL	0.000764389	3.21002e-13	0.000628552	0.000628552	0.00011634
BL0293-F563		Fisher	2_SMNL	5.84105e-29	3.35926e-72	1.19149e-31	1.21758e-31	5.55158e-23
BL0293-F563		Baylor	1_SMSL	0.000343231	6.32522e-10	0.000192718	0.000192718	0.00039513
BL0293-F563		M.D. Anderson	1_SMSL	0.000652724	0.0038041	0.000946227	0.000946227	0.0150146
BL0293-F563		PDMR	1_SMSL	0.000333746	4.88284e-10	4.37613e-07	4.37613e-07	0.001602
BL0293-F563		Washington University of St. Louis	1_SMSL	3.58237e-08	2.28851e-11	1.86609e-06	1.86609e-06	1.87523e-05
BL0293-F563		Wistar	1_SMSL	0.000764389	6.42004e-14	0.000491022	0.000502842	4.65361e-05
BL0293-F563	62	Fisher	4_NMNL	6.4478e-28	3.55262e-93	1.31665e-32	4.97822e-33	2.18371e-20
BL0293-F563		Baylor	3_NMSL	0.000614611	9.74151e-09	0.000614611	0.000614611	0.000614611
BL0293-F563		M.D. Anderson	3_NMSL	0.00139894	0.000239394	1.92979e-06	1.92979e-06	0.133614
BL0293-F563		PDMR	3_NMSL	9.72194e-08	2.41389e-21	1.79457e-07	1.79457e-07	0.000191398
BL0293-F563		Washington University of St. Louis	3_NMSL	0.000506671	1.54976e-09	0.000950135	0.000506671	0.000506671
BL0293-F563		Wistar	3_NMSL	0.00130925	9.2004e-13	0.000467097	0.000467097	0.000100786
BL0293-F563		Fisher	2_SMNL	5.15824e-28	7.10524e-94	7.89988e-33	1.99129e-33	2.18371e-20
BL0293-F563		Baylor	1_SMSL	0.000614611	1.9483e-09	0.000593471	0.000593471	0.000453164
BL0293-F563		M.D. Anderson	1_SMSL	0.00111915	0.000143636	7.71915e-07	7.71915e-07	0.133614
BL0293-F563		PDMR	1_SMSL	3.88878e-08	4.82777e-22	1.34195e-07	1.43566e-07	0.000191398
BL0293-F563		Washington University of St. Louis	1_SMSL	0.00020927	3.09951e-10	0.000950135	0.000361755	0.000405337
BL0293-F563		Wistar	1_SMSL	0.00130925	1.84008e-13	0.000366541	0.000373677	4.03142e-05
BL0293-F563	63	Fisher	4_NMNL	2.85321e-23	1.10287e-66	3.27802e-29	3.01314e-29	3.48322e-18
BL0293-F563		Baylor	3_NMSL	2.52226e-05	1.63156e-10	8.83843e-06	8.83843e-06	0.00684214
BL0293-F563		M.D. Anderson	3_NMSL	0.00094068	0.00443268	0.00094068	0.00094068	0.0135029
BL0293-F563		PDMR	3_NMSL	0.00366499	1.28758e-06	5.88289e-06	5.88289e-06	0.0008079
BL0293-F563		Washington University of St. Louis	3_NMSL	2.91563e-05	7.07944e-11	4.53384e-05	3.88404e-05	0.000157048
BL0293-F563		Wistar	3_NMSL	0.00732147	6.85899e-12	0.00412761	0.00412761	0.00108535
BL0293-F563		Fisher	2_SMNL	2.28257e-23	2.20573e-67	1.96681e-29	1.20526e-29	3.48322e-18
BL0293-F563		Baylor	1_SMSL	2.0178e-05	3.26313e-11	5.30306e-06	5.30306e-06	0.00684214
BL0293-F563		M.D. Anderson	1_SMSL	0.000538411	0.00354614	0.000564408	0.000564408	0.0135029
BL0293-F563		PDMR	1_SMSL	0.00366499	2.57515e-07	3.52974e-06	3.52974e-06	0.00064632
BL0293-F563		Washington University of St. Louis	1_SMSL	1.16625e-05	1.41589e-11	3.62707e-05	2.33042e-05	0.000157048
BL0293-F563		Wistar	1_SMSL	0.00732147	1.3718e-12	0.00312069	0.00330209	0.00043414
BL0293-F563	64	Fisher	4_NMNL	8.60509e-24	1.01622e-79	1.56284e-29	6.24808e-29	4.28264e-22
BL0293-F563		Baylor	3_NMSL	0.000765163	1.56429e-08	0.000765163	0.000765163	0.000752474
BL0293-F563		M.D. Anderson	3_NMSL	0.00221698	2.29677e-06	0.000669956	0.000669956	0.0485737
BL0293-F563		PDMR	3_NMSL	0.000240108	1.30563e-08	3.5417e-07	1.24022e-06	0.000350696
BL0293-F563		Washington University of St. Louis	3_NMSL	2.69334e-05	1.70903e-12	5.83192e-05	4.37261e-05	5.83192e-05
BL0293-F563		Wistar	3_NMSL	0.000882044	1.71407e-13	0.000408815	0.000408815	0.000139253
BL0293-F563		Fisher	2_SMNL	6.88408e-24	2.03243e-80	6.25135e-30	3.74885e-29	4.28264e-22
BL0293-F563		Baylor	1_SMSL	0.000522538	3.12858e-09	0.000765163	0.000765163	0.00030099
BL0293-F563		M.D. Anderson	1_SMSL	0.00177359	4.59354e-07	0.000401973	0.000401973	0.0485737
BL0293-F563		PDMR	1_SMSL	0.000192086	2.61126e-09	1.41668e-07	7.4413e-07	0.000350696
BL0293-F563		Washington University of St. Louis	1_SMSL	1.07734e-05	3.41806e-13	5.10716e-05	2.62357e-05	5.83192e-05
BL0293-F563		Wistar	1_SMSL	0.000882044	3.42814e-14	0.000320793	0.000327052	5.57012e-05
BL0293-F563	65	Fisher	4_NMNL	1.36914e-19	2.98306e-62	4.96891e-23	1.87912e-22	1.36914e-19
BL0293-F563		Baylor	3_NMSL	0.000428991	3.26936e-09	0.000428991	0.000428991	0.000428991
BL0293-F563		M.D. Anderson	3_NMSL	0.00171875	0.00501073	0.00171875	0.00171875	0.0493902
BL0293-F563		PDMR	3_NMSL	0.00593975	8.7959e-06	2.44513e-05	6.88526e-05	0.00593975
BL0293-F563		Washington University of St. Louis	3_NMSL	0.000241258	4.50032e-09	0.000670573	0.000578848	0.000241258
BL0293-F563		Wistar	3_NMSL	0.00254318	1.49209e-13	0.00141598	0.00141598	9.50091e-05
BL0293-F563		Fisher	2_SMNL	1.31596e-19	5.96612e-63	1.98756e-23	1.12747e-22	1.36914e-19
BL0293-F563		Baylor	1_SMSL	0.000274313	6.53872e-10	0.000428991	0.000428991	0.000302752
BL0293-F563		M.D. Anderson	1_SMSL	0.00103125	0.00400858	0.000989675	0.000989675	0.0493902
BL0293-F563		PDMR	1_SMSL	0.00593975	1.75918e-06	9.78051e-06	4.13116e-05	0.0052417
BL0293-F563		Washington University of St. Louis	1_SMSL	0.000103509	9.00064e-10	0.000670573	0.000463078	0.000144755
BL0293-F563		Wistar	1_SMSL	0.00254318	2.98419e-14	0.00113279	0.00113279	3.80037e-05
BL0293-F563	66	Fisher	4_NMNL	1.15242e-32	5.9818e-106	1.09774e-38	1.09774e-38	4.54084e-20
BL0293-F563		Baylor	3_NMSL	8.31857e-06	3.90468e-12	8.31857e-06	8.31857e-06	0.00781976
BL0293-F563		M.D. Anderson	3_NMSL	0.00138445	3.69389e-07	2.64945e-08	2.64945e-08	0.133614
BL0293-F563		PDMR	3_NMSL	5.49468e-07	5.59604e-21	1.49436e-06	1.49436e-06	0.001512
BL0293-F563		Washington University of St. Louis	3_NMSL	1.20305e-05	7.97199e-11	5.93485e-05	5.93485e-05	6.31847e-05
BL0293-F563		Wistar	3_NMSL	0.00258526	3.06703e-12	0.00258526	0.00258526	9.386e-06
BL0293-F563		Fisher	2_SMNL	9.21933e-33	1.19636e-106	6.58642e-39	5.35985e-39	4.54084e-20
BL0293-F563		Baylor	1_SMSL	4.01831e-06	7.80935e-13	6.65486e-06	6.65486e-06	0.00781976
BL0293-F563		M.D. Anderson	1_SMSL	0.00110756	2.21633e-07	1.05978e-08	1.05978e-08	0.133614
BL0293-F563		PDMR	1_SMSL	2.19787e-07	1.11921e-21	1.19549e-06	9.37013e-07	0.001512
BL0293-F563		Washington University of St. Louis	1_SMSL	4.8122e-06	1.5944e-11	4.73715e-05	4.74788e-05	6.31847e-05
BL0293-F563		Wistar	1_SMSL	0.00258526	6.13407e-13	0.00244219	0.0024877	3.7544e-06
BL0293-F563	67	Fisher	4_NMNL	1.68796e-34	1.70604e-97	4.80309e-34	5.65312e-33	2.63337e-23
BL0293-F563		Baylor	3_NMSL	0.00143325	9.00171e-08	0.00132569	0.00132569	0.0018624
BL0293-F563		M.D. Anderson	3_NMSL	0.00112382	0.00452812	0.00031147	0.00031147	0.0157768
BL0293-F563		PDMR	3_NMSL	2.62349e-10	2.41051e-25	6.42786e-10	2.47995e-09	1.20977e-05
BL0293-F563		Washington University of St. Louis	3_NMSL	3.34827e-05	5.11889e-10	0.000223754	0.000223754	0.000330366
BL0293-F563		Wistar	3_NMSL	0.000851244	7.99984e-13	0.000412636	0.000412636	0.000115936
BL0293-F563		Fisher	2_SMNL	6.75184e-35	3.41207e-98	2.88186e-34	4.5225e-33	2.63337e-23
BL0293-F563		Baylor	1_SMSL	0.0011466	1.80034e-08	0.000795412	0.000795412	0.0018624
BL0293-F563		M.D. Anderson	1_SMSL	0.000674295	0.00362249	0.000124588	0.000124588	0.0157768
BL0293-F563		PDMR	1_SMSL	1.0494e-10	4.82102e-26	3.85671e-10	1.98396e-09	1.20977e-05
BL0293-F563		Washington University of St. Louis	1_SMSL	1.33931e-05	1.02378e-10	0.000179003	0.000179003	0.000330366
BL0293-F563		Wistar	1_SMSL	0.000851244	1.59997e-13	0.000323456	0.000330109	4.63746e-05
BL0293-F563	68	Fisher	4_NMNL	4.55016e-25	2.54872e-66	2.40084e-28	5.05521e-28	4.61918e-19
BL0293-F563		Baylor	3_NMSL	0.00240799	2.92364e-07	0.00240799	0.00240799	0.0226378
BL0293-F563		M.D. Anderson	3_NMSL	0.00137199	0.00170019	0.00137199	0.00137199	0.0150146
BL0293-F563		PDMR	3_NMSL	0.000252677	2.51277e-09	4.11747e-07	4.11747e-07	0.00417213
BL0293-F563		Washington University of St. Louis	3_NMSL	1.04593e-06	1.31867e-10	6.72587e-06	1.09129e-05	3.05415e-05
BL0293-F563		Wistar	3_NMSL	0.00247394	4.26201e-12	0.00239663	0.00239663	8.18909e-05
BL0293-F563		Fisher	2_SMNL	3.64013e-25	5.09745e-67	9.60334e-29	3.03313e-28	4.61918e-19
BL0293-F563		Baylor	1_SMSL	0.00192639	5.84729e-08	0.00186274	0.00186274	0.0226378
BL0293-F563		M.D. Anderson	1_SMSL	0.000694795	0.00136015	0.000823195	0.000823195	0.0150146
BL0293-F563		PDMR	1_SMSL	0.000202142	5.02554e-10	2.47048e-07	2.47048e-07	0.00417213
BL0293-F563		Washington University of St. Louis	1_SMSL	4.18371e-07	2.63734e-11	4.03552e-06	8.73034e-06	3.05415e-05
BL0293-F563		Wistar	1_SMSL	0.00247394	8.52403e-13	0.00188384	0.00191731	3.27563e-05
BL0293-F563	69	Fisher	4_NMNL	6.56729e-24	2.45773e-73	6.38299e-28	5.80645e-28	2.54205e-23
BL0293-F563		Baylor	3_NMSL	0.000302752	2.84362e-09	0.000302752	0.000302752	0.000302752
BL0293-F563		M.D. Anderson	3_NMSL	0.00114426	0.00510943	0.00234127	0.00234127	0.0144492
BL0293-F563		PDMR	3_NMSL	0.000155386	1.24543e-09	9.74526e-08	9.74526e-08	0.000540218
BL0293-F563		Washington University of St. Louis	3_NMSL	9.71987e-05	1.17439e-11	0.000408409	0.000346122	9.71987e-05
BL0293-F563		Wistar	3_NMSL	0.00251475	6.95899e-13	0.00144072	0.00144072	7.50122e-05
BL0293-F563		Fisher	2_SMNL	5.25383e-24	4.91547e-74	3.82979e-28	2.32258e-28	2.54205e-23
BL0293-F563		Baylor	1_SMSL	0.000296855	5.68725e-10	0.000185889	0.000185889	0.000302752
BL0293-F563		M.D. Anderson	1_SMSL	0.000228852	0.00408755	0.00140476	0.00140476	0.0144492
BL0293-F563		PDMR	1_SMSL	0.000124309	2.49086e-10	5.84716e-08	5.84716e-08	0.000540218
BL0293-F563		Washington University of St. Louis	1_SMSL	4.32289e-05	2.34878e-12	0.000408409	0.000276897	5.83192e-05
BL0293-F563		Wistar	1_SMSL	0.00251475	1.3918e-13	0.00115258	0.00115258	3.00049e-05
BL0293-F563	70	Fisher	4_NMNL	1.42092e-34	7.72517e-93	9.05246e-35	1.52491e-34	1.99293e-26
BL0293-F563		Baylor	3_NMSL	1.12124e-06	7.84956e-14	8.57644e-06	8.57644e-06	0.00211157
BL0293-F563		M.D. Anderson	3_NMSL	0.00207487	0.00224644	0.00224644	0.00224644	0.0485737
BL0293-F563		PDMR	3_NMSL	0.000140344	3.79645e-09	3.3124e-07	5.24252e-07	0.000230547
BL0293-F563		Washington University of St. Louis	3_NMSL	7.50463e-06	6.51254e-11	2.18107e-05	2.18107e-05	2.18107e-05
BL0293-F563		Wistar	3_NMSL	1.2481e-05	2.71301e-19	3.37527e-05	3.37527e-05	5.80629e-07
BL0293-F563		Fisher	2_SMNL	8.52551e-35	1.54503e-93	3.62098e-35	1.21993e-34	1.99293e-26
BL0293-F563		Baylor	1_SMSL	4.48498e-07	1.56991e-14	6.86115e-06	6.86115e-06	0.00211157
BL0293-F563		M.D. Anderson	1_SMSL	0.000414975	0.00138902	0.00179715	0.00179715	0.0485737
BL0293-F563		PDMR	1_SMSL	0.000112275	7.5929e-10	1.32496e-07	3.14551e-07	0.000230547
BL0293-F563		Washington University of St. Louis	1_SMSL	3.00185e-06	1.30251e-11	2.18107e-05	2.18107e-05	1.43461e-05
BL0293-F563		Wistar	1_SMSL	7.48858e-06	5.42602e-20	3.37527e-05	3.37527e-05	2.32252e-07
BL0293-F563	71	Fisher	4_NMNL	3.51503e-19	8.04218e-59	7.39608e-22	4.31292e-23	1.80932e-19
BL0293-F563		Baylor	3_NMSL	0.000660004	2.01691e-08	0.000660004	0.000660004	0.000497629
BL0293-F563		M.D. Anderson	3_NMSL	0.00145315	0.00613541	0.00145315	0.00145315	0.0157768
BL0293-F563		PDMR	3_NMSL	0.00991879	5.5922e-06	5.28569e-05	6.52371e-05	0.00991879
BL0293-F563		Washington University of St. Louis	3_NMSL	0.000291202	8.34758e-09	0.00212223	0.000291202	0.000429204
BL0293-F563		Wistar	3_NMSL	0.00205416	1.07882e-12	0.000910175	0.000910175	0.000103031
BL0293-F563		Fisher	2_SMNL	3.51503e-19	1.60844e-59	4.43765e-22	1.72517e-23	1.44746e-19
BL0293-F563		Baylor	1_SMSL	0.000487606	4.03383e-09	0.000660004	0.000660004	0.000199051
BL0293-F563		M.D. Anderson	1_SMSL	0.000372016	0.00490832	0.000871892	0.000871892	0.0157768
BL0293-F563		PDMR	1_SMSL	0.00991879	1.11844e-06	2.11428e-05	3.91423e-05	0.0086639
BL0293-F563		Washington University of St. Louis	1_SMSL	0.000174721	1.66952e-09	0.00212223	0.000169257	0.000343364
BL0293-F563		Wistar	1_SMSL	0.00205416	2.15764e-13	0.000713932	0.00072814	4.12122e-05
BL0293-F563	72	Fisher	4_NMNL	1.28052e-37	1.62335e-107	6.97758e-36	6.97758e-36	9.81158e-26
BL0293-F563		Baylor	3_NMSL	1.09512e-05	6.66494e-12	1.09512e-05	1.09512e-05	0.0020458
BL0293-F563		M.D. Anderson	3_NMSL	0.00209372	0.00488842	0.000774834	0.000774834	0.0144492
BL0293-F563		PDMR	3_NMSL	4.06929e-10	1.58204e-25	6.74546e-10	6.74546e-10	1.02476e-05
BL0293-F563		Washington University of St. Louis	3_NMSL	8.45345e-06	4.6818e-11	7.93288e-05	7.93288e-05	3.33846e-05
BL0293-F563		Wistar	3_NMSL	0.00422919	1.10002e-12	0.00418199	0.00418199	7.54318e-05
BL0293-F563		Fisher	2_SMNL	5.12207e-38	3.24671e-108	4.60601e-36	5.58207e-36	9.81158e-26
BL0293-F563		Baylor	1_SMSL	4.65444e-06	1.33299e-12	8.76099e-06	8.76099e-06	0.0020458
BL0293-F563		M.D. Anderson	1_SMSL	0.00125623	0.00391073	0.000309934	0.000309934	0.0144492
BL0293-F563		PDMR	1_SMSL	1.62772e-10	3.16409e-26	5.39637e-10	5.39637e-10	1.02476e-05
BL0293-F563		Washington University of St. Louis	1_SMSL	3.38138e-06	9.3636e-12	6.43677e-05	7.93288e-05	2.00307e-05
BL0293-F563		Wistar	1_SMSL	0.00422919	2.20004e-13	0.00334559	0.00334559	3.01727e-05
BL0293-F563	73	Fisher	4_NMNL	5.21471e-21	1.46953e-58	6.19714e-26	5.92054e-25	2.82097e-14
BL0293-F563		Baylor	3_NMSL	0.000880569	2.55856e-08	0.000624994	0.000624994	0.00714337
BL0293-F563		M.D. Anderson	3_NMSL	0.00209372	0.00488842	0.000589262	0.000589262	0.0144492
BL0293-F563		PDMR	3_NMSL	5.19563e-05	2.64718e-08	3.49535e-07	3.15692e-06	0.000381826
BL0293-F563		Washington University of St. Louis	3_NMSL	0.000436923	6.78378e-08	0.000946353	0.000436923	0.012018
BL0293-F563		Wistar	3_NMSL	0.00759497	3.81456e-11	0.00574442	0.00574442	0.00472194
BL0293-F563		Fisher	2_SMNL	4.17177e-21	2.93905e-59	2.47886e-26	3.55232e-25	2.82097e-14
BL0293-F563		Baylor	1_SMSL	0.000704455	5.11711e-09	0.000374997	0.000374997	0.00714337
BL0293-F563		M.D. Anderson	1_SMSL	0.00125623	0.00391073	0.000235705	0.000235705	0.0144492
BL0293-F563		PDMR	1_SMSL	4.1565e-05	5.29437e-09	1.39814e-07	1.89415e-06	0.000381826
BL0293-F563		Washington University of St. Louis	1_SMSL	0.000259106	1.35676e-08	0.000757083	0.000262154	0.012018
BL0293-F563		Wistar	1_SMSL	0.00759497	7.62912e-12	0.00459554	0.00459554	0.00188878
BL0293-F563	74	Fisher	4_NMNL	8.23284e-36	6.65581e-104	2.59691e-30	1.71078e-30	6.23956e-22
BL0293-F563		Baylor	3_NMSL	3.42174e-06	7.60945e-13	2.35979e-05	2.35979e-05	0.023437
BL0293-F563		M.D. Anderson	3_NMSL	0.000228442	0.00144363	0.000963451	0.000963451	0.00230749
BL0293-F563		PDMR	3_NMSL	7.7076e-09	9.17537e-24	2.65387e-08	3.91006e-08	1.6874e-05
BL0293-F563		Washington University of St. Louis	3_NMSL	0.000106223	9.94492e-10	0.00052273	0.000229989	0.000106223
BL0293-F563		Wistar	3_NMSL	0.00836518	1.94462e-12	0.0064121	0.0064121	0.00108533
BL0293-F563		Fisher	2_SMNL	3.29314e-36	1.33116e-104	2.07753e-30	1.02647e-30	6.23956e-22
BL0293-F563		Baylor	1_SMSL	1.3687e-06	1.52189e-13	1.88783e-05	1.88783e-05	0.023437
BL0293-F563		M.D. Anderson	1_SMSL	4.56884e-05	0.00115491	0.000578071	0.000578071	0.00230749
BL0293-F563		PDMR	1_SMSL	3.08304e-09	1.83507e-24	1.59232e-08	3.12805e-08	1.6874e-05
BL0293-F563		Washington University of St. Louis	1_SMSL	4.81891e-05	1.98898e-10	0.00052273	0.000183991	6.37336e-05
BL0293-F563		Wistar	1_SMSL	0.00836518	3.88923e-13	0.00499643	0.00512968	0.00043413
BL0293-F563	75	Fisher	4_NMNL	1.42812e-33	1.43227e-98	3.76546e-31	6.60495e-31	3.56479e-22
BL0293-F563		Baylor	3_NMSL	6.51908e-06	1.70854e-12	1.45745e-05	1.45745e-05	0.000424234
BL0293-F563		M.D. Anderson	3_NMSL	0.00158756	0.00164353	0.00158756	0.00158756	0.0157768
BL0293-F563		PDMR	3_NMSL	8.97214e-08	1.67291e-21	2.67559e-07	2.76784e-07	0.000102521
BL0293-F563		Washington University of St. Louis	3_NMSL	2.19522e-05	9.06891e-10	6.36959e-05	7.36586e-05	0.000148052
BL0293-F563		Wistar	3_NMSL	0.00427589	2.61948e-12	0.00192885	0.00192885	0.000584088
BL0293-F563		Fisher	2_SMNL	5.71247e-34	2.86453e-99	2.25928e-31	5.28396e-31	3.56479e-22
BL0293-F563		Baylor	1_SMSL	2.60763e-06	3.41708e-13	1.16596e-05	1.16596e-05	0.000424234
BL0293-F563		M.D. Anderson	1_SMSL	0.000373694	0.00131482	0.000952536	0.000952536	0.0157768
BL0293-F563		PDMR	1_SMSL	3.58886e-08	3.34581e-22	1.60535e-07	2.21427e-07	0.000102521
BL0293-F563		Washington University of St. Louis	1_SMSL	8.78088e-06	1.81378e-10	3.82176e-05	5.89269e-05	0.000148052
BL0293-F563		Wistar	1_SMSL	0.00427589	5.23896e-13	0.00154308	0.00154308	0.000233635
BL0293-F563	76	Fisher	4_NMNL	1.63224e-24	1.16561e-67	4.39643e-30	2.15294e-30	4.17857e-19
BL0293-F563		Baylor	3_NMSL	0.000651065	1.83813e-08	0.000651065	0.000651065	0.00147459
BL0293-F563		M.D. Anderson	3_NMSL	0.00194732	0.00194732	0.000433113	0.000433113	0.134287
BL0293-F563		PDMR	3_NMSL	7.46213e-05	1.17734e-09	5.07868e-08	5.07868e-08	0.000583786
BL0293-F563		Washington University of St. Louis	3_NMSL	1.94571e-05	2.12248e-09	0.000131767	7.95544e-05	5.54807e-05
BL0293-F563		Wistar	3_NMSL	0.00197621	1.55419e-12	0.00147747	0.00147747	0.00067391
BL0293-F563		Fisher	2_SMNL	1.30579e-24	2.33122e-68	2.63786e-30	8.61174e-31	4.17857e-19
BL0293-F563		Baylor	1_SMSL	0.000520365	3.67625e-09	0.000520852	0.000520852	0.00147459
BL0293-F563		M.D. Anderson	1_SMSL	0.00145588	0.00155786	0.000173245	0.000173245	0.134287
BL0293-F563		PDMR	1_SMSL	5.9697e-05	2.35468e-10	3.04721e-08	3.04721e-08	0.000583786
BL0293-F563		Washington University of St. Louis	1_SMSL	7.78286e-06	4.24496e-10	0.000131767	6.36435e-05	3.32884e-05
BL0293-F563		Wistar	1_SMSL	0.00197621	3.10838e-13	0.00118198	0.00118198	0.000269564
BL0293-F563	77	Fisher	4_NMNL	7.31988e-35	1.1215e-96	2.66167e-32	3.21742e-32	3.25127e-22
BL0293-F563		Baylor	3_NMSL	4.99082e-06	6.48785e-12	1.96061e-06	1.96061e-06	0.00177729
BL0293-F563		M.D. Anderson	3_NMSL	0.000962277	0.00362947	0.00101892	0.00101892	0.00310755
BL0293-F563		PDMR	3_NMSL	1.51239e-07	4.53786e-21	1.75321e-07	2.26069e-07	9.63037e-05
BL0293-F563		Washington University of St. Louis	3_NMSL	6.6457e-06	2.02057e-10	0.000185071	0.000185071	0.000185071
BL0293-F563		Wistar	3_NMSL	0.0027416	4.41924e-12	0.00261479	0.00261479	0.00063971
BL0293-F563		Fisher	2_SMNL	2.92795e-35	2.24301e-97	1.597e-32	2.57394e-32	3.25127e-22
BL0293-F563		Baylor	1_SMSL	3.99265e-06	1.29757e-12	1.17637e-06	1.17637e-06	0.00177729
BL0293-F563		M.D. Anderson	1_SMSL	0.000192455	0.00362947	0.000611354	0.000611354	0.00248604
BL0293-F563		PDMR	1_SMSL	6.04957e-08	9.07571e-22	1.05193e-07	1.80855e-07	9.63037e-05
BL0293-F563		Washington University of St. Louis	1_SMSL	2.65828e-06	4.04114e-11	0.000162987	0.000124036	0.000185071
BL0293-F563		Wistar	1_SMSL	0.0027416	8.83848e-13	0.00209183	0.00209183	0.000255884
BL0293-F563	78	Fisher	4_NMNL	2.15694e-27	3.22478e-88	3.91589e-26	1.02646e-26	8.14851e-22
BL0293-F563		Baylor	3_NMSL	0.00197394	2.7826e-08	0.00197394	0.00197394	0.00781976
BL0293-F563		M.D. Anderson	3_NMSL	0.000861012	0.00536994	0.00116045	0.00116045	0.00433214
BL0293-F563		PDMR	3_NMSL	7.9969e-07	9.58168e-20	1.31843e-06	1.31843e-06	0.000459339
BL0293-F563		Washington University of St. Louis	3_NMSL	0.00021327	3.78782e-10	0.000381932	0.00021327	0.000381932
BL0293-F563		Wistar	3_NMSL	0.000589982	4.28803e-13	0.000318472	0.000318472	1.78363e-05
BL0293-F563		Fisher	2_SMNL	8.62778e-28	6.44956e-89	3.13271e-26	6.15873e-27	8.14851e-22
BL0293-F563		Baylor	1_SMSL	0.00103634	5.56519e-09	0.00157915	0.00157915	0.00781976
BL0293-F563		M.D. Anderson	1_SMSL	0.000172202	0.00536994	0.000696271	0.000696271	0.00346571
BL0293-F563		PDMR	1_SMSL	3.19876e-07	1.91634e-20	1.05474e-06	8.67995e-07	0.000459339
BL0293-F563		Washington University of St. Louis	1_SMSL	0.000124824	7.57563e-11	0.000367355	0.000127962	0.000381932
BL0293-F563		Wistar	1_SMSL	0.000589982	8.57606e-14	0.000249597	0.000254778	7.13452e-06
BL0293-F563	79	Fisher	4_NMNL	7.60188e-22	4.87937e-63	6.88349e-22	2.21323e-22	4.55651e-23
BL0293-F563		Baylor	3_NMSL	0.00160612	2.11986e-08	0.00160612	0.00160612	0.00211157
BL0293-F563		M.D. Anderson	3_NMSL	3.86984e-05	0.00679323	0.00134454	0.00134454	0.00433214
BL0293-F563		PDMR	3_NMSL	0.0324297	8.95341e-05	0.000225225	0.000225225	0.0233029
BL0293-F563		Washington University of St. Louis	3_NMSL	0.000250467	1.57179e-09	0.000634209	0.000313114	0.000313114
BL0293-F563		Wistar	3_NMSL	0.00052703	1.64632e-15	0.000328266	0.000328266	2.44403e-07
BL0293-F563		Fisher	2_SMNL	7.60188e-22	9.75875e-64	5.50679e-22	1.32794e-22	1.8226e-23
BL0293-F563		Baylor	1_SMSL	0.000942456	4.23972e-09	0.00128489	0.00128489	0.00211157
BL0293-F563		M.D. Anderson	1_SMSL	7.73969e-06	0.00679323	0.000806723	0.000806723	0.00346571
BL0293-F563		PDMR	1_SMSL	0.0324297	1.79068e-05	0.000135135	0.000135135	0.0186423
BL0293-F563		Washington University of St. Louis	1_SMSL	0.000100187	3.14358e-10	0.000634209	0.000250491	0.000225102
BL0293-F563		Wistar	1_SMSL	0.00052703	3.29263e-16	0.000256298	0.000262613	9.7761e-08
BL0293-F563	80	Fisher	4_NMNL	1.32839e-35	2.17564e-104	4.4676e-31	6.71267e-32	3.41846e-23
BL0293-F563		Baylor	3_NMSL	0.00125929	1.19307e-07	0.00125929	0.00125929	0.0226378
BL0293-F563		M.D. Anderson	3_NMSL	0.000863232	0.00346571	0.000945569	0.000945569	0.00346571
BL0293-F563		PDMR	3_NMSL	3.31934e-07	1.77106e-20	5.59647e-07	5.59647e-07	0.001512
BL0293-F563		Washington University of St. Louis	3_NMSL	6.73888e-05	8.25708e-11	0.000867716	0.000333431	0.000441612
BL0293-F563		Wistar	3_NMSL	2.77607e-07	1.61965e-20	1.05286e-06	1.05286e-06	2.77607e-07
BL0293-F563		Fisher	2_SMNL	5.31356e-36	4.35127e-105	3.57408e-31	4.0276e-32	3.41846e-23
BL0293-F563		Baylor	1_SMSL	0.00100744	2.38613e-08	0.000990982	0.000990982	0.0226378
BL0293-F563		M.D. Anderson	1_SMSL	0.000172646	0.00345881	0.000567342	0.000567342	0.00346571
BL0293-F563		PDMR	1_SMSL	1.32774e-07	3.54211e-21	4.47717e-07	4.34922e-07	0.001512
BL0293-F563		Washington University of St. Louis	1_SMSL	2.69555e-05	1.65142e-11	0.000867716	0.000200058	0.00035329
BL0293-F563		Wistar	1_SMSL	1.66564e-07	3.23929e-21	9.95509e-07	1.05286e-06	1.63265e-07
BL0293-F563	81	Fisher	4_NMNL	7.67575e-25	1.55102e-72	3.07927e-25	3.07927e-25	4.72667e-22
BL0293-F563		Baylor	3_NMSL	0.00255252	2.07391e-07	0.00255252	0.00255252	0.0217715
BL0293-F563		M.D. Anderson	3_NMSL	0.00108972	0.00152911	0.00108972	0.00108972	0.0157768
BL0293-F563		PDMR	3_NMSL	0.000744729	9.30787e-08	6.5565e-05	6.5565e-05	0.0353591
BL0293-F563		Washington University of St. Louis	3_NMSL	7.90448e-06	2.03864e-11	3.18944e-05	3.18944e-05	5.34231e-05
BL0293-F563		Wistar	3_NMSL	0.000255018	6.44187e-16	0.000213134	0.000213134	1.07303e-07
BL0293-F563		Fisher	2_SMNL	6.1406e-25	3.10204e-73	1.42961e-25	1.84756e-25	4.72667e-22
BL0293-F563		Baylor	1_SMSL	0.00144802	4.14782e-08	0.00204202	0.00204202	0.0217715
BL0293-F563		M.D. Anderson	1_SMSL	0.000373981	0.00122328	0.000653833	0.000653833	0.0157768
BL0293-F563		PDMR	1_SMSL	0.000595783	1.86157e-08	2.95339e-05	3.9339e-05	0.0353591
BL0293-F563		Washington University of St. Louis	1_SMSL	3.16179e-06	4.07728e-12	2.55156e-05	2.55156e-05	5.34231e-05
BL0293-F563		Wistar	1_SMSL	0.000255018	1.28837e-16	0.000170507	0.000170507	4.29211e-08
BL0293-F563	82	Fisher	4_NMNL	6.14382e-23	4.27102e-70	8.02283e-31	5.43158e-31	1.26673e-17
BL0293-F563		Baylor	3_NMSL	0.000381553	5.69166e-09	0.000336428	0.000336428	0.0020458
BL0293-F563		M.D. Anderson	3_NMSL	0.00112341	0.00480897	0.000333458	0.000333458	0.0157768
BL0293-F563		PDMR	3_NMSL	9.16853e-05	4.08479e-09	2.23691e-07	3.98897e-07	0.000668735
BL0293-F563		Washington University of St. Louis	3_NMSL	0.00034274	2.74308e-09	0.00100369	0.00034274	0.00189945
BL0293-F563		Wistar	3_NMSL	0.00191274	2.39417e-14	7.92593e-05	7.92593e-05	0.000414802
BL0293-F563		Fisher	2_SMNL	4.91506e-23	8.54203e-71	4.8137e-31	2.17263e-31	1.26673e-17
BL0293-F563		Baylor	1_SMSL	0.000305243	1.13833e-09	0.000201857	0.000201857	0.0020458
BL0293-F563		M.D. Anderson	1_SMSL	0.000674048	0.00384718	0.000133383	0.000133383	0.0157768
BL0293-F563		PDMR	1_SMSL	7.33482e-05	8.16958e-10	8.94762e-08	2.39338e-07	0.000668735
BL0293-F563		Washington University of St. Louis	1_SMSL	0.000201543	5.48616e-10	0.000802951	0.000205644	0.00189945
BL0293-F563		Wistar	1_SMSL	0.00191274	4.78833e-15	4.75556e-05	4.75556e-05	0.000331842
BL0293-F563	83	Fisher	4_NMNL	3.84253e-21	4.41143e-70	1.00251e-23	2.5869e-24	4.19877e-15
BL0293-F563		Baylor	3_NMSL	0.000302752	1.72595e-09	0.000261794	0.000261794	0.000302752
BL0293-F563		M.D. Anderson	3_NMSL	0.00133254	0.00555291	0.00133254	0.00133254	0.0127892
BL0293-F563		PDMR	3_NMSL	0.00139804	1.8941e-08	2.68374e-05	2.68374e-05	0.127247
BL0293-F563		Washington University of St. Louis	3_NMSL	0.000479986	1.32827e-10	0.00147615	0.000583174	0.005735
BL0293-F563		Wistar	3_NMSL	0.00160015	3.09723e-13	0.000794194	0.000794194	0.000255283
BL0293-F563		Fisher	2_SMNL	3.07402e-21	8.82287e-71	6.01508e-24	1.03476e-24	4.19877e-15
BL0293-F563		Baylor	1_SMSL	0.000253263	3.4519e-10	0.000157076	0.000157076	0.000302752
BL0293-F563		M.D. Anderson	1_SMSL	0.000431184	0.00444233	0.000799523	0.000799523	0.0127892
BL0293-F563		PDMR	1_SMSL	0.00111843	3.7882e-09	1.39507e-05	1.61025e-05	0.127247
BL0293-F563		Washington University of St. Louis	1_SMSL	0.000191994	2.65655e-11	0.00118092	0.000349904	0.005735
BL0293-F563		Wistar	1_SMSL	0.00160015	6.19447e-14	0.000619321	0.000635355	0.000102113
BL0293-F563	84	Fisher	4_NMNL	9.55668e-33	7.4838e-103	1.09291e-29	1.09291e-29	2.16073e-19
BL0293-F563		Baylor	3_NMSL	0.00114004	1.10003e-07	0.00114004	0.00114004	0.00149025
BL0293-F563		M.D. Anderson	3_NMSL	0.000303535	1.97798e-08	0.00228531	0.00228531	0.0485737
BL0293-F563		PDMR	3_NMSL	1.7027e-08	5.24757e-23	2.00259e-08	2.00259e-08	0.00128853
BL0293-F563		Washington University of St. Louis	3_NMSL	9.44015e-06	2.96069e-09	5.39542e-05	5.39542e-05	0.000423775
BL0293-F563		Wistar	3_NMSL	0.00246482	4.02755e-13	0.00141379	0.00141379	5.79727e-05
BL0293-F563		Fisher	2_SMNL	3.82267e-33	1.49676e-103	8.26225e-30	8.74324e-30	2.16073e-19
BL0293-F563		Baylor	1_SMSL	0.000866075	2.20006e-08	0.000912032	0.000912032	0.00149025
BL0293-F563		M.D. Anderson	1_SMSL	0.000121414	3.95597e-09	0.00182825	0.00182825	0.0485737
BL0293-F563		PDMR	1_SMSL	6.81081e-09	1.04951e-23	1.29734e-08	1.60207e-08	0.00128853
BL0293-F563		Washington University of St. Louis	1_SMSL	3.77606e-06	5.92138e-10	4.31634e-05	3.72043e-05	0.000423775
BL0293-F563		Wistar	1_SMSL	0.00246482	8.0551e-14	0.00113103	0.00113103	2.31891e-05
BL0293-F563	85	Fisher	4_NMNL	8.93543e-33	1.01411e-85	1.59143e-42	6.83825e-43	6.44639e-30
BL0293-F563		Baylor	3_NMSL	1.88171e-06	9.85094e-13	3.15275e-09	3.15275e-09	0.000174866
BL0293-F563		M.D. Anderson	3_NMSL	0.000592809	0.00346571	6.51553e-05	6.51553e-05	0.00346571
BL0293-F563		PDMR	3_NMSL	0.000118768	3.34662e-09	1.64934e-07	2.69154e-07	0.000266651
BL0293-F563		Washington University of St. Louis	3_NMSL	7.39848e-06	2.93324e-10	0.000181428	5.98595e-05	0.000181428
BL0293-F563		Wistar	3_NMSL	0.000110834	1.38527e-17	0.000110834	0.000110834	1.07303e-07
BL0293-F563		Fisher	2_SMNL	7.14834e-33	2.02822e-86	9.54858e-43	2.7353e-43	6.44639e-30
BL0293-F563		Baylor	1_SMSL	1.50537e-06	1.97019e-13	1.89165e-09	1.89165e-09	0.000174866
BL0293-F563		M.D. Anderson	1_SMSL	0.000355685	0.00342918	2.60621e-05	2.60621e-05	0.00346571
BL0293-F563		PDMR	1_SMSL	9.50142e-05	6.69323e-10	6.59737e-08	1.61493e-07	0.000266651
BL0293-F563		Washington University of St. Louis	1_SMSL	2.95939e-06	5.86647e-11	0.000181428	3.59157e-05	0.000146495
BL0293-F563		Wistar	1_SMSL	0.000110834	2.77054e-18	8.89534e-05	8.89534e-05	4.29211e-08
BL0293-F563	86	Fisher	4_NMNL	6.036e-38	2.18447e-105	5.14903e-41	5.14903e-41	2.32803e-24
BL0293-F563		Baylor	3_NMSL	3.98926e-06	6.0345e-13	4.17611e-06	4.17611e-06	0.00211157
BL0293-F563		M.D. Anderson	3_NMSL	0.000491721	0.00167732	2.54352e-07	2.54352e-07	0.0143059
BL0293-F563		PDMR	3_NMSL	1.63872e-08	2.35595e-22	3.21991e-08	3.21991e-08	0.000133935
BL0293-F563		Washington University of St. Louis	3_NMSL	2.17325e-06	3.73797e-11	2.37029e-05	2.37029e-05	1.46878e-05
BL0293-F563		Wistar	3_NMSL	0.00476722	3.74306e-13	0.00334819	0.00334819	7.55791e-05
BL0293-F563		Fisher	2_SMNL	4.8288e-38	4.36894e-106	3.08942e-41	3.08942e-41	2.32803e-24
BL0293-F563		Baylor	1_SMSL	1.59571e-06	1.2069e-13	3.34089e-06	3.34089e-06	0.00211157
BL0293-F563		M.D. Anderson	1_SMSL	0.000295033	0.00134186	1.01741e-07	1.01741e-07	0.0143059
BL0293-F563		PDMR	1_SMSL	6.5549e-09	4.7119e-23	2.57593e-08	2.57593e-08	0.000133935
BL0293-F563		Washington University of St. Louis	1_SMSL	8.693e-07	7.47593e-12	2.37029e-05	2.37029e-05	8.81266e-06
BL0293-F563		Wistar	1_SMSL	0.00476722	7.48613e-14	0.00267855	0.00267855	3.02317e-05
BL0293-F563	87	Fisher	4_NMNL	1.45943e-30	2.63911e-102	3.82159e-26	3.82159e-26	2.07543e-21
BL0293-F563		Baylor	3_NMSL	0.000504587	2.37849e-09	0.000682148	0.000682148	0.000504587
BL0293-F563		M.D. Anderson	3_NMSL	0.00104098	0.000646059	0.00238184	0.00238184	0.0485737
BL0293-F563		PDMR	3_NMSL	1.23025e-07	5.66435e-21	2.59759e-07	2.59759e-07	0.00028762
BL0293-F563		Washington University of St. Louis	3_NMSL	2.66428e-05	3.21196e-13	0.000360864	0.000359221	0.000283331
BL0293-F563		Wistar	3_NMSL	0.00173608	9.34234e-14	0.00173608	0.00173608	0.000134537
BL0293-F563		Fisher	2_SMNL	5.83773e-31	5.27822e-103	3.05727e-26	2.87309e-26	2.07543e-21
BL0293-F563		Baylor	1_SMSL	0.000282093	4.75699e-10	0.000682148	0.000682148	0.000302752
BL0293-F563		M.D. Anderson	1_SMSL	0.000416394	0.000129212	0.00190547	0.00190547	0.0485737
BL0293-F563		PDMR	1_SMSL	4.92099e-08	1.13287e-21	1.81359e-07	2.07807e-07	0.00028762
BL0293-F563		Washington University of St. Louis	1_SMSL	1.06571e-05	6.42391e-14	0.000360864	0.000287377	0.000169998
BL0293-F563		Wistar	1_SMSL	0.00123302	1.86847e-14	0.00169007	0.00173608	5.38148e-05
BL0293-F563	88	Fisher	4_NMNL	1.16094e-21	1.57085e-68	2.19586e-27	2.4328e-27	1.82186e-24
BL0293-F563		Baylor	3_NMSL	0.000925544	4.82512e-08	0.000925544	0.000925544	0.000925544
BL0293-F563		M.D. Anderson	3_NMSL	0.000806678	0.00333631	0.000243096	0.000243096	0.00333631
BL0293-F563		PDMR	3_NMSL	0.000203863	1.18039e-08	2.40837e-07	9.24369e-07	0.000354197
BL0293-F563		Washington University of St. Louis	3_NMSL	0.000830055	2.99487e-10	0.00228001	0.000830055	0.000883908
BL0293-F563		Wistar	3_NMSL	0.00117158	7.63573e-14	0.000612655	0.000612655	4.95391e-06
BL0293-F563		Fisher	2_SMNL	1.16094e-21	3.1417e-69	8.78345e-28	1.45968e-27	1.45749e-24
BL0293-F563		Baylor	1_SMSL	0.000883481	9.65024e-09	0.000925544	0.000925544	0.000384979
BL0293-F563		M.D. Anderson	1_SMSL	0.000484007	0.00333631	9.72382e-05	9.72382e-05	0.0031281
BL0293-F563		PDMR	1_SMSL	0.000163091	2.36078e-09	9.63347e-08	5.54622e-07	0.000354197
BL0293-F563		Washington University of St. Louis	1_SMSL	0.000444348	5.98974e-11	0.00228001	0.000498033	0.000707127
BL0293-F563		Wistar	1_SMSL	0.00117158	1.52715e-14	0.000490124	0.000490124	1.98156e-06
BL0293-F563	89	Fisher	4_NMNL	4.66681e-24	2.91513e-65	5.80605e-30	5.80605e-30	8.13783e-15
BL0293-F563		Baylor	3_NMSL	9.34686e-06	3.90468e-12	9.34686e-06	9.34686e-06	0.00781976
BL0293-F563		M.D. Anderson	3_NMSL	0.00143973	0.00635157	0.000782893	0.000782893	0.0144492
BL0293-F563		PDMR	3_NMSL	0.000218545	5.22426e-09	5.32391e-07	7.6951e-07	0.0023161
BL0293-F563		Washington University of St. Louis	3_NMSL	0.00112544	9.96658e-07	0.00112544	0.000954547	0.0024852
BL0293-F563		Wistar	3_NMSL	0.0024066	1.95548e-11	0.00110381	0.00110381	0.00116082
BL0293-F563		Fisher	2_SMNL	3.73345e-24	5.83026e-66	2.8201e-30	3.48363e-30	8.13783e-15
BL0293-F563		Baylor	1_SMSL	4.01831e-06	7.80935e-13	7.47748e-06	7.47748e-06	0.00781976
BL0293-F563		M.D. Anderson	1_SMSL	0.000863836	0.00508125	0.000313157	0.000313157	0.0144492
BL0293-F563		PDMR	1_SMSL	0.000174836	1.04485e-09	2.12956e-07	4.61706e-07	0.0023161
BL0293-F563		Washington University of St. Louis	1_SMSL	0.000707277	1.99332e-07	0.000900348	0.000381819	0.0024852
BL0293-F563		Wistar	1_SMSL	0.0024066	3.91095e-12	0.000591454	0.000662288	0.000928657
BL0293-F563	90	Fisher	4_NMNL	2.92508e-21	4.67197e-69	2.3092e-28	4.96428e-28	1.48139e-18
BL0293-F563		Baylor	3_NMSL	0.000656891	3.14375e-08	0.000639687	0.000639687	0.000639687
BL0293-F563		M.D. Anderson	3_NMSL	0.00208885	0.00618031	0.000436931	0.000436931	0.0144492
BL0293-F563		PDMR	3_NMSL	0.00108944	3.30826e-09	1.4068e-06	1.4068e-06	0.00420663
BL0293-F563		Washington University of St. Louis	3_NMSL	9.65614e-05	1.78056e-11	0.000112645	0.00018479	0.000335622
BL0293-F563		Wistar	3_NMSL	0.00172602	2.24772e-12	0.000583811	0.000583811	0.000583811
BL0293-F563		Fisher	2_SMNL	2.34007e-21	9.34393e-70	9.23678e-29	2.97857e-28	1.48139e-18
BL0293-F563		Baylor	1_SMSL	0.000656891	6.28749e-09	0.00051175	0.00051175	0.00030099
BL0293-F563		M.D. Anderson	1_SMSL	0.00125331	0.00494425	0.000174772	0.000174772	0.0144492
BL0293-F563		PDMR	1_SMSL	0.000871548	6.61652e-10	8.44079e-07	8.44079e-07	0.00420663
BL0293-F563		Washington University of St. Louis	1_SMSL	3.86246e-05	3.56112e-12	6.75872e-05	0.000147832	0.000335622
BL0293-F563		Wistar	1_SMSL	0.00172602	4.49545e-13	0.000458452	0.000467049	0.00041218
BL0293-F563	91	Fisher	4_NMNL	6.2958e-19	1.79196e-62	1.81834e-23	1.81834e-23	1.81834e-23
BL0293-F563		Baylor	3_NMSL	0.000661394	2.28308e-08	0.000246777	0.000246777	0.000376237
BL0293-F563		M.D. Anderson	3_NMSL	0.000584273	0.00129424	0.000121301	0.000121301	0.0157768
BL0293-F563		PDMR	3_NMSL	0.125371	0.00135157	0.00135157	0.00164198	0.00991971
BL0293-F563		Washington University of St. Louis	3_NMSL	0.000491836	2.93926e-09	0.0022792	0.00169161	0.00132184
BL0293-F563		Wistar	3_NMSL	0.000229663	5.45329e-16	0.000229663	0.000229663	1.65658e-07
BL0293-F563		Fisher	2_SMNL	6.2958e-19	3.58391e-63	1.45468e-23	1.42311e-23	1.02212e-23
BL0293-F563		Baylor	1_SMSL	0.000661394	4.56617e-09	0.000148066	0.000148066	0.00030099
BL0293-F563		M.D. Anderson	1_SMSL	0.000350564	0.0010354	4.85203e-05	4.85203e-05	0.0157768
BL0293-F563		PDMR	1_SMSL	0.125371	0.000361074	0.000540628	0.000985187	0.00793577
BL0293-F563		Washington University of St. Louis	1_SMSL	0.000196734	5.87852e-10	0.0022792	0.00135329	0.000793104
BL0293-F563		Wistar	1_SMSL	0.000229663	1.09066e-16	0.00020264	0.00020264	6.62631e-08
BL0293-F563	92	Fisher	4_NMNL	1.76796e-39	9.43494e-99	2.02297e-33	2.02297e-33	1.03789e-19
BL0293-F563		Baylor	3_NMSL	2.88497e-06	2.09029e-12	2.88497e-06	2.88497e-06	0.0020458
BL0293-F563		M.D. Anderson	3_NMSL	3.86905e-05	0.00173339	0.00113019	0.00113019	0.00346571
BL0293-F563		PDMR	3_NMSL	8.68744e-08	3.88286e-21	2.29587e-07	2.29587e-07	0.00128853
BL0293-F563		Washington University of St. Louis	3_NMSL	1.09639e-06	4.16925e-10	3.32884e-05	3.32884e-05	3.32884e-05
BL0293-F563		Wistar	3_NMSL	0.00390808	1.53288e-12	0.00192584	0.00192584	0.00349778
BL0293-F563		Fisher	2_SMNL	7.07186e-40	1.88699e-99	1.36481e-33	1.61838e-33	1.03789e-19
BL0293-F563		Baylor	1_SMSL	2.30798e-06	4.18058e-13	2.13989e-06	2.13989e-06	0.0020458
BL0293-F563		M.D. Anderson	1_SMSL	7.73809e-06	0.00138671	0.000678113	0.000678113	0.00346571
BL0293-F563		PDMR	1_SMSL	3.47498e-08	7.76572e-22	1.8367e-07	1.46813e-07	0.00128853
BL0293-F563		Washington University of St. Louis	1_SMSL	4.38556e-07	8.33851e-11	2.19758e-05	3.02208e-05	3.32884e-05
BL0293-F563		Wistar	1_SMSL	0.00390808	3.06577e-13	0.00105432	0.00115551	0.00279822
BL0293-F563	93	Fisher	4_NMNL	8.38113e-27	5.52446e-78	7.52332e-33	2.77661e-32	4.61348e-25
BL0293-F563		Baylor	3_NMSL	0.000395182	4.0003e-09	0.00011748	0.00011748	0.000395182
BL0293-F563		M.D. Anderson	3_NMSL	0.000804967	0.00403009	0.000398428	0.000398428	0.00391013
BL0293-F563		PDMR	3_NMSL	7.36246e-05	2.90689e-09	6.34673e-08	1.31258e-07	7.36246e-05
BL0293-F563		Washington University of St. Louis	3_NMSL	4.08744e-07	1.25239e-16	1.91263e-06	1.91263e-06	2.4436e-06
BL0293-F563		Wistar	3_NMSL	0.018503	8.41309e-11	0.018503	0.018503	0.00564741
BL0293-F563		Fisher	2_SMNL	6.7049e-27	1.10489e-78	3.00933e-33	1.66596e-32	4.61348e-25
BL0293-F563		Baylor	1_SMSL	0.000395182	8.0006e-10	7.04881e-05	7.04881e-05	0.00039513
BL0293-F563		M.D. Anderson	1_SMSL	0.00048298	0.00403009	0.000159371	0.000159371	0.0031281
BL0293-F563		PDMR	1_SMSL	6.85896e-05	5.81377e-10	2.53869e-08	7.87551e-08	7.36246e-05
BL0293-F563		Washington University of St. Louis	1_SMSL	1.63498e-07	2.50477e-17	1.5301e-06	1.5301e-06	2.4436e-06
BL0293-F563		Wistar	1_SMSL	0.018503	1.68262e-11	0.0153335	0.0155567	0.00225897
BL0293-F563	94	Fisher	4_NMNL	1.47878e-24	5.89001e-70	2.48582e-26	3.24046e-28	7.38546e-22
BL0293-F563		Baylor	3_NMSL	0.000661394	2.28308e-08	0.000266657	0.000266657	0.000376237
BL0293-F563		M.D. Anderson	3_NMSL	9.52996e-05	0.00331393	0.000978747	0.000978747	0.00288436
BL0293-F563		PDMR	3_NMSL	0.011493	2.48703e-06	4.80542e-05	4.80542e-05	0.00284954
BL0293-F563		Washington University of St. Louis	3_NMSL	6.62751e-06	8.4637e-13	3.30874e-05	3.35845e-06	0.000578142
BL0293-F563		Wistar	3_NMSL	0.000904955	4.88008e-14	0.000847125	0.000847125	7.00947e-05
BL0293-F563		Fisher	2_SMNL	1.18303e-24	1.178e-70	1.49149e-26	1.29619e-28	7.38546e-22
BL0293-F563		Baylor	1_SMSL	0.000661394	4.56617e-09	0.000159994	0.000159994	0.00030099
BL0293-F563		M.D. Anderson	1_SMSL	1.90599e-05	0.00331393	0.000587248	0.000587248	0.00230749
BL0293-F563		PDMR	1_SMSL	0.011493	4.97406e-07	2.88325e-05	2.88325e-05	0.00227963
BL0293-F563		Washington University of St. Louis	1_SMSL	3.9765e-06	1.69274e-13	2.64699e-05	1.34338e-06	0.000578142
BL0293-F563		Wistar	1_SMSL	0.000904955	9.76016e-15	0.0006777	0.0006777	2.80379e-05
BL0293-F563	95	Fisher	4_NMNL	6.81735e-31	3.87455e-95	8.22575e-31	1.47323e-31	3.3676e-18
BL0293-F563		Baylor	3_NMSL	0.00118142	7.1477e-08	0.000894979	0.000894979	0.0065938
BL0293-F563		M.D. Anderson	3_NMSL	0.00139028	0.00806543	0.00148769	0.00148769	0.0157768
BL0293-F563		PDMR	3_NMSL	7.37837e-11	1.88047e-25	7.37837e-11	7.37837e-11	8.12586e-06
BL0293-F563		Washington University of St. Louis	3_NMSL	0.00442474	1.08107e-09	0.00837634	0.0030849	0.0141626
BL0293-F563		Wistar	3_NMSL	0.00288255	5.70243e-12	0.00147002	0.00147002	0.00093213
BL0293-F563		Fisher	2_SMNL	4.09041e-31	7.7491e-96	6.5806e-31	5.89292e-32	3.3676e-18
BL0293-F563		Baylor	1_SMSL	0.000945137	1.42954e-08	0.000536987	0.000536987	0.0065938
BL0293-F563		M.D. Anderson	1_SMSL	0.000278057	0.00645234	0.000892613	0.000892613	0.0157768
BL0293-F563		PDMR	1_SMSL	4.93921e-11	3.76094e-26	5.9027e-11	5.9027e-11	8.12586e-06
BL0293-F563		Washington University of St. Louis	1_SMSL	0.00265485	2.16213e-10	0.00670107	0.00123396	0.0141626
BL0293-F563		Wistar	1_SMSL	0.00288255	1.14049e-12	0.00112929	0.00117602	0.000372852
BL0293-F563	96	Fisher	4_NMNL	1.8764e-43	2.06078e-139	6.19968e-34	1.36433e-33	5.54121e-28
BL0293-F563		Baylor	3_NMSL	1.39167e-10	2.74402e-21	1.25731e-06	1.25731e-06	0.000311491
BL0293-F563		M.D. Anderson	3_NMSL	0.000387444	1.76161e-11	0.000310433	0.000310433	0.00189294
BL0293-F563		PDMR	3_NMSL	3.40823e-08	3.20007e-22	7.5724e-08	1.8965e-07	2.45598e-05
BL0293-F563		Washington University of St. Louis	3_NMSL	4.39775e-05	8.3864e-11	0.000311944	0.000224194	0.00035329
BL0293-F563		Wistar	3_NMSL	0.00263782	1.60925e-14	0.00213843	0.00213843	6.48243e-06
BL0293-F563		Fisher	2_SMNL	7.50559e-44	4.12157e-140	3.71981e-34	1.09146e-33	5.54121e-28
BL0293-F563		Baylor	1_SMSL	5.56668e-11	5.48803e-22	1.00585e-06	1.00585e-06	0.000311491
BL0293-F563		M.D. Anderson	1_SMSL	0.000309955	3.52322e-12	0.00018626	0.00018626	0.00189294
BL0293-F563		PDMR	1_SMSL	1.36329e-08	6.40013e-23	4.54344e-08	1.5172e-07	2.45598e-05
BL0293-F563		Washington University of St. Louis	1_SMSL	1.7591e-05	1.67728e-11	0.000249555	0.000134517	0.00035329
BL0293-F563		Wistar	1_SMSL	0.00263782	3.21849e-15	0.00171074	0.00171074	2.59297e-06
BL0293-F563	97	Fisher	4_NMNL	1.44966e-31	3.22048e-97	1.44966e-31	1.44966e-31	7.2806e-19
BL0293-F563		Baylor	3_NMSL	6.82234e-06	1.20946e-11	3.4162e-06	3.4162e-06	0.00177729
BL0293-F563		M.D. Anderson	3_NMSL	0.00169726	0.00169726	0.000831088	0.000831088	0.0485737
BL0293-F563		PDMR	3_NMSL	2.98486e-06	2.88531e-19	5.7863e-06	3.6848e-06	0.00365593
BL0293-F563		Washington University of St. Louis	3_NMSL	9.71039e-05	1.85855e-08	0.000158967	0.000362643	0.00129823
BL0293-F563		Wistar	3_NMSL	0.000161714	5.34818e-16	0.000161714	0.000161714	1.12489e-05
BL0293-F563		Fisher	2_SMNL	9.2965e-32	6.44096e-98	5.87174e-32	1.15973e-31	7.2806e-19
BL0293-F563		Baylor	1_SMSL	5.45787e-06	2.41892e-12	2.04972e-06	2.04972e-06	0.00177729
BL0293-F563		M.D. Anderson	1_SMSL	0.00135781	0.0012245	0.000332435	0.000332435	0.0485737
BL0293-F563		PDMR	1_SMSL	1.19395e-06	5.77062e-20	4.62904e-06	2.21088e-06	0.00365593
BL0293-F563		Washington University of St. Louis	1_SMSL	3.88415e-05	3.71709e-09	9.53801e-05	0.000290115	0.00129823
BL0293-F563		Wistar	1_SMSL	0.000161714	1.06964e-16	0.000143394	0.000143394	4.49956e-06
BL0293-F563	98	Fisher	4_NMNL	1.58444e-18	7.04154e-61	1.08391e-22	9.81623e-23	1.86177e-23
BL0293-F563		Baylor	3_NMSL	0.00132346	9.96458e-08	0.000886448	0.000886448	0.000886448
BL0293-F563		M.D. Anderson	3_NMSL	0.00171468	0.00637427	0.00171468	0.00171468	0.0493902
BL0293-F563		PDMR	3_NMSL	0.0197994	5.06959e-05	5.06959e-05	5.06959e-05	0.000802466
BL0293-F563		Washington University of St. Louis	3_NMSL	0.000787931	4.22634e-09	0.00181207	0.00168185	0.00189945
BL0293-F563		Wistar	3_NMSL	0.000266369	3.47789e-15	0.000266369	0.000266369	1.61922e-07
BL0293-F563		Fisher	2_SMNL	1.58444e-18	1.40831e-61	8.67125e-23	5.88974e-23	7.44707e-24
BL0293-F563		Baylor	1_SMSL	0.00132346	1.99292e-08	0.000709159	0.000709159	0.000424234
BL0293-F563		M.D. Anderson	1_SMSL	0.00102881	0.00509941	0.000918501	0.000918501	0.0493902
BL0293-F563		PDMR	1_SMSL	0.0197994	1.18541e-05	3.04175e-05	3.04175e-05	0.000641973
BL0293-F563		Washington University of St. Louis	1_SMSL	0.000315172	8.45267e-10	0.00144966	0.00100911	0.00189945
BL0293-F563		Wistar	1_SMSL	0.000260068	6.95578e-16	0.000266369	0.000266369	6.47687e-08
BL0293-F563	99	Fisher	4_NMNL	2.60318e-18	1.29941e-56	1.03987e-22	9.33523e-24	2.19461e-19
BL0293-F563		Baylor	3_NMSL	0.00182208	1.34838e-07	0.00182208	0.00182208	0.0020458
BL0293-F563		M.D. Anderson	3_NMSL	0.00147579	0.00501205	0.000203708	0.000203708	0.0157768
BL0293-F563		PDMR	3_NMSL	0.0132337	1.21297e-05	0.000115203	0.000201457	0.028846
BL0293-F563		Washington University of St. Louis	3_NMSL	0.000939867	5.03286e-08	0.00266306	0.000392356	0.00266306
BL0293-F563		Wistar	3_NMSL	0.000403039	2.21901e-13	0.000403039	0.000403039	8.75858e-07
BL0293-F563		Fisher	2_SMNL	2.60318e-18	2.59883e-57	6.2392e-23	3.73409e-24	1.75569e-19
BL0293-F563		Baylor	1_SMSL	0.00145766	2.69675e-08	0.00111718	0.00111718	0.0020458
BL0293-F563		M.D. Anderson	1_SMSL	0.000885475	0.00400964	8.14833e-05	8.14833e-05	0.0157768
BL0293-F563		PDMR	1_SMSL	0.010587	2.42595e-06	4.60813e-05	0.000120874	0.028846
BL0293-F563		Washington University of St. Louis	1_SMSL	0.00056392	1.00657e-08	0.00266306	0.000156942	0.00233612
BL0293-F563		Wistar	1_SMSL	0.000356041	4.43801e-14	0.000382689	0.000403039	3.50343e-07
BL0293-F563	100	Fisher	4_NMNL	8.67221e-23	2.03792e-61	5.16319e-28	6.61804e-29	8.96213e-18
BL0293-F563		Baylor	3_NMSL	0.000748557	2.99624e-08	0.000557898	0.000557898	0.000557898
BL0293-F563		M.D. Anderson	3_NMSL	0.00102327	0.00378583	0.00102327	0.00102327	0.00310755
BL0293-F563		PDMR	3_NMSL	0.000250374	1.37841e-08	3.74318e-07	1.09048e-06	0.0012306
BL0293-F563		Washington University of St. Louis	3_NMSL	2.54761e-05	7.98137e-10	4.21445e-05	4.14395e-06	0.00185027
BL0293-F563		Wistar	3_NMSL	0.00816102	1.90822e-10	0.00497756	0.00497756	0.00497756
BL0293-F563		Fisher	2_SMNL	6.93776e-23	4.07583e-62	3.09791e-28	2.64722e-29	8.96213e-18
BL0293-F563		Baylor	1_SMSL	0.000748557	5.99247e-09	0.000446319	0.000446319	0.000384979
BL0293-F563		M.D. Anderson	1_SMSL	0.000296581	0.00378583	0.000613963	0.000613963	0.00248604
BL0293-F563		PDMR	1_SMSL	0.000200299	2.75682e-09	1.49727e-07	6.54288e-07	0.0012306
BL0293-F563		Washington University of St. Louis	1_SMSL	1.52856e-05	1.59627e-10	3.37156e-05	1.65758e-06	0.00185027
BL0293-F563		Wistar	1_SMSL	0.00816102	3.81645e-11	0.0037243	0.00398205	0.00361596
BL0293-F563	101	Fisher	4_NMNL	1.01096e-23	1.35749e-68	8.31823e-29	3.19838e-28	1.95673e-20
BL0293-F563		Baylor	3_NMSL	0.000383884	1.14899e-08	0.00022252	0.00022252	0.000248814
BL0293-F563		M.D. Anderson	3_NMSL	0.00212605	0.00555861	0.00212605	0.00212605	0.0485737
BL0293-F563		PDMR	3_NMSL	5.27525e-05	2.29406e-09	2.9336e-08	7.73093e-08	7.22901e-05
BL0293-F563		Washington University of St. Louis	3_NMSL	5.54759e-05	1.3626e-10	0.000416078	0.000379844	0.000308452
BL0293-F563		Wistar	3_NMSL	0.00516107	2.25414e-12	0.00225669	0.00225669	0.00225669
BL0293-F563		Fisher	2_SMNL	8.08765e-24	2.71498e-69	3.32729e-29	1.91903e-28	1.95673e-20
BL0293-F563		Baylor	1_SMSL	0.000383884	2.29798e-09	0.000133512	0.000133512	0.000199051
BL0293-F563		M.D. Anderson	1_SMSL	0.000857881	0.00444689	0.00127563	0.00127563	0.0485737
BL0293-F563		PDMR	1_SMSL	4.2202e-05	4.58812e-10	1.17344e-08	4.63856e-08	7.22901e-05
BL0293-F563		Washington University of St. Louis	1_SMSL	2.21904e-05	2.72521e-11	0.000416078	0.000303875	0.000185071
BL0293-F563		Wistar	1_SMSL	0.00516107	4.50829e-13	0.00180536	0.00180536	0.00170443
BL0293-F563	102	Fisher	4_NMNL	5.29756e-25	7.63955e-73	1.1781e-26	1.1781e-26	5.22075e-21
BL0293-F563		Baylor	3_NMSL	1.14466e-05	6.66494e-12	1.14466e-05	1.14466e-05	0.0020458
BL0293-F563		M.D. Anderson	3_NMSL	0.000609407	0.00623034	0.00316231	0.00316231	0.0485737
BL0293-F563		PDMR	3_NMSL	0.000244836	1.63291e-08	1.35549e-06	3.0192e-06	0.00116654
BL0293-F563		Washington University of St. Louis	3_NMSL	0.00189927	8.69448e-09	0.00341372	0.00185513	0.00639968
BL0293-F563		Wistar	3_NMSL	0.00132137	4.53964e-14	0.00132137	0.00132137	3.6734e-07
BL0293-F563		Fisher	2_SMNL	4.23805e-25	1.52791e-73	6.40708e-27	7.06858e-27	5.22075e-21
BL0293-F563		Baylor	1_SMSL	4.65444e-06	1.33299e-12	9.15731e-06	9.15731e-06	0.0020458
BL0293-F563		M.D. Anderson	1_SMSL	0.000121881	0.00498427	0.00189738	0.00189738	0.0485737
BL0293-F563		PDMR	1_SMSL	0.000195868	3.26582e-09	5.42195e-07	1.81152e-06	0.00116654
BL0293-F563		Washington University of St. Louis	1_SMSL	0.00113956	1.7389e-09	0.00273097	0.000742054	0.00639968
BL0293-F563		Wistar	1_SMSL	0.00132137	9.07928e-15	0.00117125	0.00118898	1.46936e-07
BL0293-F563	103	Fisher	4_NMNL	7.44873e-30	3.40466e-87	2.02471e-30	5.03217e-30	5.4383e-21
BL0293-F563		Baylor	3_NMSL	0.000739247	1.56392e-08	0.000566455	0.000566455	0.000566455
BL0293-F563		M.D. Anderson	3_NMSL	3.29542e-06	3.9446e-13	6.95179e-05	6.95179e-05	0.00346571
BL0293-F563		PDMR	3_NMSL	0.000177786	6.16645e-09	2.75838e-06	3.06984e-06	0.00587315
BL0293-F563		Washington University of St. Louis	3_NMSL	8.19942e-06	1.97848e-10	4.72474e-05	6.30834e-05	2.77519e-05
BL0293-F563		Wistar	3_NMSL	0.00134752	2.35063e-12	0.000370144	0.000370144	0.000889676
BL0293-F563		Fisher	2_SMNL	5.95898e-30	6.80932e-88	8.09884e-31	3.0193e-30	5.4383e-21
BL0293-F563		Baylor	1_SMSL	0.000739247	3.12784e-09	0.000342026	0.000342026	0.000453164
BL0293-F563		M.D. Anderson	1_SMSL	1.31817e-06	7.88921e-14	5.56143e-05	5.56143e-05	0.00346571
BL0293-F563		PDMR	1_SMSL	0.000142229	1.23329e-09	1.10335e-06	1.8419e-06	0.00587315
BL0293-F563		Washington University of St. Louis	1_SMSL	3.27977e-06	3.95695e-11	3.77979e-05	6.30834e-05	1.66511e-05
BL0293-F563		Wistar	1_SMSL	0.00134752	4.70127e-13	0.000215958	0.000222086	0.000711741
BL0293-F563	104	Fisher	4_NMNL	2.57295e-32	1.23659e-97	2.5068e-30	2.73129e-30	2.87189e-22
BL0293-F563		Baylor	3_NMSL	0.00110503	1.87318e-08	0.000857065	0.000857065	0.00211157
BL0293-F563		M.D. Anderson	3_NMSL	0.000228841	0.00345882	0.000228841	0.000228841	0.00236618
BL0293-F563		PDMR	3_NMSL	2.2652e-08	1.58778e-22	1.04735e-07	1.04735e-07	0.000509554
BL0293-F563		Washington University of St. Louis	3_NMSL	2.00732e-05	1.19588e-12	7.55535e-05	8.63942e-05	4.22704e-05
BL0293-F563		Wistar	3_NMSL	0.00211629	2.47634e-12	0.00121428	0.00121428	0.000704165
BL0293-F563		Fisher	2_SMNL	1.02918e-32	2.47318e-98	1.50408e-30	2.18503e-30	2.87189e-22
BL0293-F563		Baylor	1_SMSL	0.000884022	3.74636e-09	0.000514239	0.000514239	0.00211157
BL0293-F563		M.D. Anderson	1_SMSL	8.15757e-05	0.00345882	0.000137305	0.000137305	0.00189294
BL0293-F563		PDMR	1_SMSL	9.0608e-09	3.17555e-23	8.37881e-08	7.59834e-08	0.000509554
BL0293-F563		Washington University of St. Louis	1_SMSL	8.02927e-06	2.39176e-13	6.04428e-05	8.63942e-05	2.53622e-05
BL0293-F563		Wistar	1_SMSL	0.00211629	4.95268e-13	0.0009544	0.000971421	0.000281666
BL0293-F563	105	Fisher	4_NMNL	1.64111e-26	2.27401e-78	4.75691e-29	4.75691e-29	4.49747e-24
BL0293-F563		Baylor	3_NMSL	0.000751014	1.76949e-08	0.000751014	0.000751014	0.000751014
BL0293-F563		M.D. Anderson	3_NMSL	0.000164247	0.000209124	0.000284734	0.000284734	0.00264324
BL0293-F563		PDMR	3_NMSL	0.000286909	2.32581e-09	5.30288e-07	5.30288e-07	0.00152988
BL0293-F563		Washington University of St. Louis	3_NMSL	4.9962e-05	8.54701e-12	0.00035329	0.00035329	0.00035329
BL0293-F563		Wistar	3_NMSL	0.000310489	6.67963e-15	0.000175281	0.000175281	7.41362e-06
BL0293-F563		Fisher	2_SMNL	1.31289e-26	4.54803e-79	2.85415e-29	2.10511e-29	4.49747e-24
BL0293-F563		Baylor	1_SMSL	0.000577014	3.53898e-09	0.000751014	0.000751014	0.00030099
BL0293-F563		M.D. Anderson	1_SMSL	3.28494e-05	8.36496e-05	0.000227787	0.000227787	0.00264324
BL0293-F563		PDMR	1_SMSL	0.000229527	4.65162e-10	3.18173e-07	3.18173e-07	0.00152988
BL0293-F563		Washington University of St. Louis	1_SMSL	1.99848e-05	1.7094e-12	0.00030811	0.000220138	0.00035329
BL0293-F563		Wistar	1_SMSL	0.000310489	1.33593e-15	0.000140225	0.000140225	2.96545e-06
BL0293-F563	106	Fisher	4_NMNL	1.8506e-35	3.93694e-104	8.51326e-31	3.51132e-31	8.23072e-23
BL0293-F563		Baylor	3_NMSL	5.09736e-06	1.60579e-12	4.01355e-05	4.01355e-05	0.0020458
BL0293-F563		M.D. Anderson	3_NMSL	0.00114775	0.00200849	0.00200849	0.00200849	0.0144492
BL0293-F563		PDMR	3_NMSL	5.44459e-08	1.58575e-22	1.0384e-07	1.0384e-07	0.00128853
BL0293-F563		Washington University of St. Louis	3_NMSL	3.33736e-05	1.81878e-10	0.000140694	9.40766e-05	0.000170233
BL0293-F563		Wistar	3_NMSL	0.000833013	1.79314e-13	0.000769287	0.000769287	3.99409e-06
BL0293-F563		Fisher	2_SMNL	7.40238e-36	7.87388e-105	6.81061e-31	2.10679e-31	8.23072e-23
BL0293-F563		Baylor	1_SMSL	2.03894e-06	3.21159e-13	3.21084e-05	3.21084e-05	0.0020458
BL0293-F563		M.D. Anderson	1_SMSL	0.000229551	0.00127544	0.00160679	0.00160679	0.0144492
BL0293-F563		PDMR	1_SMSL	2.17784e-08	3.17149e-23	8.30717e-08	6.82151e-08	0.00128853
BL0293-F563		Washington University of St. Louis	1_SMSL	1.33494e-05	3.63756e-11	0.000112555	5.6446e-05	0.000170233
BL0293-F563		Wistar	1_SMSL	0.000833013	3.58629e-14	0.00061543	0.00061543	1.59764e-06
BL0293-F563	107	Fisher	4_NMNL	7.92305e-22	1.04105e-65	1.71249e-23	1.71249e-23	1.01707e-17
BL0293-F563		Baylor	3_NMSL	0.00128119	6.63809e-08	0.001194	0.001194	0.0018624
BL0293-F563		M.D. Anderson	3_NMSL	0.00108972	0.00152911	0.00108972	0.00108972	0.0157768
BL0293-F563		PDMR	3_NMSL	0.000732011	7.92506e-08	2.17956e-05	2.75926e-05	0.0158911
BL0293-F563		Washington University of St. Louis	3_NMSL	9.01199e-05	8.06431e-11	0.000343883	0.000231339	0.000231339
BL0293-F563		Wistar	3_NMSL	0.00190486	2.26608e-12	0.00155759	0.00155759	0.000219151
BL0293-F563		Fisher	2_SMNL	6.33844e-22	2.0821e-66	1.02749e-23	8.29433e-24	1.01707e-17
BL0293-F563		Baylor	1_SMSL	0.00102495	1.32762e-08	0.0007164	0.0007164	0.0018624
BL0293-F563		M.D. Anderson	1_SMSL	0.000373981	0.00122328	0.000653833	0.000653833	0.0157768
BL0293-F563		PDMR	1_SMSL	0.000585609	1.58501e-08	8.71824e-06	1.65556e-05	0.0158911
BL0293-F563		Washington University of St. Louis	1_SMSL	3.6048e-05	1.61286e-11	0.000343883	0.000161484	0.000185071
BL0293-F563		Wistar	1_SMSL	0.00190486	4.53215e-13	0.00120414	0.00124607	8.76603e-05
BL0293-F563	108	Fisher	4_NMNL	1.97195e-34	3.91614e-99	1.724e-33	7.97841e-33	2.38596e-23
BL0293-F563		Baylor	3_NMSL	1.09003e-05	2.39245e-11	9.22675e-06	9.22675e-06	0.00750875
BL0293-F563		M.D. Anderson	3_NMSL	0.0015341	0.00463399	0.00132112	0.00132112	0.0135029
BL0293-F563		PDMR	3_NMSL	7.51513e-07	3.1475e-20	8.34994e-07	8.34994e-07	0.000864189
BL0293-F563		Washington University of St. Louis	3_NMSL	6.66937e-07	7.80443e-11	4.0247e-06	9.84454e-06	2.00307e-05
BL0293-F563		Wistar	3_NMSL	0.00156409	2.09459e-14	0.00120173	0.00120173	7.33765e-06
BL0293-F563		Fisher	2_SMNL	7.88782e-35	7.83228e-100	1.0344e-33	6.38273e-33	2.38596e-23
BL0293-F563		Baylor	1_SMSL	8.72025e-06	4.78489e-12	5.53605e-06	5.53605e-06	0.00750875
BL0293-F563		M.D. Anderson	1_SMSL	0.00092046	0.00370719	0.000528448	0.000528448	0.0135029
BL0293-F563		PDMR	1_SMSL	3.00605e-07	6.295e-21	6.67995e-07	6.00394e-07	0.000864189
BL0293-F563		Washington University of St. Louis	1_SMSL	2.66775e-07	1.56089e-11	2.41482e-06	7.87563e-06	2.00307e-05
BL0293-F563		Wistar	1_SMSL	0.00156409	4.18918e-15	0.000942285	0.000961385	2.93506e-06
BL0293-F563	109	Fisher	4_NMNL	6.51737e-35	1.68902e-107	3.50489e-33	6.35288e-33	7.75827e-29
BL0293-F563		Baylor	3_NMSL	0.00029499	3.75684e-09	0.000138636	0.000138636	0.000246469
BL0293-F563		M.D. Anderson	3_NMSL	0.000475558	0.00381306	0.000475558	0.000475558	0.00192835
BL0293-F563		PDMR	3_NMSL	2.49086e-09	5.22868e-24	1.11272e-08	1.75737e-08	3.42453e-06
BL0293-F563		Washington University of St. Louis	3_NMSL	5.28148e-05	1.49008e-12	0.000505401	0.000505401	0.000800744
BL0293-F563		Wistar	3_NMSL	0.000444886	2.17137e-15	0.000160434	0.000160434	1.07096e-05
BL0293-F563		Fisher	2_SMNL	2.60695e-35	3.37804e-108	2.10293e-33	5.0823e-33	7.75827e-29
BL0293-F563		Baylor	1_SMSL	0.00029499	7.51367e-10	8.31815e-05	8.31815e-05	0.000197175
BL0293-F563		M.D. Anderson	1_SMSL	0.000174197	0.00381306	0.000285335	0.000285335	0.00154268
BL0293-F563		PDMR	1_SMSL	9.96343e-10	1.04574e-24	6.67634e-09	1.4059e-08	3.42453e-06
BL0293-F563		Washington University of St. Louis	1_SMSL	2.11259e-05	2.98016e-13	0.00040432	0.000310179	0.000800744
BL0293-F563		Wistar	1_SMSL	0.000444886	4.34275e-16	0.000124735	0.000128348	4.28385e-06
BL0293-F563	110	Fisher	4_NMNL	7.36038e-19	8.40139e-57	2.91573e-23	2.84124e-23	7.61634e-19
BL0293-F563		Baylor	3_NMSL	0.000631177	2.348e-08	0.000485641	0.000485641	0.000485641
BL0293-F563		M.D. Anderson	3_NMSL	0.00137456	0.00421026	0.00137456	0.00137456	0.0127892
BL0293-F563		PDMR	3_NMSL	0.0351763	0.000143269	0.000164803	0.000209198	0.00364196
BL0293-F563		Washington University of St. Louis	3_NMSL	3.06761e-05	4.08011e-10	5.33695e-05	3.06761e-05	6.91846e-05
BL0293-F563		Wistar	3_NMSL	0.00709425	1.2579e-11	0.00336772	0.00336772	0.00336772
BL0293-F563		Fisher	2_SMNL	5.88831e-19	1.68028e-57	1.74944e-23	1.1365e-23	7.61634e-19
BL0293-F563		Baylor	1_SMSL	0.000631177	4.696e-09	0.000388513	0.000388513	0.00030099
BL0293-F563		M.D. Anderson	1_SMSL	0.000432292	0.00336821	0.000824735	0.000824735	0.0127892
BL0293-F563		PDMR	1_SMSL	0.0351763	2.86538e-05	6.59211e-05	0.000125519	0.00291357
BL0293-F563		Washington University of St. Louis	1_SMSL	1.47147e-05	8.16021e-11	4.26956e-05	1.84057e-05	6.91846e-05
BL0293-F563		Wistar	1_SMSL	0.00709425	2.51581e-12	0.00262255	0.00269418	0.00218874
BL0293-F563	111	Fisher	4_NMNL	1.0238e-34	1.99216e-90	2.87291e-33	2.87291e-33	3.25405e-22
BL0293-F563		Baylor	3_NMSL	0.00127864	7.75867e-08	0.000702633	0.000702633	0.0018624
BL0293-F563		M.D. Anderson	3_NMSL	0.000468858	0.00145306	0.00145306	0.00145306	0.0031281
BL0293-F563		PDMR	3_NMSL	2.62633e-09	2.68992e-23	2.28963e-09	2.28963e-09	0.00183679
BL0293-F563		Washington University of St. Louis	3_NMSL	6.24585e-06	1.42552e-09	2.94143e-05	2.94143e-05	3.98687e-05
BL0293-F563		Wistar	3_NMSL	0.00114233	4.28708e-11	0.000862398	0.000862398	0.000132085
BL0293-F563		Fisher	2_SMNL	4.09521e-35	3.98432e-91	2.10814e-33	2.29833e-33	3.25405e-22
BL0293-F563		Baylor	1_SMSL	0.00102291	1.55173e-08	0.00042158	0.00042158	0.0018624
BL0293-F563		M.D. Anderson	1_SMSL	9.37716e-05	0.00116244	0.000939587	0.000939587	0.0031281
BL0293-F563		PDMR	1_SMSL	2.10107e-09	5.37983e-24	1.37378e-09	1.37378e-09	0.00183679
BL0293-F563		Washington University of St. Louis	1_SMSL	2.49834e-06	2.85103e-10	2.35315e-05	2.35315e-05	3.98687e-05
BL0293-F563		Wistar	1_SMSL	0.00114233	8.57417e-12	0.000627744	0.000689918	5.28338e-05
BL0293-F563	112	Fisher	4_NMNL	9.34326e-24	1.24964e-67	1.54573e-26	1.54573e-26	8.21193e-18
BL0293-F563		Baylor	3_NMSL	0.00127864	7.75867e-08	0.000762601	0.000762601	0.0018624
BL0293-F563		M.D. Anderson	3_NMSL	0.00114158	0.00649903	0.00229403	0.00229403	0.0144492
BL0293-F563		PDMR	3_NMSL	0.000142219	2.17174e-09	9.35442e-07	9.35442e-07	0.00396084
BL0293-F563		Washington University of St. Louis	3_NMSL	4.37416e-05	1.87041e-11	0.000161817	0.000161817	0.000170275
BL0293-F563		Wistar	3_NMSL	0.00206236	7.03954e-12	0.00104192	0.00104192	0.00103045
BL0293-F563		Fisher	2_SMNL	7.47461e-24	2.49929e-68	9.27439e-27	9.11697e-27	8.21193e-18
BL0293-F563		Baylor	1_SMSL	0.00102291	1.55173e-08	0.00045756	0.00045756	0.0018624
BL0293-F563		M.D. Anderson	1_SMSL	0.000228317	0.00519923	0.00137642	0.00137642	0.0144492
BL0293-F563		PDMR	1_SMSL	0.000113775	4.34348e-10	5.61265e-07	5.61265e-07	0.00396084
BL0293-F563		Washington University of St. Louis	1_SMSL	1.74966e-05	3.74083e-12	0.000129453	0.000121472	0.000170275
BL0293-F563		Wistar	1_SMSL	0.00206236	1.40791e-12	0.000797194	0.000833539	0.00041218
BL0293-F563	113	Fisher	4_NMNL	1.4702e-22	3.68445e-61	3.69214e-29	3.69214e-29	1.04741e-20
BL0293-F563		Baylor	3_NMSL	0.00137996	8.18338e-08	0.000662709	0.000662709	0.0018624
BL0293-F563		M.D. Anderson	3_NMSL	0.000123785	0.0036121	8.28719e-06	8.28719e-06	0.00199374
BL0293-F563		PDMR	3_NMSL	0.00488424	1.82332e-06	9.74269e-06	9.74269e-06	0.0022103
BL0293-F563		Washington University of St. Louis	3_NMSL	2.28278e-05	6.45033e-11	0.000119023	0.000119023	0.000113163
BL0293-F563		Wistar	3_NMSL	0.00240128	9.3587e-12	0.00164321	0.00164321	0.000704165
BL0293-F563		Fisher	2_SMNL	1.17616e-22	7.3689e-62	2.20914e-29	2.21529e-29	1.04741e-20
BL0293-F563		Baylor	1_SMSL	0.00110397	1.63668e-08	0.000397625	0.000397625	0.0018624
BL0293-F563		M.D. Anderson	1_SMSL	7.42708e-05	0.0036121	3.31488e-06	3.31488e-06	0.00159499
BL0293-F563		PDMR	1_SMSL	0.00488424	3.64664e-07	5.84561e-06	5.84561e-06	0.00176824
BL0293-F563		Washington University of St. Louis	1_SMSL	9.13113e-06	1.29007e-11	0.000119023	0.000117762	6.7898e-05
BL0293-F563		Wistar	1_SMSL	0.00240128	1.87174e-12	0.00129666	0.00131457	0.000281666
BL0293-F563	114	Fisher	4_NMNL	6.65094e-22	3.54744e-66	8.28481e-26	1.36122e-25	6.40783e-17
BL0293-F563		Baylor	3_NMSL	0.00143325	9.00171e-08	0.00143325	0.00143325	0.0018624
BL0293-F563		M.D. Anderson	3_NMSL	0.000899682	0.00137851	0.000899682	0.000899682	0.0135029
BL0293-F563		PDMR	3_NMSL	0.000433887	6.71555e-09	9.11008e-07	1.20239e-06	0.00240698
BL0293-F563		Washington University of St. Louis	3_NMSL	8.19891e-05	7.18372e-11	0.000314294	0.000314294	0.00131898
BL0293-F563		Wistar	3_NMSL	0.00261928	1.39498e-11	0.00191044	0.00191044	0.00077394
BL0293-F563		Fisher	2_SMNL	5.32075e-22	7.09487e-67	3.31392e-26	8.16733e-26	6.40783e-17
BL0293-F563		Baylor	1_SMSL	0.0011466	1.80034e-08	0.000915945	0.000915945	0.0018624
BL0293-F563		M.D. Anderson	1_SMSL	0.000539809	0.00110281	0.000481359	0.000481359	0.0135029
BL0293-F563		PDMR	1_SMSL	0.00034711	1.34311e-09	3.64403e-07	7.21433e-07	0.00240698
BL0293-F563		Washington University of St. Louis	1_SMSL	3.27956e-05	1.43674e-11	0.000251435	0.000251435	0.00131898
BL0293-F563		Wistar	1_SMSL	0.00261928	2.78996e-12	0.00145958	0.00152835	0.000309576
BL0293-F563	115	Fisher	4_NMNL	3.06913e-24	1.41449e-74	4.58286e-26	1.44587e-27	5.11419e-20
BL0293-F563		Baylor	3_NMSL	0.00117752	1.00074e-08	0.00143614	0.00143614	0.00190688
BL0293-F563		M.D. Anderson	3_NMSL	0.000166231	6.57829e-09	0.00131013	0.00131013	0.0125832
BL0293-F563		PDMR	3_NMSL	4.88664e-05	2.59762e-09	5.33262e-08	1.1318e-07	0.000279084
BL0293-F563		Washington University of St. Louis	3_NMSL	0.000633494	6.40758e-08	0.00424491	0.000298793	0.0019999
BL0293-F563		Wistar	3_NMSL	0.00135002	6.06766e-12	0.00096299	0.00096299	8.3723e-05
BL0293-F563		Fisher	2_SMNL	2.4553e-24	2.82899e-75	2.74971e-26	5.78347e-28	5.11419e-20
BL0293-F563		Baylor	1_SMSL	0.000471009	2.00147e-09	0.00114891	0.00114891	0.00190688
BL0293-F563		M.D. Anderson	1_SMSL	6.64923e-05	1.31566e-09	0.0010481	0.0010481	0.0125832
BL0293-F563		PDMR	1_SMSL	3.90931e-05	5.19525e-10	2.13305e-08	6.79079e-08	0.000279084
BL0293-F563		Washington University of St. Louis	1_SMSL	0.000380097	1.28152e-08	0.00424491	0.000119517	0.00159992
BL0293-F563		Wistar	1_SMSL	0.00135002	1.21353e-12	0.000755277	0.000770392	3.34892e-05
BL0293-F563	116	Fisher	4_NMNL	1.73936e-42	4.65704e-114	1.25823e-36	2.07169e-36	1.37861e-23
BL0293-F563		Baylor	3_NMSL	7.3705e-09	9.98577e-18	3.39454e-06	3.39454e-06	0.00179323
BL0293-F563		M.D. Anderson	3_NMSL	0.000582752	0.00406731	0.000145306	0.000145306	0.0157768
BL0293-F563		PDMR	3_NMSL	3.84798e-08	4.22048e-22	1.3169e-07	1.70985e-07	0.000256735
BL0293-F563		Washington University of St. Louis	3_NMSL	1.75384e-06	6.08203e-12	7.63438e-06	7.63438e-06	7.63438e-06
BL0293-F563		Wistar	3_NMSL	0.00280822	1.07541e-12	0.00152439	0.00152439	0.000202507
BL0293-F563		Fisher	2_SMNL	6.95742e-43	9.31407e-115	7.54936e-37	1.65735e-36	1.37861e-23
BL0293-F563		Baylor	1_SMSL	2.9482e-09	1.99715e-18	2.71564e-06	2.71564e-06	0.00179323
BL0293-F563		M.D. Anderson	1_SMSL	0.000349651	0.00325385	5.81222e-05	5.81222e-05	0.0157768
BL0293-F563		PDMR	1_SMSL	1.53919e-08	8.44096e-23	7.90141e-08	1.36788e-07	0.000256735
BL0293-F563		Washington University of St. Louis	1_SMSL	7.01536e-07	1.21641e-12	7.63438e-06	7.63438e-06	5.41273e-06
BL0293-F563		Wistar	1_SMSL	0.00280822	2.15082e-13	0.00116697	0.00121951	8.10028e-05
BL0293-F563	117	Fisher	4_NMNL	1.18695e-22	2.05554e-67	7.5639e-29	7.5639e-29	1.9935e-21
BL0293-F563		Baylor	3_NMSL	0.00056975	8.84796e-09	0.000267925	0.000267925	0.00162699
BL0293-F563		M.D. Anderson	3_NMSL	0.000911528	0.00149472	8.13331e-05	8.13331e-05	0.00346571
BL0293-F563		PDMR	3_NMSL	0.000373271	5.43756e-08	5.22287e-06	1.37322e-05	0.00184529
BL0293-F563		Washington University of St. Louis	3_NMSL	0.00104963	6.57761e-08	0.00248502	0.00104963	0.00248502
BL0293-F563		Wistar	3_NMSL	0.000181807	3.95791e-15	7.0929e-05	7.0929e-05	6.09438e-06
BL0293-F563		Fisher	2_SMNL	9.49562e-23	4.11107e-68	4.53834e-29	4.26912e-29	1.9935e-21
BL0293-F563		Baylor	1_SMSL	0.0004558	1.76959e-09	0.000160755	0.000160755	0.00162699
BL0293-F563		M.D. Anderson	1_SMSL	0.000546917	0.00119578	3.25332e-05	3.25332e-05	0.00346571
BL0293-F563		PDMR	1_SMSL	0.000298617	1.08751e-08	2.08915e-06	8.23934e-06	0.00184529
BL0293-F563		Washington University of St. Louis	1_SMSL	0.000629775	1.31552e-08	0.00226232	0.000473012	0.00248502
BL0293-F563		Wistar	1_SMSL	0.000181807	7.91583e-16	5.55962e-05	5.67432e-05	2.43775e-06
BL0293-F563	118	Fisher	4_NMNL	1.39269e-29	1.51317e-88	4.19413e-26	1.15209e-26	2.91967e-20
BL0293-F563		Baylor	3_NMSL	0.00140757	2.81638e-08	0.00140757	0.00140757	0.00770751
BL0293-F563		M.D. Anderson	3_NMSL	0.000468447	0.00646137	0.00270028	0.00270028	0.134287
BL0293-F563		PDMR	3_NMSL	7.03793e-08	1.23394e-21	2.14087e-07	3.55113e-07	8.83343e-05
BL0293-F563		Washington University of St. Louis	3_NMSL	0.00111287	2.58191e-08	0.00460298	0.00111287	0.00111287
BL0293-F563		Wistar	3_NMSL	0.000208596	3.02714e-13	0.000116152	0.000116152	7.99678e-06
BL0293-F563		Fisher	2_SMNL	5.57074e-30	3.02635e-89	3.35531e-26	6.91251e-27	2.91967e-20
BL0293-F563		Baylor	1_SMSL	0.00083109	5.63276e-09	0.00112606	0.00112606	0.00770751
BL0293-F563		M.D. Anderson	1_SMSL	9.36893e-05	0.00516909	0.00162017	0.00162017	0.134287
BL0293-F563		PDMR	1_SMSL	2.81517e-08	2.46788e-22	1.28452e-07	2.8409e-07	8.83343e-05
BL0293-F563		Washington University of St. Louis	1_SMSL	0.000552472	5.16382e-09	0.00460298	0.000863686	0.000890292
BL0293-F563		Wistar	1_SMSL	0.000208596	6.05429e-14	8.9857e-05	9.29216e-05	3.19871e-06
BL0293-F563	119	Fisher	4_NMNL	7.07867e-29	1.57754e-95	2.19805e-29	8.45027e-30	7.36489e-17
BL0293-F563		Baylor	3_NMSL	0.000991337	2.14275e-08	0.000594845	0.000594845	0.00770751
BL0293-F563		M.D. Anderson	3_NMSL	0.00147639	0.00469501	0.0001118	0.0001118	0.0157768
BL0293-F563		PDMR	3_NMSL	9.39606e-08	3.13692e-21	1.80247e-07	1.80247e-07	0.00224338
BL0293-F563		Washington University of St. Louis	3_NMSL	6.98368e-05	5.36348e-12	0.000308239	0.000162682	0.000108432
BL0293-F563		Wistar	3_NMSL	0.0022295	2.47873e-13	0.00206833	0.00206833	0.00206833
BL0293-F563		Fisher	2_SMNL	5.66294e-29	3.15508e-96	1.31883e-29	3.38011e-30	7.36489e-17
BL0293-F563		Baylor	1_SMSL	0.00079307	4.28551e-09	0.000356907	0.000356907	0.00770751
BL0293-F563		M.D. Anderson	1_SMSL	0.000885834	0.00375601	4.47199e-05	4.47199e-05	0.0157768
BL0293-F563		PDMR	1_SMSL	3.75843e-08	6.27384e-22	1.44198e-07	1.44198e-07	0.00224338
BL0293-F563		Washington University of St. Louis	1_SMSL	2.79347e-05	1.0727e-12	0.000308239	0.000130145	6.50591e-05
BL0293-F563		Wistar	1_SMSL	0.0022295	4.95747e-14	0.00129871	0.00129871	0.00165467
BL0293-F563	120	Fisher	4_NMNL	5.35103e-35	1.69336e-94	5.78726e-34	4.43433e-36	4.1183e-20
BL0293-F563		Baylor	3_NMSL	0.000695897	1.43373e-08	0.000492121	0.000492121	0.00714337
BL0293-F563		M.D. Anderson	3_NMSL	0.000163664	0.0011722	0.000479683	0.000479683	0.00264324
BL0293-F563		PDMR	3_NMSL	2.07106e-09	1.79632e-23	4.50141e-09	5.00428e-09	0.000192686
BL0293-F563		Washington University of St. Louis	3_NMSL	2.24158e-05	1.01032e-08	2.24158e-05	1.12443e-06	0.0026998
BL0293-F563		Wistar	3_NMSL	0.00186088	4.70516e-13	0.00114286	0.00114286	9.0198e-05
BL0293-F563		Fisher	2_SMNL	3.21062e-35	3.38673e-95	4.62981e-34	1.77373e-36	4.1183e-20
BL0293-F563		Baylor	1_SMSL	0.000556718	2.86745e-09	0.000295272	0.000295272	0.00714337
BL0293-F563		M.D. Anderson	1_SMSL	3.27327e-05	0.000937757	0.00028781	0.00028781	0.00264324
BL0293-F563		PDMR	1_SMSL	8.28423e-10	3.59265e-24	2.70085e-09	4.00342e-09	0.000192686
BL0293-F563		Washington University of St. Louis	1_SMSL	1.79326e-05	2.02065e-09	1.61825e-05	4.49774e-07	0.0026998
BL0293-F563		Wistar	1_SMSL	0.00186088	9.41032e-14	0.000899831	0.000914287	3.60792e-05
BL0293-F563	121	Fisher	4_NMNL	1.93096e-39	2.64612e-114	1.22155e-34	1.22155e-34	1.47167e-23
BL0293-F563		Baylor	3_NMSL	5.75786e-09	5.81694e-18	9.86881e-07	9.86881e-07	0.00179323
BL0293-F563		M.D. Anderson	3_NMSL	0.000896855	0.00163582	8.99867e-05	8.99867e-05	0.00346571
BL0293-F563		PDMR	3_NMSL	2.9915e-08	3.38042e-22	8.18636e-08	8.18636e-08	6.26763e-05
BL0293-F563		Washington University of St. Louis	3_NMSL	6.40781e-05	1.35302e-11	0.000409431	0.000409431	0.000409431
BL0293-F563		Wistar	3_NMSL	0.00359434	1.9251e-12	0.00312266	0.00312266	6.15085e-05
BL0293-F563		Fisher	2_SMNL	7.72385e-40	5.29223e-115	7.62937e-35	9.77244e-35	1.47167e-23
BL0293-F563		Baylor	1_SMSL	2.30314e-09	1.16339e-18	7.89505e-07	7.89505e-07	0.00179323
BL0293-F563		M.D. Anderson	1_SMSL	0.000538113	0.00130866	3.59947e-05	3.59947e-05	0.00346571
BL0293-F563		PDMR	1_SMSL	1.1966e-08	6.76085e-23	5.00014e-08	6.54908e-08	6.26763e-05
BL0293-F563		Washington University of St. Louis	1_SMSL	2.56312e-05	2.70603e-12	0.000385758	0.000385758	0.000409431
BL0293-F563		Wistar	1_SMSL	0.00359434	3.8502e-13	0.00249813	0.00249813	2.46034e-05
BL0293-F563	122	Fisher	4_NMNL	1.67504e-27	3.10188e-87	1.67504e-27	1.02434e-27	9.07639e-16
BL0293-F563		Baylor	3_NMSL	0.000472024	9.61659e-09	0.000179642	0.000179642	0.000472024
BL0293-F563		M.D. Anderson	3_NMSL	0.0003658	0.00440072	0.0003658	0.0003658	0.00192835
BL0293-F563		PDMR	3_NMSL	2.56457e-07	1.34825e-20	4.06899e-07	4.06899e-07	0.00349137
BL0293-F563		Washington University of St. Louis	3_NMSL	0.000205854	9.29542e-10	0.000427011	0.000254874	0.00586127
BL0293-F563		Wistar	3_NMSL	0.0122857	1.42129e-11	0.00825687	0.00825687	0.0122857
BL0293-F563		Fisher	2_SMNL	1.11308e-27	6.20376e-88	1.34003e-27	4.09737e-28	9.07639e-16
BL0293-F563		Baylor	1_SMSL	0.000472024	1.92332e-09	0.000107785	0.000107785	0.00039513
BL0293-F563		M.D. Anderson	1_SMSL	0.000173865	0.00440072	0.00021948	0.00021948	0.00154268
BL0293-F563		PDMR	1_SMSL	1.02583e-07	2.69649e-21	3.2552e-07	3.12178e-07	0.00349137
BL0293-F563		Washington University of St. Louis	1_SMSL	8.23416e-05	1.85908e-10	0.000341609	0.000152924	0.00586127
BL0293-F563		Wistar	1_SMSL	0.0122857	2.84258e-12	0.00472549	0.00495412	0.0119553
BL0293-F563	123	Fisher	4_NMNL	1.09064e-35	8.89423e-110	5.8967e-33	5.8967e-33	4.0099e-22
BL0293-F563		Baylor	3_NMSL	1.1567e-05	6.07163e-12	1.5494e-05	1.5494e-05	0.023437
BL0293-F563		M.D. Anderson	3_NMSL	0.00146298	0.00146298	0.00146247	0.00146247	0.0135029
BL0293-F563		PDMR	3_NMSL	8.88352e-08	3.13843e-22	1.4801e-07	1.4801e-07	0.000562603
BL0293-F563		Washington University of St. Louis	3_NMSL	2.84649e-06	1.00882e-13	3.22403e-05	3.22403e-05	4.8848e-05
BL0293-F563		Wistar	3_NMSL	0.000874036	6.4265e-14	0.000774914	0.000774914	7.29289e-06
BL0293-F563		Fisher	2_SMNL	4.36257e-36	1.77885e-110	4.71736e-33	4.65312e-33	4.0099e-22
BL0293-F563		Baylor	1_SMSL	4.62681e-06	1.21433e-12	1.23952e-05	1.23952e-05	0.023437
BL0293-F563		M.D. Anderson	1_SMSL	0.00092302	0.00117038	0.000584986	0.000584986	0.0135029
BL0293-F563		PDMR	1_SMSL	3.55341e-08	6.27685e-23	1.18408e-07	1.16645e-07	0.000562603
BL0293-F563		Washington University of St. Louis	1_SMSL	1.1386e-06	2.01764e-14	2.57922e-05	2.57922e-05	4.8848e-05
BL0293-F563		Wistar	1_SMSL	0.000874036	1.2853e-14	0.000619931	0.000619931	2.91715e-06
BL0293-F563	124	Fisher	4_NMNL	2.48648e-31	1.18835e-73	6.05515e-32	8.61852e-32	5.33145e-24
BL0293-F563		Baylor	3_NMSL	2.65104e-05	4.64996e-11	6.17046e-05	6.17046e-05	0.00684214
BL0293-F563		M.D. Anderson	3_NMSL	0.00144118	0.00784502	0.00144118	0.00144118	0.0150146
BL0293-F563		PDMR	3_NMSL	0.000199277	5.88525e-09	1.58833e-06	1.77687e-06	0.0008741
BL0293-F563		Washington University of St. Louis	3_NMSL	8.21842e-07	1.96701e-09	2.27666e-05	2.27666e-05	3.05415e-05
BL0293-F563		Wistar	3_NMSL	0.000170111	2.39485e-14	8.15121e-05	8.15121e-05	2.0203e-06
BL0293-F563		Fisher	2_SMNL	1.98918e-31	2.37669e-74	2.42206e-32	5.17111e-32	5.33145e-24
BL0293-F563		Baylor	1_SMSL	1.06042e-05	9.29991e-12	4.93637e-05	4.93637e-05	0.00684214
BL0293-F563		M.D. Anderson	1_SMSL	0.000691016	0.00627602	0.000864709	0.000864709	0.0150146
BL0293-F563		PDMR	1_SMSL	0.000159421	1.17705e-09	6.35332e-07	1.06612e-06	0.0008741
BL0293-F563		Washington University of St. Louis	1_SMSL	3.28737e-07	3.93402e-10	1.62978e-05	1.82132e-05	3.05415e-05
BL0293-F563		Wistar	1_SMSL	0.000170111	4.78971e-15	5.95573e-05	6.52097e-05	8.0812e-07
BL0293-F563	125	Fisher	4_NMNL	1.53083e-25	9.90986e-74	1.54619e-29	3.46442e-29	5.17135e-24
BL0293-F563		Baylor	3_NMSL	0.000618314	1.39903e-08	0.000503594	0.000503594	0.00677974
BL0293-F563		M.D. Anderson	3_NMSL	0.00232414	0.0051805	0.00213617	0.00213617	0.0510867
BL0293-F563		PDMR	3_NMSL	0.000209307	4.7872e-09	2.0985e-07	3.34441e-07	0.000266651
BL0293-F563		Washington University of St. Louis	3_NMSL	4.07637e-06	1.48245e-12	3.24533e-05	3.24533e-05	2.1975e-05
BL0293-F563		Wistar	3_NMSL	0.000880216	1.7881e-13	0.000860716	0.000860716	3.46467e-06
BL0293-F563		Fisher	2_SMNL	1.22467e-25	1.98197e-74	6.18477e-30	2.07865e-29	5.17135e-24
BL0293-F563		Baylor	1_SMSL	0.000494651	2.79806e-09	0.000302156	0.000302156	0.00677974
BL0293-F563		M.D. Anderson	1_SMSL	0.00139448	0.0041444	0.000854468	0.000854468	0.0510867
BL0293-F563		PDMR	1_SMSL	0.000167446	9.57439e-10	8.39399e-08	2.00664e-07	0.000266651
BL0293-F563		Washington University of St. Louis	1_SMSL	1.63055e-06	2.96489e-13	3.24533e-05	3.24533e-05	1.3185e-05
BL0293-F563		Wistar	1_SMSL	0.000880216	3.57621e-14	0.000688573	0.000688573	1.38587e-06
BL0293-F563	126	Fisher	4_NMNL	3.94834e-26	1.45273e-79	2.2202e-26	3.94834e-26	5.30611e-26
BL0293-F563		Baylor	3_NMSL	4.42452e-06	1.49292e-12	6.28443e-05	6.28443e-05	0.00177729
BL0293-F563		M.D. Anderson	3_NMSL	0.000888843	0.00142067	0.000888843	0.000888843	0.00336995
BL0293-F563		PDMR	3_NMSL	0.00876232	9.46114e-06	5.53646e-05	0.000128321	0.00193985
BL0293-F563		Washington University of St. Louis	3_NMSL	0.000177003	1.12213e-12	0.000630427	0.00048745	0.000265849
BL0293-F563		Wistar	3_NMSL	0.000128426	3.67616e-15	0.000128426	0.000128426	1.9592e-07
BL0293-F563		Fisher	2_SMNL	3.15867e-26	2.90547e-80	8.88081e-27	3.09383e-26	5.30611e-26
BL0293-F563		Baylor	1_SMSL	1.76981e-06	2.98583e-13	5.02754e-05	5.02754e-05	0.00177729
BL0293-F563		M.D. Anderson	1_SMSL	0.00035691	0.00113654	0.000533306	0.000533306	0.00336995
BL0293-F563		PDMR	1_SMSL	0.00876232	1.89223e-06	2.21458e-05	7.69928e-05	0.00155188
BL0293-F563		Washington University of St. Louis	1_SMSL	7.08011e-05	2.24427e-13	0.000630427	0.00038996	0.000159509
BL0293-F563		Wistar	1_SMSL	0.000128426	7.35233e-16	0.000102326	0.000106641	7.8368e-08
BL0293-F563	127	Fisher	4_NMNL	1.65632e-35	1.35054e-114	9.62097e-35	8.08831e-34	3.28492e-29
BL0293-F563		Baylor	3_NMSL	0.000991482	2.00099e-08	0.000386898	0.000386898	0.00213438
BL0293-F563		M.D. Anderson	3_NMSL	0.000382565	4.61222e-08	0.000382565	0.000382565	0.00189294
BL0293-F563		PDMR	3_NMSL	6.60918e-09	5.66302e-23	2.40385e-08	7.63183e-08	2.49106e-05
BL0293-F563		Washington University of St. Louis	3_NMSL	7.84683e-07	5.40181e-15	1.56092e-06	1.56092e-06	8.62783e-06
BL0293-F563		Wistar	3_NMSL	0.00149845	4.19689e-13	0.00149845	0.00149845	7.99678e-06
BL0293-F563		Fisher	2_SMNL	6.6253e-36	2.70107e-115	5.77258e-35	6.47065e-34	3.28492e-29
BL0293-F563		Baylor	1_SMSL	0.000793186	4.00197e-09	0.000232139	0.000232139	0.00213438
BL0293-F563		M.D. Anderson	1_SMSL	0.000306052	9.22444e-09	0.000233066	0.000233066	0.00189294
BL0293-F563		PDMR	1_SMSL	2.64367e-09	1.1326e-23	1.44231e-08	6.10546e-08	2.49106e-05
BL0293-F563		Washington University of St. Louis	1_SMSL	3.13873e-07	1.08036e-15	1.24874e-06	1.24874e-06	8.62783e-06
BL0293-F563		Wistar	1_SMSL	0.00149845	8.39377e-14	0.00115813	0.00120319	3.19871e-06
BL0293-F563	128	Fisher	4_NMNL	2.574e-29	1.80472e-93	1.26668e-26	5.4975e-27	2.22254e-24
BL0293-F563		Baylor	3_NMSL	0.000489403	5.72123e-09	0.000489403	0.000489403	0.000489403
BL0293-F563		M.D. Anderson	3_NMSL	0.000922147	0.00416741	0.000922147	0.000922147	0.0135029
BL0293-F563		PDMR	3_NMSL	7.67698e-07	3.91976e-20	1.24114e-06	7.67698e-07	0.00118677
BL0293-F563		Washington University of St. Louis	3_NMSL	7.08488e-06	2.13108e-11	9.4713e-05	9.4713e-05	9.4713e-05
BL0293-F563		Wistar	3_NMSL	0.00325148	2.45665e-13	0.00320596	0.00320596	5.20444e-06
BL0293-F563		Fisher	2_SMNL	1.0296e-29	3.60943e-94	1.01334e-26	3.2985e-27	2.22254e-24
BL0293-F563		Baylor	1_SMSL	0.000394269	1.14425e-09	0.000489403	0.000489403	0.00039513
BL0293-F563		M.D. Anderson	1_SMSL	0.000538594	0.00333393	0.000553288	0.000553288	0.0135029
BL0293-F563		PDMR	1_SMSL	3.43076e-07	7.83953e-21	9.92913e-07	4.60619e-07	0.00118677
BL0293-F563		Washington University of St. Louis	1_SMSL	2.83395e-06	4.26217e-12	9.4713e-05	9.4713e-05	9.01848e-05
BL0293-F563		Wistar	1_SMSL	0.00325148	4.9133e-14	0.00256477	0.00256477	2.08178e-06
BL0293-F563	129	Fisher	4_NMNL	1.61928e-25	1.90236e-70	8.861e-36	4.65355e-37	7.21942e-20
BL0293-F563		Baylor	3_NMSL	1.74112e-05	1.05175e-10	1.28709e-05	1.28709e-05	0.00636264
BL0293-F563		M.D. Anderson	3_NMSL	0.000740524	0.00626106	1.56687e-07	1.56687e-07	0.0495346
BL0293-F563		PDMR	3_NMSL	0.000162069	5.76063e-09	1.18496e-06	1.50147e-06	0.0023073
BL0293-F563		Washington University of St. Louis	3_NMSL	0.000336959	1.25131e-08	0.00178705	0.000295	0.00038832
BL0293-F563		Wistar	3_NMSL	0.00129139	1.01264e-13	0.000707122	0.000707122	4.83735e-06
BL0293-F563		Fisher	2_SMNL	1.29542e-25	3.80471e-71	5.3166e-36	1.86142e-37	7.21942e-20
BL0293-F563		Baylor	1_SMSL	1.39289e-05	2.1035e-11	7.72254e-06	7.72254e-06	0.00636264
BL0293-F563		M.D. Anderson	1_SMSL	0.000444314	0.00500885	6.26749e-08	6.26749e-08	0.0495346
BL0293-F563		PDMR	1_SMSL	0.000129655	1.15213e-09	4.73982e-07	9.00881e-07	0.0023073
BL0293-F563		Washington University of St. Louis	1_SMSL	0.000202176	2.50263e-09	0.00178705	0.000118	0.000310656
BL0293-F563		Wistar	1_SMSL	0.00129139	2.02528e-14	0.000565697	0.000565697	1.93494e-06
BL0293-F563	130	Fisher	4_NMNL	5.87277e-23	7.38404e-69	2.67123e-26	2.72826e-25	1.18705e-17
BL0293-F563		Baylor	3_NMSL	0.000642092	1.07522e-08	0.000629712	0.000629712	0.00190688
BL0293-F563		M.D. Anderson	3_NMSL	0.000990422	0.000597558	0.000990422	0.000990422	0.0150146
BL0293-F563		PDMR	3_NMSL	7.36271e-05	9.74275e-09	4.09271e-07	1.66155e-06	0.000399074
BL0293-F563		Washington University of St. Louis	3_NMSL	0.000347358	5.46473e-09	0.000556952	0.000556952	0.00316858
BL0293-F563		Wistar	3_NMSL	0.00194826	1.91198e-13	0.00194826	0.00194826	0.00063971
BL0293-F563		Fisher	2_SMNL	4.69822e-23	1.47681e-69	1.06849e-26	1.63696e-25	1.18705e-17
BL0293-F563		Baylor	1_SMSL	0.000513673	2.15044e-09	0.000377827	0.000377827	0.00190688
BL0293-F563		M.D. Anderson	1_SMSL	0.000656027	0.000119512	0.000792337	0.000792337	0.0150146
BL0293-F563		PDMR	1_SMSL	5.89017e-05	1.94855e-09	1.63708e-07	9.9693e-07	0.000399074
BL0293-F563		Washington University of St. Louis	1_SMSL	0.000138943	1.09295e-09	0.000445561	0.00037845	0.00316858
BL0293-F563		Wistar	1_SMSL	0.00163005	3.82395e-14	0.00194826	0.00194826	0.000255884
BL0293-F563	131	Fisher	4_NMNL	5.8751e-20	5.458e-71	1.63837e-22	5.64388e-23	5.99038e-19
BL0293-F563		Baylor	3_NMSL	0.000588333	7.06982e-09	0.000588333	0.000588333	0.00190688
BL0293-F563		M.D. Anderson	3_NMSL	0.000569575	4.98286e-08	0.00199486	0.00199486	0.0144492
BL0293-F563		PDMR	3_NMSL	0.00357779	1.57149e-06	8.00261e-06	8.00261e-06	0.00196737
BL0293-F563		Washington University of St. Louis	3_NMSL	0.000227678	1.32597e-09	0.00122348	0.000582289	0.000159334
BL0293-F563		Wistar	3_NMSL	0.00505273	6.81011e-12	0.00323831	0.00323831	0.000843112
BL0293-F563		Fisher	2_SMNL	4.70008e-20	1.0916e-71	9.83021e-23	2.25755e-23	5.99038e-19
BL0293-F563		Baylor	1_SMSL	0.000470667	1.41396e-09	0.000380586	0.000380586	0.00190688
BL0293-F563		M.D. Anderson	1_SMSL	0.00022783	9.96571e-09	0.00159589	0.00159589	0.0144492
BL0293-F563		PDMR	1_SMSL	0.00357779	3.14298e-07	4.80157e-06	4.80157e-06	0.00157389
BL0293-F563		Washington University of St. Louis	1_SMSL	0.000136607	2.65193e-10	0.00122348	0.000465831	6.37336e-05
BL0293-F563		Wistar	1_SMSL	0.00505273	1.36202e-12	0.00246951	0.00259065	0.000337245
BL0293-F563	132	Fisher	4_NMNL	2.1967e-33	7.61756e-104	1.16123e-30	1.32208e-30	2.91645e-24
BL0293-F563		Baylor	3_NMSL	0.000378552	9.66241e-09	0.000378552	0.000378552	0.00177729
BL0293-F563		M.D. Anderson	3_NMSL	0.00116186	0.00163796	0.00116186	0.00116186	0.0150146
BL0293-F563		PDMR	3_NMSL	1.10048e-08	1.2884e-23	5.79093e-08	6.30952e-08	5.86439e-05
BL0293-F563		Washington University of St. Louis	3_NMSL	1.26555e-05	5.76789e-12	0.000123308	0.000123308	0.000361958
BL0293-F563		Wistar	3_NMSL	0.00079842	1.77706e-14	0.000435266	0.000435266	6.97005e-06
BL0293-F563		Fisher	2_SMNL	8.78681e-34	1.52351e-104	6.96739e-31	1.05766e-30	2.91645e-24
BL0293-F563		Baylor	1_SMSL	0.000302842	1.93248e-09	0.000242477	0.000242477	0.00177729
BL0293-F563		M.D. Anderson	1_SMSL	0.000695097	0.00131037	0.000697116	0.000697116	0.0150146
BL0293-F563		PDMR	1_SMSL	4.40193e-09	2.57679e-24	3.47456e-08	5.04761e-08	5.86439e-05
BL0293-F563		Washington University of St. Louis	1_SMSL	5.06219e-06	1.15358e-12	9.86463e-05	9.86463e-05	0.000361958
BL0293-F563		Wistar	1_SMSL	0.00079842	3.55412e-15	0.000348213	0.000348213	2.78802e-06
BL0293-F563	133	Fisher	4_NMNL	6.81596e-21	1.68861e-63	4.63664e-24	1.2532e-24	2.30262e-19
BL0293-F563		Baylor	3_NMSL	0.00128119	6.63809e-08	0.00121781	0.00121781	0.0018624
BL0293-F563		M.D. Anderson	3_NMSL	0.00105647	0.00520644	0.00105647	0.00105647	0.00421244
BL0293-F563		PDMR	3_NMSL	0.000131698	4.89554e-09	7.38548e-07	9.92072e-07	0.000898696
BL0293-F563		Washington University of St. Louis	3_NMSL	0.00159206	8.74601e-09	0.00461586	0.00159206	0.00461586
BL0293-F563		Wistar	3_NMSL	0.00173301	1.28998e-12	0.00165139	0.00165139	8.3723e-05
BL0293-F563		Fisher	2_SMNL	5.45277e-21	3.37721e-64	2.78199e-24	5.01281e-25	2.30262e-19
BL0293-F563		Baylor	1_SMSL	0.00102495	1.32762e-08	0.000730684	0.000730684	0.0018624
BL0293-F563		M.D. Anderson	1_SMSL	0.000355021	0.00520644	0.000633882	0.000633882	0.00336995
BL0293-F563		PDMR	1_SMSL	0.000105359	9.79109e-10	2.95419e-07	5.95243e-07	0.000898696
BL0293-F563		Washington University of St. Louis	1_SMSL	0.000955237	1.7492e-09	0.00461586	0.000708081	0.00439025
BL0293-F563		Wistar	1_SMSL	0.00173301	2.57997e-13	0.00129262	0.00132111	3.34892e-05
BL0293-F563	134	Fisher	4_NMNL	6.7428e-28	2.21674e-88	5.74448e-26	1.5684e-27	6.76997e-21
BL0293-F563		Baylor	3_NMSL	0.000919469	4.62481e-08	0.000578353	0.000578353	0.000578353
BL0293-F563		M.D. Anderson	3_NMSL	0.000889657	0.00413199	0.000889657	0.000889657	0.00310755
BL0293-F563		PDMR	3_NMSL	8.27577e-08	1.97542e-21	4.42359e-07	4.42359e-07	0.00330724
BL0293-F563		Washington University of St. Louis	3_NMSL	0.000839665	7.38344e-08	0.00369994	0.000736131	0.000883908
BL0293-F563		Wistar	3_NMSL	0.00108765	6.86728e-14	0.000529355	0.000529355	9.21482e-05
BL0293-F563		Fisher	2_SMNL	2.69712e-28	4.43349e-89	4.59558e-26	9.41041e-28	6.76997e-21
BL0293-F563		Baylor	1_SMSL	0.000919469	9.24962e-09	0.000462682	0.000462682	0.000384979
BL0293-F563		M.D. Anderson	1_SMSL	0.000192101	0.00413199	0.000533794	0.000533794	0.00248604
BL0293-F563		PDMR	1_SMSL	3.31031e-08	3.95084e-22	3.53887e-07	2.89823e-07	0.00330724
BL0293-F563		Washington University of St. Louis	1_SMSL	0.000503799	1.47669e-08	0.00369994	0.000294453	0.000707127
BL0293-F563		Wistar	1_SMSL	0.00108765	1.37346e-14	0.000415448	0.000423484	3.68593e-05
BL0293-F563	135	Fisher	4_NMNL	1.7423e-25	3.79731e-75	5.00044e-29	4.85709e-29	1.59135e-19
BL0293-F563		Baylor	3_NMSL	1.16416e-05	1.01212e-11	5.41503e-05	5.41503e-05	0.00146861
BL0293-F563		M.D. Anderson	3_NMSL	0.000206615	0.00361741	5.66854e-05	5.66854e-05	0.00361741
BL0293-F563		PDMR	3_NMSL	0.000513589	3.41201e-09	1.93382e-06	1.93382e-06	0.00980929
BL0293-F563		Washington University of St. Louis	3_NMSL	0.000300544	5.85909e-11	0.000466083	0.000458326	0.000466083
BL0293-F563		Wistar	3_NMSL	0.00441908	2.0433e-12	0.00397875	0.00397875	8.08604e-05
BL0293-F563		Fisher	2_SMNL	1.39384e-25	7.59461e-76	3.00026e-29	1.94284e-29	1.59135e-19
BL0293-F563		Baylor	1_SMSL	4.65664e-06	2.02424e-12	4.33202e-05	4.33202e-05	0.00146861
BL0293-F563		M.D. Anderson	1_SMSL	0.000123969	0.00361741	2.26742e-05	2.26742e-05	0.00346571
BL0293-F563		PDMR	1_SMSL	0.000410871	6.82402e-10	1.16029e-06	1.16029e-06	0.00980929
BL0293-F563		Washington University of St. Louis	1_SMSL	0.000120218	1.17182e-11	0.000445596	0.000274996	0.000466083
BL0293-F563		Wistar	1_SMSL	0.00441908	4.08659e-13	0.00312151	0.003183	3.23442e-05
BL0293-F563	136	Fisher	4_NMNL	1.31404e-21	1.97078e-75	2.17018e-34	1.17022e-34	5.81067e-21
BL0293-F563		Baylor	3_NMSL	0.000949287	3.81415e-08	0.000949287	0.000949287	0.0222279
BL0293-F563		M.D. Anderson	3_NMSL	0.000975997	1.81238e-07	3.38623e-08	3.38623e-08	0.0495346
BL0293-F563		PDMR	3_NMSL	0.00433988	2.97515e-06	1.06845e-05	1.45636e-05	0.00124582
BL0293-F563		Washington University of St. Louis	3_NMSL	0.000249353	2.34412e-09	0.000493491	0.000236988	0.00167984
BL0293-F563		Wistar	3_NMSL	0.000111524	2.84303e-16	0.000111524	0.000111524	1.40539e-07
BL0293-F563		Fisher	2_SMNL	1.05123e-21	3.94155e-76	1.30211e-34	4.68087e-35	5.81067e-21
BL0293-F563		Baylor	1_SMSL	0.00075943	7.6283e-09	0.00058483	0.00058483	0.0222279
BL0293-F563		M.D. Anderson	1_SMSL	0.000780797	1.08743e-07	1.35449e-08	1.35449e-08	0.0495346
BL0293-F563		PDMR	1_SMSL	0.00433988	5.95031e-07	4.27379e-06	8.73814e-06	0.000996654
BL0293-F563		Washington University of St. Louis	1_SMSL	0.000149612	4.68824e-10	0.000394793	9.47951e-05	0.00167984
BL0293-F563		Wistar	1_SMSL	0.000111524	5.68607e-17	9.02282e-05	9.20586e-05	5.62157e-08
BL0293-F563	137	Fisher	4_NMNL	3.67774e-28	5.13447e-98	3.19671e-27	3.2689e-29	1.54511e-22
BL0293-F563		Baylor	3_NMSL	0.00133636	3.01639e-08	0.00132321	0.00132321	0.00781976
BL0293-F563		M.D. Anderson	3_NMSL	0.00225691	0.00493884	0.000973185	0.000973185	0.0485737
BL0293-F563		PDMR	3_NMSL	3.8729e-09	3.19975e-23	6.12121e-09	6.12121e-09	0.000129044
BL0293-F563		Washington University of St. Louis	3_NMSL	0.00101431	1.19788e-09	0.0049786	0.000424157	0.00143422
BL0293-F563		Wistar	3_NMSL	0.0031317	3.78437e-15	0.0031317	0.0031317	5.87967e-07
BL0293-F563		Fisher	2_SMNL	2.20664e-28	1.02689e-98	2.55737e-27	1.30756e-29	1.54511e-22
BL0293-F563		Baylor	1_SMSL	0.00106909	6.03279e-09	0.000793929	0.000793929	0.00781976
BL0293-F563		M.D. Anderson	1_SMSL	0.00135415	0.00395108	0.000389274	0.000389274	0.0485737
BL0293-F563		PDMR	1_SMSL	1.54916e-09	6.39951e-24	4.89696e-09	4.89696e-09	0.000129044
BL0293-F563		Washington University of St. Louis	1_SMSL	0.000608583	2.39577e-10	0.0049786	0.000169663	0.00114738
BL0293-F563		Wistar	1_SMSL	0.0031317	7.56874e-16	0.00259418	0.00259418	2.35187e-07
BL0293-F563	138	Fisher	4_NMNL	1.17876e-23	9.34218e-69	1.87118e-26	4.12468e-27	3.72081e-20
BL0293-F563		Baylor	3_NMSL	0.00118465	6.25386e-08	0.00118465	0.00118465	0.0018624
BL0293-F563		M.D. Anderson	3_NMSL	0.000513787	0.00125815	0.000349981	0.000349981	0.00189294
BL0293-F563		PDMR	3_NMSL	0.000975271	1.15799e-08	1.05651e-05	1.05651e-05	0.0333074
BL0293-F563		Washington University of St. Louis	3_NMSL	0.000100238	2.21261e-09	0.000685642	0.000232409	0.000890292
BL0293-F563		Wistar	3_NMSL	0.000207088	1.83508e-14	0.000140377	0.000140377	7.99678e-06
BL0293-F563		Fisher	2_SMNL	9.43005e-24	1.86844e-69	1.12271e-26	1.64987e-27	3.72081e-20
BL0293-F563		Baylor	1_SMSL	0.000947717	1.25077e-08	0.000743404	0.000743404	0.0018624
BL0293-F563		M.D. Anderson	1_SMSL	0.000308272	0.00100652	0.000139992	0.000139992	0.00189294
BL0293-F563		PDMR	1_SMSL	0.000780217	2.31597e-09	4.76614e-06	6.33904e-06	0.0333074
BL0293-F563		Washington University of St. Louis	1_SMSL	4.00952e-05	4.42522e-10	0.000548514	0.000139446	0.000890292
BL0293-F563		Wistar	1_SMSL	0.000207088	3.67015e-15	0.000108546	0.000112301	3.19871e-06
BL0293-F563	139	Fisher	4_NMNL	1.93041e-27	2.32328e-72	2.00169e-29	6.47016e-29	3.77828e-22
BL0293-F563		Baylor	3_NMSL	0.000409436	3.42182e-09	0.000409436	0.000409436	0.000409436
BL0293-F563		M.D. Anderson	3_NMSL	0.000163313	0.00299777	0.000557959	0.000557959	0.00299777
BL0293-F563		PDMR	3_NMSL	0.000187448	5.9212e-09	8.66188e-07	1.18103e-06	0.00253055
BL0293-F563		Washington University of St. Louis	3_NMSL	5.08201e-06	1.7345e-11	3.09996e-05	3.96887e-05	3.09996e-05
BL0293-F563		Wistar	3_NMSL	0.00239346	4.06585e-13	0.000838118	0.000838118	0.000838118
BL0293-F563		Fisher	2_SMNL	1.54433e-27	4.64656e-73	8.00678e-30	3.88209e-29	3.77828e-22
BL0293-F563		Baylor	1_SMSL	0.000377592	6.84364e-10	0.000409436	0.000409436	0.00039513
BL0293-F563		M.D. Anderson	1_SMSL	3.26626e-05	0.00299777	0.000334775	0.000334775	0.00264324
BL0293-F563		PDMR	1_SMSL	0.000149959	1.18424e-09	3.46475e-07	7.08621e-07	0.00253055
BL0293-F563		Washington University of St. Louis	1_SMSL	2.0328e-06	3.469e-12	2.47996e-05	3.96887e-05	2.06167e-05
BL0293-F563		Wistar	1_SMSL	0.00239346	8.1317e-14	0.000670494	0.000670494	0.000342111
BL0293-F563	140	Fisher	4_NMNL	1.28942e-38	1.90915e-104	4.62944e-30	9.6773e-31	2.54566e-18
BL0293-F563		Baylor	3_NMSL	1.18189e-08	2.61654e-17	4.72568e-06	4.72568e-06	0.00179323
BL0293-F563		M.D. Anderson	3_NMSL	0.000963436	0.00306421	0.00306421	0.00306421	0.133614
BL0293-F563		PDMR	3_NMSL	4.92899e-08	7.01724e-22	1.40704e-07	1.40704e-07	0.000544525
BL0293-F563		Washington University of St. Louis	3_NMSL	6.43438e-05	1.8775e-09	0.000297924	0.000110212	0.000110212
BL0293-F563		Wistar	3_NMSL	0.00476089	1.20771e-10	0.00369582	0.00369582	0.000817701
BL0293-F563		Fisher	2_SMNL	5.15768e-39	3.81831e-105	3.70355e-30	5.80638e-31	2.54566e-18
BL0293-F563		Baylor	1_SMSL	4.72756e-09	5.23307e-18	3.78054e-06	3.78054e-06	0.00179323
BL0293-F563		M.D. Anderson	1_SMSL	0.000192687	0.00157464	0.00245137	0.00245137	0.133614
BL0293-F563		PDMR	1_SMSL	1.9716e-08	1.40345e-22	9.76752e-08	1.12563e-07	0.000544525
BL0293-F563		Washington University of St. Louis	1_SMSL	2.57375e-05	3.75499e-10	0.000297924	8.81698e-05	7.18288e-05
BL0293-F563		Wistar	1_SMSL	0.00476089	2.41542e-11	0.00286815	0.00295665	0.00032708
BL0293-F563	141	Fisher	4_NMNL	1.22506e-36	4.67233e-112	1.07774e-35	4.57904e-36	4.21731e-25
BL0293-F563		Baylor	3_NMSL	1.31041e-05	8.45743e-12	1.98897e-05	1.98897e-05	0.000354056
BL0293-F563		M.D. Anderson	3_NMSL	0.00169004	0.00524473	0.000641045	0.000641045	0.0125832
BL0293-F563		PDMR	3_NMSL	3.90324e-09	8.15108e-24	7.4883e-09	7.4883e-09	0.000340742
BL0293-F563		Washington University of St. Louis	3_NMSL	6.5939e-05	8.91488e-12	0.00029861	0.00017928	0.000130782
BL0293-F563		Wistar	3_NMSL	0.000205218	3.74165e-16	8.43671e-05	8.43671e-05	8.68297e-06
BL0293-F563		Fisher	2_SMNL	4.90024e-37	9.34465e-113	8.62195e-36	2.74742e-36	4.21731e-25
BL0293-F563		Baylor	1_SMSL	5.24163e-06	1.69149e-12	1.59118e-05	1.59118e-05	0.000354056
BL0293-F563		M.D. Anderson	1_SMSL	0.00101403	0.00419579	0.000256418	0.000256418	0.0125832
BL0293-F563		PDMR	1_SMSL	1.5613e-09	1.63022e-24	5.99064e-09	5.99064e-09	0.000340742
BL0293-F563		Washington University of St. Louis	1_SMSL	2.63756e-05	1.78298e-12	0.00029861	0.000143424	7.84689e-05
BL0293-F563		Wistar	1_SMSL	0.000205218	7.48329e-17	6.74937e-05	6.74937e-05	3.47319e-06
BL0293-F563	142	Fisher	4_NMNL	5.47234e-24	1.25502e-70	3.12467e-28	3.12467e-28	1.26131e-19
BL0293-F563		Baylor	3_NMSL	3.46672e-06	3.06251e-12	2.73023e-06	2.73023e-06	0.00177729
BL0293-F563		M.D. Anderson	3_NMSL	0.0018154	0.00447299	0.000152597	0.000152597	0.0510867
BL0293-F563		PDMR	3_NMSL	0.110636	0.000276923	0.00208574	0.00213834	0.114833
BL0293-F563		Washington University of St. Louis	3_NMSL	2.57077e-05	1.00669e-11	9.3355e-05	8.53265e-05	4.14899e-05
BL0293-F563		Wistar	3_NMSL	0.000447157	1.01229e-13	0.000447157	0.000447157	5.02065e-06
BL0293-F563		Fisher	2_SMNL	4.37787e-24	2.51004e-71	1.75476e-28	1.8748e-28	1.26131e-19
BL0293-F563		Baylor	1_SMSL	2.77337e-06	6.12503e-13	1.63814e-06	1.63814e-06	0.00177729
BL0293-F563		M.D. Anderson	1_SMSL	0.00108924	0.00357839	6.10388e-05	6.10388e-05	0.0510867
BL0293-F563		PDMR	1_SMSL	0.0885086	5.53846e-05	0.000834296	0.001283	0.114833
BL0293-F563		Washington University of St. Louis	1_SMSL	1.02831e-05	2.01337e-12	9.3355e-05	6.82612e-05	2.48939e-05
BL0293-F563		Wistar	1_SMSL	0.000447157	2.02458e-14	0.000435601	0.000444838	2.00826e-06
BL0293-F563	143	Fisher	4_NMNL	4.91141e-35	8.5199e-115	4.81957e-45	4.57522e-45	1.045e-19
BL0293-F563		Baylor	3_NMSL	4.73551e-06	9.20838e-12	9.15661e-07	9.15661e-07	0.00129596
BL0293-F563		M.D. Anderson	3_NMSL	0.000942399	1.18947e-07	3.26411e-09	3.26411e-09	0.317311
BL0293-F563		PDMR	3_NMSL	2.3086e-09	6.13001e-24	4.3287e-09	4.3287e-09	3.93805e-05
BL0293-F563		Washington University of St. Louis	3_NMSL	0.000100691	7.46321e-13	0.000245971	0.000210061	0.000105308
BL0293-F563		Wistar	3_NMSL	0.00748634	1.0767e-11	0.00691293	0.00691293	0.00114329
BL0293-F563		Fisher	2_SMNL	3.92913e-35	1.70398e-115	2.89174e-45	1.83009e-45	1.045e-19
BL0293-F563		Baylor	1_SMSL	3.7884e-06	1.84168e-12	5.49397e-07	5.49397e-07	0.00129596
BL0293-F563		M.D. Anderson	1_SMSL	0.00075392	7.13682e-08	1.30564e-09	1.30564e-09	0.317311
BL0293-F563		PDMR	1_SMSL	9.23441e-10	1.226e-24	3.46296e-09	3.46296e-09	3.93805e-05
BL0293-F563		Washington University of St. Louis	1_SMSL	4.02765e-05	1.49264e-13	0.000245971	0.000168049	6.31847e-05
BL0293-F563		Wistar	1_SMSL	0.00748634	2.15339e-12	0.00526771	0.00553035	0.000457315
BL0293-F563	144	Fisher	4_NMNL	3.28645e-30	4.10256e-96	1.67876e-29	1.19013e-31	1.04277e-22
BL0293-F563		Baylor	3_NMSL	0.000497812	6.10088e-09	0.000240536	0.000240536	0.00162699
BL0293-F563		M.D. Anderson	3_NMSL	0.00146122	0.00556033	0.00146122	0.00146122	0.0150146
BL0293-F563		PDMR	3_NMSL	3.5294e-08	5.56632e-22	9.32672e-08	9.32672e-08	0.000184915
BL0293-F563		Washington University of St. Louis	3_NMSL	0.000117843	1.71766e-09	0.000703284	4.21222e-05	0.00090008
BL0293-F563		Wistar	3_NMSL	0.0010199	6.43858e-15	0.000287004	0.000287004	7.2805e-06
BL0293-F563		Fisher	2_SMNL	1.97187e-30	8.20512e-97	1.34301e-29	4.76053e-32	1.04277e-22
BL0293-F563		Baylor	1_SMSL	0.000398249	1.22018e-09	0.000144322	0.000144322	0.00162699
BL0293-F563		M.D. Anderson	1_SMSL	0.0006927	0.00444827	0.000876731	0.000876731	0.0150146
BL0293-F563		PDMR	1_SMSL	1.41176e-08	1.11326e-22	6.64203e-08	7.46138e-08	0.000184915
BL0293-F563		Washington University of St. Louis	1_SMSL	7.07056e-05	3.43532e-10	0.000562628	1.68489e-05	0.00090008
BL0293-F563		Wistar	1_SMSL	0.0010199	1.28772e-15	0.000229603	0.000229603	2.9122e-06
BL0293-F563	145	Fisher	4_NMNL	9.50699e-23	2.46027e-73	5.3777e-35	5.3777e-35	1.16718e-16
BL0293-F563		Baylor	3_NMSL	0.000381553	5.69166e-09	0.000327645	0.000327645	0.0020458
BL0293-F563		M.D. Anderson	3_NMSL	0.000979048	0.000206002	1.52874e-08	1.52874e-08	0.0495346
BL0293-F563		PDMR	3_NMSL	0.00036279	2.65945e-08	1.30536e-05	1.4482e-05	0.0221577
BL0293-F563		Washington University of St. Louis	3_NMSL	0.00023644	8.48517e-11	0.000483952	0.000335307	0.00316858
BL0293-F563		Wistar	3_NMSL	0.00108023	6.45748e-14	0.000289794	0.000289794	1.2327e-05
BL0293-F563		Fisher	2_SMNL	7.60559e-23	4.92053e-74	3.22662e-35	2.292e-35	1.16718e-16
BL0293-F563		Baylor	1_SMSL	0.000305243	1.13833e-09	0.000196587	0.000196587	0.0020458
BL0293-F563		M.D. Anderson	1_SMSL	0.000783239	0.000123601	6.11495e-09	6.11495e-09	0.0495346
BL0293-F563		PDMR	1_SMSL	0.000290232	5.31891e-09	5.22143e-06	8.68918e-06	0.0221577
BL0293-F563		Washington University of St. Louis	1_SMSL	9.4576e-05	1.69703e-11	0.000387162	0.000201184	0.00316858
BL0293-F563		Wistar	1_SMSL	0.00108023	1.2915e-14	0.000223644	0.000231835	4.93081e-06
BL0293-F563	146	Fisher	4_NMNL	3.75587e-26	1.96739e-71	2.41785e-29	2.41785e-29	4.68835e-23
BL0293-F563		Baylor	3_NMSL	0.000812066	2.27788e-08	0.000812066	0.000812066	0.00714337
BL0293-F563		M.D. Anderson	3_NMSL	0.000897656	0.00416741	0.000897656	0.000897656	0.0135029
BL0293-F563		PDMR	3_NMSL	5.91057e-05	8.50749e-10	3.70544e-08	3.70544e-08	5.91057e-05
BL0293-F563		Washington University of St. Louis	3_NMSL	4.52568e-06	2.75491e-10	0.000139866	0.000139866	5.8695e-05
BL0293-F563		Wistar	3_NMSL	0.00229774	6.58459e-14	0.00162034	0.00162034	7.9148e-05
BL0293-F563		Fisher	2_SMNL	3.0047e-26	3.93478e-72	1.45071e-29	1.23467e-29	4.68835e-23
BL0293-F563		Baylor	1_SMSL	0.000628479	4.55575e-09	0.000649653	0.000649653	0.00714337
BL0293-F563		M.D. Anderson	1_SMSL	0.000538594	0.00333393	0.000487949	0.000487949	0.0135029
BL0293-F563		PDMR	1_SMSL	5.91057e-05	1.7015e-10	2.22326e-08	2.22326e-08	4.98925e-05
BL0293-F563		Washington University of St. Louis	1_SMSL	1.81027e-06	5.50981e-11	0.000139866	0.000117065	3.5217e-05
BL0293-F563		Wistar	1_SMSL	0.00229774	1.31692e-14	0.00129627	0.00129627	3.16592e-05
BL0293-F563	147	Fisher	4_NMNL	4.08434e-22	2.2274e-71	3.09211e-28	3.09211e-28	1.86767e-23
BL0293-F563		Baylor	3_NMSL	0.000786284	1.82191e-08	0.000373048	0.000373048	0.00190688
BL0293-F563		M.D. Anderson	3_NMSL	0.00148013	0.00157188	0.000124425	0.000124425	0.0157768
BL0293-F563		PDMR	3_NMSL	0.00637241	1.79677e-06	2.08742e-05	2.08742e-05	0.00284954
BL0293-F563		Washington University of St. Louis	3_NMSL	0.000131163	9.22696e-09	0.000685158	0.000652345	0.000824947
BL0293-F563		Wistar	3_NMSL	9.51021e-05	3.29274e-18	5.67674e-05	5.67674e-05	1.5641e-07
BL0293-F563		Fisher	2_SMNL	4.08434e-22	4.4548e-72	1.85527e-28	1.30929e-28	1.49414e-23
BL0293-F563		Baylor	1_SMSL	0.000629027	3.64382e-09	0.000223829	0.000223829	0.00190688
BL0293-F563		M.D. Anderson	1_SMSL	0.000888077	0.0012575	4.977e-05	4.977e-05	0.0157768
BL0293-F563		PDMR	1_SMSL	0.00637241	3.59354e-07	1.25245e-05	1.25245e-05	0.00227963
BL0293-F563		Washington University of St. Louis	1_SMSL	5.24651e-05	1.84539e-09	0.000548126	0.000391407	0.000824947
BL0293-F563		Wistar	1_SMSL	9.51021e-05	6.58548e-19	4.54139e-05	4.54139e-05	6.25639e-08
BL0293-F563	148	Fisher	4_NMNL	7.83919e-28	7.66623e-79	1.66768e-31	6.68011e-32	1.21886e-20
BL0293-F563		Baylor	3_NMSL	1.1465e-06	1.17532e-13	1.1465e-06	1.1465e-06	0.00211157
BL0293-F563		M.D. Anderson	3_NMSL	0.00107221	0.00058284	0.00107221	0.00107221	0.0150146
BL0293-F563		PDMR	3_NMSL	0.000216567	5.96078e-09	8.66409e-07	1.13561e-06	0.000882109
BL0293-F563		Washington University of St. Louis	3_NMSL	0.000167908	1.98686e-09	0.000392332	0.000167908	0.000180943
BL0293-F563		Wistar	3_NMSL	0.00133612	4.8578e-13	0.000956258	0.000956258	9.76267e-05
BL0293-F563		Fisher	2_SMNL	6.27135e-28	1.53325e-79	1.00061e-31	2.67204e-32	1.21886e-20
BL0293-F563		Baylor	1_SMSL	5.52079e-07	2.35065e-14	9.17203e-07	9.17203e-07	0.00211157
BL0293-F563		M.D. Anderson	1_SMSL	0.000656312	0.000116568	0.000857768	0.000857768	0.0150146
BL0293-F563		PDMR	1_SMSL	0.000173253	1.19216e-09	3.46564e-07	6.81363e-07	0.000882109
BL0293-F563		Washington University of St. Louis	1_SMSL	0.000100745	3.97372e-10	0.000392332	8.35962e-05	0.000144755
BL0293-F563		Wistar	1_SMSL	0.00133612	9.71559e-14	0.000765006	0.000765006	3.90507e-05
BL0293-F563	149	Fisher	4_NMNL	1.89109e-33	7.15891e-96	8.84268e-41	9.3927e-40	1.19233e-21
BL0293-F563		Baylor	3_NMSL	0.000454581	5.72123e-09	0.000454581	0.000454581	0.000454581
BL0293-F563		M.D. Anderson	3_NMSL	0.000837543	0.00544372	3.58597e-08	3.58597e-08	0.0143059
BL0293-F563		PDMR	3_NMSL	1.15261e-09	7.98241e-24	1.15261e-09	6.22662e-09	4.94924e-05
BL0293-F563		Washington University of St. Louis	3_NMSL	5.10258e-05	6.21531e-10	0.000243367	0.000177404	0.00042293
BL0293-F563		Wistar	3_NMSL	0.00230136	1.80324e-12	0.000833344	0.000833344	0.000833344
BL0293-F563		Fisher	2_SMNL	1.51287e-33	1.43178e-96	3.53707e-41	5.63562e-40	1.19233e-21
BL0293-F563		Baylor	1_SMSL	0.000394269	1.14425e-09	0.000454581	0.000454581	0.00039513
BL0293-F563		M.D. Anderson	1_SMSL	0.000502526	0.00435497	1.43439e-08	1.43439e-08	0.0143059
BL0293-F563		PDMR	1_SMSL	6.91565e-10	1.59648e-24	5.53275e-10	4.9813e-09	4.94924e-05
BL0293-F563		Washington University of St. Louis	1_SMSL	2.04103e-05	1.24306e-10	0.000194693	0.000106443	0.00042293
BL0293-F563		Wistar	1_SMSL	0.00230136	3.60647e-13	0.000652274	0.000666675	0.000412693
BL0293-F563	150	Fisher	4_NMNL	2.6885e-29	1.1283e-82	3.14058e-33	3.66656e-34	1.6842e-23
BL0293-F563		Baylor	3_NMSL	1.46181e-05	2.69602e-11	1.46181e-05	1.46181e-05	0.00750875
BL0293-F563		M.D. Anderson	3_NMSL	0.00154694	0.00736769	0.00154694	0.00154694	0.0127892
BL0293-F563		PDMR	3_NMSL	0.000145992	1.65373e-09	2.19074e-07	2.19074e-07	0.000568306
BL0293-F563		Washington University of St. Louis	3_NMSL	1.74313e-05	3.13188e-12	8.74113e-05	2.72628e-05	8.74113e-05
BL0293-F563		Wistar	3_NMSL	0.000227526	1.92977e-15	0.000101451	0.000101451	2.46181e-06
BL0293-F563		Fisher	2_SMNL	2.1508e-29	2.25659e-83	1.88435e-33	1.46662e-34	1.6842e-23
BL0293-F563		Baylor	1_SMSL	9.16181e-06	5.39203e-12	1.16945e-05	1.16945e-05	0.00750875
BL0293-F563		M.D. Anderson	1_SMSL	0.000543564	0.00589416	0.000928163	0.000928163	0.0127892
BL0293-F563		PDMR	1_SMSL	0.000116794	3.30745e-10	1.31444e-07	1.31444e-07	0.000568306
BL0293-F563		Washington University of St. Louis	1_SMSL	6.97251e-06	6.26377e-13	8.74113e-05	1.63577e-05	7.09921e-05
BL0293-F563		Wistar	1_SMSL	0.000227526	3.85954e-16	7.69543e-05	8.1161e-05	9.84726e-07
BL0293-F563	151	Fisher	4_NMNL	2.12823e-23	1.40862e-68	4.41508e-25	4.41508e-25	1.36851e-18
BL0293-F563		Baylor	3_NMSL	7.93966e-06	3.03864e-12	6.41195e-05	6.41195e-05	0.0020458
BL0293-F563		M.D. Anderson	3_NMSL	0.00168252	0.00517413	0.00168252	0.00168252	0.0157768
BL0293-F563		PDMR	3_NMSL	0.00435913	2.6294e-06	1.23275e-05	1.4076e-05	0.000323531
BL0293-F563		Washington University of St. Louis	3_NMSL	0.000196163	6.72407e-10	0.000504753	0.000436039	0.000830273
BL0293-F563		Wistar	3_NMSL	0.00313148	1.65065e-12	0.0026445	0.0026445	0.000855278
BL0293-F563		Fisher	2_SMNL	1.70258e-23	2.81725e-69	2.44341e-25	2.64905e-25	1.36851e-18
BL0293-F563		Baylor	1_SMSL	3.17586e-06	6.07727e-13	5.12956e-05	5.12956e-05	0.0020458
BL0293-F563		M.D. Anderson	1_SMSL	0.000372757	0.00413931	0.00100951	0.00100951	0.0157768
BL0293-F563		PDMR	1_SMSL	0.00435913	5.2588e-07	4.93101e-06	8.44562e-06	0.000258824
BL0293-F563		Washington University of St. Louis	1_SMSL	7.84653e-05	1.34481e-10	0.000403802	0.000261623	0.000830273
BL0293-F563		Wistar	1_SMSL	0.00313148	3.3013e-13	0.0021156	0.0021156	0.000342111
BL0293-F563	152	Fisher	4_NMNL	1.06968e-23	5.35785e-61	4.09315e-25	2.41907e-24	2.2803e-22
BL0293-F563		Baylor	3_NMSL	0.00061531	9.68259e-09	0.000289259	0.000289259	0.00190688
BL0293-F563		M.D. Anderson	3_NMSL	0.00024518	0.00424511	0.000850994	0.000850994	0.00310755
BL0293-F563		PDMR	3_NMSL	0.00326004	5.33644e-06	8.97728e-06	2.46534e-05	0.000459409
BL0293-F563		Washington University of St. Louis	3_NMSL	5.27078e-06	2.048e-10	0.000194202	0.000194202	3.12538e-05
BL0293-F563		Wistar	3_NMSL	0.00697248	8.82267e-12	0.00344539	0.00344539	0.0008739
BL0293-F563		Fisher	2_SMNL	8.55741e-24	1.07157e-61	1.63726e-25	1.45144e-24	2.2803e-22
BL0293-F563		Baylor	1_SMSL	0.000492248	1.93652e-09	0.000173555	0.000173555	0.00190688
BL0293-F563		M.D. Anderson	1_SMSL	4.90361e-05	0.00424511	0.000510596	0.000510596	0.00248604
BL0293-F563		PDMR	1_SMSL	0.00326004	1.06729e-06	3.59091e-06	1.47921e-05	0.000367527
BL0293-F563		Washington University of St. Louis	1_SMSL	2.10831e-06	4.09601e-11	0.000194202	0.000194202	1.87523e-05
BL0293-F563		Wistar	1_SMSL	0.00697248	1.76453e-12	0.00270851	0.00275631	0.00034956
BL0293-F563	153	Fisher	4_NMNL	2.90668e-26	4.35974e-86	6.4671e-25	8.32226e-27	2.86087e-20
BL0293-F563		Baylor	3_NMSL	0.00132945	8.56211e-08	0.00132945	0.00132945	0.0018624
BL0293-F563		M.D. Anderson	3_NMSL	0.000897656	0.00416741	0.000897656	0.000897656	0.0135029
BL0293-F563		PDMR	3_NMSL	1.21147e-07	5.26497e-22	3.24769e-07	3.24769e-07	0.000294021
BL0293-F563		Washington University of St. Louis	3_NMSL	0.00413155	5.61114e-08	0.0122224	0.000994461	0.000994461
BL0293-F563		Wistar	3_NMSL	0.000609137	3.15797e-12	0.000438723	0.000438723	0.000126295
BL0293-F563		Fisher	2_SMNL	1.74401e-26	8.71948e-87	5.17368e-25	3.32891e-27	2.86087e-20
BL0293-F563		Baylor	1_SMSL	0.00106356	1.71242e-08	0.000835924	0.000835924	0.0018624
BL0293-F563		M.D. Anderson	1_SMSL	0.000538594	0.00333393	0.000471881	0.000471881	0.0135029
BL0293-F563		PDMR	1_SMSL	4.84587e-08	1.05299e-22	2.59815e-07	2.49943e-07	0.000294021
BL0293-F563		Washington University of St. Louis	1_SMSL	0.00330524	1.12223e-08	0.0122224	0.000550321	0.000596677
BL0293-F563		Wistar	1_SMSL	0.000609137	6.31593e-13	0.000344416	0.000350979	5.0518e-05
BL0293-F563	154	Fisher	4_NMNL	1.04664e-20	2.04173e-64	2.07836e-25	5.40442e-27	1.74744e-17
BL0293-F563		Baylor	3_NMSL	0.000321207	1.42969e-08	0.000147498	0.000147498	0.00021331
BL0293-F563		M.D. Anderson	3_NMSL	0.000530829	0.000383108	0.000383108	0.000383108	0.0144492
BL0293-F563		PDMR	3_NMSL	0.000142662	2.0226e-09	1.12753e-06	1.12753e-06	0.00152988
BL0293-F563		Washington University of St. Louis	3_NMSL	0.00320051	1.54138e-07	0.00845203	0.00130539	0.00845203
BL0293-F563		Wistar	3_NMSL	0.00467614	7.35616e-12	0.0020417	0.0020417	0.000813341
BL0293-F563		Fisher	2_SMNL	8.37309e-21	4.08347e-65	1.24702e-25	2.16177e-27	1.74744e-17
BL0293-F563		Baylor	1_SMSL	0.000321207	2.85938e-09	8.84986e-05	8.84986e-05	0.000170648
BL0293-F563		M.D. Anderson	1_SMSL	0.000424663	9.58592e-05	0.000229865	0.000229865	0.0144492
BL0293-F563		PDMR	1_SMSL	0.00011413	4.0452e-10	6.76518e-07	6.76518e-07	0.00152988
BL0293-F563		Washington University of St. Louis	1_SMSL	0.00192031	3.08275e-08	0.00738657	0.000522156	0.00845203
BL0293-F563		Wistar	1_SMSL	0.00467614	1.47123e-12	0.00163336	0.00163336	0.000325336
BL0293-F563	155	Fisher	4_NMNL	1.18793e-22	9.9321e-73	6.69778e-28	6.69778e-28	2.05957e-23
BL0293-F563		Baylor	3_NMSL	0.00199841	1.44533e-08	0.00211157	0.00211157	0.00211157
BL0293-F563		M.D. Anderson	3_NMSL	0.00144339	0.00440886	0.00039351	0.00039351	0.0144492
BL0293-F563		PDMR	3_NMSL	0.000130607	1.10475e-09	7.43124e-08	7.43124e-08	0.000167593
BL0293-F563		Washington University of St. Louis	3_NMSL	0.000115251	5.2634e-13	0.000364613	0.000364613	0.000265849
BL0293-F563		Wistar	3_NMSL	0.00175832	8.28576e-12	0.00175832	0.00175832	9.92782e-06
BL0293-F563		Fisher	2_SMNL	1.18793e-22	1.98642e-73	4.01867e-28	3.67036e-28	1.64766e-23
BL0293-F563		Baylor	1_SMSL	0.000799365	2.89067e-09	0.00178128	0.00178128	0.00211157
BL0293-F563		M.D. Anderson	1_SMSL	0.000866031	0.00352709	0.000157404	0.000157404	0.0144492
BL0293-F563		PDMR	1_SMSL	0.000104486	2.2095e-10	4.45874e-08	4.45874e-08	0.000167593
BL0293-F563		Washington University of St. Louis	1_SMSL	4.61004e-05	1.05268e-13	0.000364613	0.000320255	0.000159509
BL0293-F563		Wistar	1_SMSL	0.00159532	1.65715e-12	0.00170765	0.00175832	3.97113e-06
BL0293-F563	156	Fisher	4_NMNL	3.83497e-16	1.5961e-56	8.05478e-27	4.29299e-27	8.60898e-11
BL0293-F563		Baylor	3_NMSL	0.000406548	3.75732e-09	0.000406548	0.000406548	0.000406548
BL0293-F563		M.D. Anderson	3_NMSL	0.000741094	0.00556287	1.06816e-08	1.06816e-08	0.0495346
BL0293-F563		PDMR	3_NMSL	0.274304	0.0033264	0.00910261	0.00915286	0.355136
BL0293-F563		Washington University of St. Louis	3_NMSL	0.00039691	7.44659e-11	0.0012391	0.000642061	0.00880217
BL0293-F563		Wistar	3_NMSL	0.0074137	1.97145e-11	0.00453562	0.00453562	0.00453562
BL0293-F563		Fisher	2_SMNL	3.06798e-16	3.1922e-57	4.83287e-27	1.71719e-27	8.60898e-11
BL0293-F563		Baylor	1_SMSL	0.000341601	7.51465e-10	0.000406548	0.000406548	0.00039513
BL0293-F563		M.D. Anderson	1_SMSL	0.000444657	0.0044503	4.27262e-09	4.27262e-09	0.0495346
BL0293-F563		PDMR	1_SMSL	0.219443	0.00066528	0.00364104	0.00549172	0.355136
BL0293-F563		Washington University of St. Louis	1_SMSL	0.000158764	1.48932e-11	0.000991279	0.000385236	0.00880217
BL0293-F563		Wistar	1_SMSL	0.0074137	3.9429e-12	0.00349936	0.0036285	0.00197329
BL0293-F563	157	Fisher	4_NMNL	3.1506e-35	2.67855e-112	9.6179e-34	6.1481e-34	4.51578e-28
BL0293-F563		Baylor	3_NMSL	0.000220157	7.80146e-10	0.000220157	0.000220157	0.000220157
BL0293-F563		M.D. Anderson	3_NMSL	0.00169726	0.00169726	0.000731752	0.000731752	0.0485737
BL0293-F563		PDMR	3_NMSL	8.3938e-10	8.97254e-24	3.67091e-09	3.67091e-09	0.000305124
BL0293-F563		Washington University of St. Louis	3_NMSL	0.000102176	9.80705e-13	0.000401484	0.000300479	0.000105308
BL0293-F563		Wistar	3_NMSL	0.000129748	8.18154e-17	0.000129748	0.000129748	1.11241e-07
BL0293-F563		Fisher	2_SMNL	1.26024e-35	5.35711e-113	7.69432e-34	3.68886e-34	4.51578e-28
BL0293-F563		Baylor	1_SMSL	0.000178154	1.56029e-10	0.000133889	0.000133889	0.000220157
BL0293-F563		M.D. Anderson	1_SMSL	0.00135781	0.0012245	0.000292701	0.000292701	0.0485737
BL0293-F563		PDMR	1_SMSL	3.35752e-10	1.79451e-24	2.93672e-09	2.93672e-09	0.000305124
BL0293-F563		Washington University of St. Louis	1_SMSL	4.08702e-05	1.96141e-13	0.000401484	0.000240384	6.31847e-05
BL0293-F563		Wistar	1_SMSL	0.000129748	1.63631e-17	0.000111307	0.000111307	4.44966e-08
BL0293-F563	158	Fisher	4_NMNL	1.07531e-20	6.27379e-59	2.05582e-23	3.22723e-23	6.33395e-18
BL0293-F563		Baylor	3_NMSL	0.00202423	3.76604e-08	0.00202423	0.00202423	0.022973
BL0293-F563		M.D. Anderson	3_NMSL	0.000804722	0.00473973	0.000362793	0.000362793	0.00391013
BL0293-F563		PDMR	3_NMSL	0.0440322	0.000179859	0.000385327	0.000461546	0.0142963
BL0293-F563		Washington University of St. Louis	3_NMSL	8.67817e-06	9.91954e-11	7.92771e-05	7.92771e-05	0.000145419
BL0293-F563		Wistar	3_NMSL	0.00111421	1.53521e-12	0.000768725	0.000768725	0.000107686
BL0293-F563		Fisher	2_SMNL	8.60248e-21	1.25476e-59	8.22327e-24	1.93634e-23	6.33395e-18
BL0293-F563		Baylor	1_SMSL	0.000920309	7.53207e-09	0.00161938	0.00161938	0.022973
BL0293-F563		M.D. Anderson	1_SMSL	0.000482833	0.00473973	0.000145117	0.000145117	0.0031281
BL0293-F563		PDMR	1_SMSL	0.0440322	3.59718e-05	0.000154131	0.000276927	0.011437
BL0293-F563		Washington University of St. Louis	1_SMSL	3.47127e-06	1.98391e-11	5.4806e-05	6.34217e-05	0.000145419
BL0293-F563		Wistar	1_SMSL	0.00111421	3.07042e-13	0.000583976	0.00061498	4.30744e-05
BL0293-F563	159	Fisher	4_NMNL	4.5063e-23	5.69765e-70	7.89943e-26	2.7117e-26	2.8819e-18
BL0293-F563		Baylor	3_NMSL	1.92634e-05	1.92661e-11	2.17248e-05	2.17248e-05	0.00750875
BL0293-F563		M.D. Anderson	3_NMSL	0.00141061	0.00160688	0.00141061	0.00141061	0.0510867
BL0293-F563		PDMR	3_NMSL	0.00980733	5.15332e-06	5.34948e-05	6.48982e-05	0.00980733
BL0293-F563		Washington University of St. Louis	3_NMSL	0.000374323	5.60299e-09	0.00171975	0.000568931	0.000363548
BL0293-F563		Wistar	3_NMSL	0.000311576	9.5532e-15	0.000225333	0.000225333	1.19417e-05
BL0293-F563		Fisher	2_SMNL	3.60504e-23	1.13953e-70	4.73966e-26	1.08468e-26	2.8819e-18
BL0293-F563		Baylor	1_SMSL	7.70538e-06	3.85322e-12	1.73798e-05	1.73798e-05	0.00750875
BL0293-F563		M.D. Anderson	1_SMSL	0.000642792	0.0012855	0.000846368	0.000846368	0.0510867
BL0293-F563		PDMR	1_SMSL	0.00980733	1.03066e-06	2.13979e-05	3.89389e-05	0.00955912
BL0293-F563		Washington University of St. Louis	1_SMSL	0.000224594	1.1206e-09	0.00171975	0.000455145	0.000145419
BL0293-F563		Wistar	1_SMSL	0.000311576	1.91064e-15	0.000180266	0.000180266	4.77667e-06
BL0293-F563	160	Fisher	4_NMNL	4.33094e-28	4.01048e-78	3.67732e-32	1.86252e-32	1.60423e-23
BL0293-F563		Baylor	3_NMSL	9.18766e-06	6.85199e-12	9.18766e-06	9.18766e-06	0.023437
BL0293-F563		M.D. Anderson	3_NMSL	0.000325822	0.000325822	0.000325822	0.000325822	0.00264324
BL0293-F563		PDMR	3_NMSL	0.000195246	4.10179e-09	2.84821e-07	4.24193e-07	0.000266651
BL0293-F563		Washington University of St. Louis	3_NMSL	0.000201163	8.74331e-09	0.000573344	0.000201163	0.000201163
BL0293-F563		Wistar	3_NMSL	0.000351182	9.55298e-15	0.000351182	0.000351182	3.46467e-06
BL0293-F563		Fisher	2_SMNL	3.46475e-28	8.02096e-79	2.20639e-32	7.45008e-33	1.60423e-23
BL0293-F563		Baylor	1_SMSL	5.15587e-06	1.3704e-12	7.35013e-06	7.35013e-06	0.023437
BL0293-F563		M.D. Anderson	1_SMSL	0.000246297	9.72152e-05	0.000260658	0.000260658	0.00264324
BL0293-F563		PDMR	1_SMSL	0.000156197	8.20359e-10	1.13928e-07	2.54516e-07	0.000266651
BL0293-F563		Washington University of St. Louis	1_SMSL	9.08962e-05	1.74866e-09	0.000573344	0.000149541	0.000160931
BL0293-F563		Wistar	1_SMSL	0.000351182	1.9106e-15	0.000289957	0.000289957	1.38587e-06
BL0293-F563	161	Fisher	4_NMNL	4.39624e-19	4.35964e-56	3.77788e-19	3.33074e-19	1.26362e-15
BL0293-F563		Baylor	3_NMSL	0.00117752	1.00074e-08	0.00142471	0.00142471	0.00190688
BL0293-F563		M.D. Anderson	3_NMSL	0.000758149	0.00561519	0.0023403	0.0023403	0.0495346
BL0293-F563		PDMR	3_NMSL	0.0992326	0.000541393	0.0033008	0.00458334	0.0924879
BL0293-F563		Washington University of St. Louis	3_NMSL	0.000104698	1.00241e-08	0.000591436	0.000325687	0.000462654
BL0293-F563		Wistar	3_NMSL	0.00115572	5.69559e-13	0.000593317	0.000593317	0.000109771
BL0293-F563		Fisher	2_SMNL	3.51699e-19	8.71928e-57	2.26673e-19	1.3323e-19	1.26362e-15
BL0293-F563		Baylor	1_SMSL	0.000471009	2.00147e-09	0.00113977	0.00113977	0.00190688
BL0293-F563		M.D. Anderson	1_SMSL	0.00015163	0.00449215	0.00140418	0.00140418	0.0495346
BL0293-F563		PDMR	1_SMSL	0.0992326	0.000108279	0.00132032	0.00275	0.0739903
BL0293-F563		Washington University of St. Louis	1_SMSL	4.18793e-05	2.00483e-09	0.000591436	0.000195412	0.000370123
BL0293-F563		Wistar	1_SMSL	0.00115572	1.13912e-13	0.000459773	0.000474654	4.39085e-05
BL0293-F563	162	Fisher	4_NMNL	2.39944e-28	5.10517e-68	9.52775e-34	9.01705e-35	1.04914e-18
BL0293-F563		Baylor	3_NMSL	9.55823e-06	2.87559e-11	3.97781e-06	3.97781e-06	0.00146861
BL0293-F563		M.D. Anderson	3_NMSL	0.00147975	0.00564475	0.00147975	0.00147975	0.0510867
BL0293-F563		PDMR	3_NMSL	8.79807e-05	1.1447e-09	5.92798e-08	5.92798e-08	0.000182811
BL0293-F563		Washington University of St. Louis	3_NMSL	6.8453e-06	9.42661e-08	2.67472e-05	6.8453e-06	0.000485022
BL0293-F563		Wistar	3_NMSL	0.00462457	5.14684e-12	0.00308416	0.00308416	0.000855278
BL0293-F563		Fisher	2_SMNL	1.91955e-28	1.02103e-68	5.71665e-34	3.60682e-35	1.04914e-18
BL0293-F563		Baylor	1_SMSL	7.64659e-06	5.75118e-12	2.38669e-06	2.38669e-06	0.00146861
BL0293-F563		M.D. Anderson	1_SMSL	0.000455458	0.0045158	0.000887851	0.000887851	0.0510867
BL0293-F563		PDMR	1_SMSL	7.03846e-05	2.2894e-10	3.55679e-08	3.55679e-08	0.000182811
BL0293-F563		Washington University of St. Louis	1_SMSL	3.04357e-06	1.88532e-08	2.13978e-05	4.10718e-06	0.000485022
BL0293-F563		Wistar	1_SMSL	0.00462457	1.02937e-12	0.00246733	0.00246733	0.000342111
BL0293-F563	163	Fisher	4_NMNL	7.01381e-42	1.2781e-110	1.77981e-37	1.77981e-37	3.50316e-24
BL0293-F563		Baylor	3_NMSL	1.65034e-08	5.00239e-17	1.96876e-06	1.96876e-06	0.00720065
BL0293-F563		M.D. Anderson	3_NMSL	0.000782066	0.00127981	0.000460256	0.000460256	0.0125832
BL0293-F563		PDMR	3_NMSL	2.68747e-07	1.03554e-20	6.8294e-07	6.8294e-07	0.000320431
BL0293-F563		Washington University of St. Louis	3_NMSL	3.11545e-07	1.73479e-11	3.11545e-07	3.11545e-07	3.5217e-05
BL0293-F563		Wistar	3_NMSL	0.00137177	5.77684e-13	0.00137177	0.00137177	4.28e-06
BL0293-F563		Fisher	2_SMNL	2.80552e-42	2.55621e-111	1.42384e-37	1.31434e-37	3.50316e-24
BL0293-F563		Baylor	1_SMSL	6.60136e-09	1.00048e-17	1.575e-06	1.575e-06	0.00720065
BL0293-F563		M.D. Anderson	1_SMSL	0.00046924	0.00102385	0.000184102	0.000184102	0.0125832
BL0293-F563		PDMR	1_SMSL	1.07499e-07	2.07107e-21	5.24599e-07	5.46352e-07	0.000320431
BL0293-F563		Washington University of St. Louis	1_SMSL	1.68333e-07	3.46958e-12	2.49236e-07	2.19424e-07	3.5217e-05
BL0293-F563		Wistar	1_SMSL	0.00137177	1.15537e-13	0.00137124	0.00137124	1.712e-06
BL0293-F563	164	Fisher	4_NMNL	3.37157e-23	6.007e-65	6.16178e-23	6.16178e-23	5.6659e-18
BL0293-F563		Baylor	3_NMSL	3.90447e-06	9.77801e-13	4.31115e-05	4.31115e-05	0.0020458
BL0293-F563		M.D. Anderson	3_NMSL	0.000902781	0.00144357	0.000829075	0.000829075	0.00264324
BL0293-F563		PDMR	3_NMSL	0.231672	0.00200111	0.00445058	0.00445058	0.0514621
BL0293-F563		Washington University of St. Louis	3_NMSL	6.4151e-06	3.51941e-10	9.54067e-05	9.54067e-05	9.95619e-05
BL0293-F563		Wistar	3_NMSL	0.0036389	3.71438e-12	0.00230502	0.00230502	0.000608591
BL0293-F563		Fisher	2_SMNL	1.34863e-23	1.2014e-65	4.92943e-23	4.92943e-23	5.6659e-18
BL0293-F563		Baylor	1_SMSL	1.56179e-06	1.9556e-13	3.44892e-05	3.44892e-05	0.0020458
BL0293-F563		M.D. Anderson	1_SMSL	0.000541669	0.00115485	0.00033163	0.00033163	0.00264324
BL0293-F563		PDMR	1_SMSL	0.231672	0.000400222	0.00267035	0.00267035	0.0411697
BL0293-F563		Washington University of St. Louis	1_SMSL	2.56604e-06	7.03882e-11	7.63254e-05	7.63254e-05	9.95619e-05
BL0293-F563		Wistar	1_SMSL	0.0036389	7.42876e-13	0.00184402	0.00184402	0.000243437
BL0293-F563	165	Fisher	4_NMNL	5.7476e-20	7.24858e-59	1.31953e-22	1.74027e-23	1.34301e-17
BL0293-F563		Baylor	3_NMSL	0.00144618	3.17452e-08	0.00144618	0.00144618	0.00781976
BL0293-F563		M.D. Anderson	3_NMSL	0.00117773	0.00158864	0.00117773	0.00117773	0.0157768
BL0293-F563		PDMR	3_NMSL	0.00793577	4.4903e-06	3.15475e-05	4.05856e-05	0.00793577
BL0293-F563		Washington University of St. Louis	3_NMSL	0.000274217	1.8955e-08	0.0015005	0.000274217	0.00439025
BL0293-F563		Wistar	3_NMSL	0.000516675	1.37435e-12	0.000516675	0.000516675	5.78865e-06
BL0293-F563		Fisher	2_SMNL	4.59808e-20	1.44972e-59	7.9172e-23	6.96109e-24	1.34301e-17
BL0293-F563		Baylor	1_SMSL	0.0011015	6.34903e-09	0.00115695	0.00115695	0.00781976
BL0293-F563		M.D. Anderson	1_SMSL	0.000373835	0.00127091	0.000706636	0.000706636	0.0157768
BL0293-F563		PDMR	1_SMSL	0.00725614	8.98061e-07	1.2619e-05	2.43513e-05	0.00793577
BL0293-F563		Washington University of St. Louis	1_SMSL	0.000137406	3.791e-09	0.0012004	0.00016453	0.00439025
BL0293-F563		Wistar	1_SMSL	0.000453026	2.7487e-13	0.000497721	0.000516675	2.31546e-06
BL0293-F563	166	Fisher	4_NMNL	4.79754e-37	3.06051e-90	5.05716e-36	1.82715e-36	4.25012e-16
BL0293-F563		Baylor	3_NMSL	1.03072e-09	2.21415e-19	1.37627e-06	1.37627e-06	0.00179323
BL0293-F563		M.D. Anderson	3_NMSL	2.61751e-05	0.00361057	0.000221435	0.000221435	0.00199374
BL0293-F563		PDMR	3_NMSL	0.000491448	2.48542e-09	8.83407e-07	8.83407e-07	0.00421529
BL0293-F563		Washington University of St. Louis	3_NMSL	0.000276216	9.11841e-10	0.000840579	0.000472714	0.0004918
BL0293-F563		Wistar	3_NMSL	0.000263019	1.14331e-13	8.66008e-06	8.66008e-06	0.0199454
BL0293-F563		Fisher	2_SMNL	1.91902e-37	6.12103e-91	4.04573e-36	1.09629e-36	4.25012e-16
[truncated: 238,001+ more rows]

## Sheet: Gao bootstrap p & q results
Tumor	Trial	Site	Test	DTV21	TGI21	AUC21	AUCmax	PFS4
Inhibited	1	Site1	1_SMSL	0.00579521	1.72954e-06	0.000524697	0.000524697	0.148178
Inhibited	1	Site2	1_SMSL	0.00118519	4.15663e-08	0.000134742	6.01827e-05	0.0138617
Inhibited	1	Site3	1_SMSL	0.000466057	1.93374e-07	2.02991e-05	5.29244e-06	0.00199505
Inhibited	1	Site4	1_SMSL	0.00120321	9.58783e-08	3.83631e-05	2.03693e-05	0.032105
Inhibited	1	Site5	1_SMSL	0.00430247	1.79003e-06	0.000492926	0.000179306	0.0317011
Inhibited	1	Fisher	2_SMNL	7.97104e-10	3.34037e-27	5.10127e-15	1.5742e-16	2.99417e-05
Inhibited	1	Site1	3_NMSL	0.00724401	8.64772e-06	0.000874495	0.000874495	0.148178
Inhibited	1	Site2	3_NMSL	0.00148149	2.07832e-07	0.000224569	0.000150457	0.0138617
Inhibited	1	Site3	3_NMSL	0.000582571	9.66869e-07	3.38318e-05	1.32311e-05	0.00199505
Inhibited	1	Site4	3_NMSL	0.00150402	4.79391e-07	6.39385e-05	5.09231e-05	0.032105
Inhibited	1	Site5	3_NMSL	0.00537809	8.95013e-06	0.000821543	0.000448265	0.0317011
Inhibited	1	Fisher	4_NMNL	9.9638e-10	1.67018e-26	8.50211e-15	3.93551e-16	2.99417e-05
Inhibited	2	Site1	1_SMSL	0.00042163	2.42437e-07	3.69875e-05	3.69875e-05	0.0141585
Inhibited	2	Site2	1_SMSL	0.000815682	1.01551e-06	7.88736e-06	1.41823e-05	0.0701389
Inhibited	2	Site3	1_SMSL	0.0232836	0.000208328	0.00245865	0.0024751	0.148278
Inhibited	2	Site4	1_SMSL	1.60695e-08	3.04192e-09	1.71422e-07	6.48292e-05	0.317311
Inhibited	2	Site5	1_SMSL	0.00267784	9.39685e-07	0.000175785	0.000175785	0.0697469
Inhibited	2	Fisher	2_SMNL	5.16332e-14	1.64335e-25	7.22338e-18	2.93049e-15	0.00485952
Inhibited	2	Site1	3_NMSL	0.000527038	1.21218e-06	6.16459e-05	6.16459e-05	0.0141585
Inhibited	2	Site2	3_NMSL	0.0010196	5.07753e-06	1.97184e-05	2.36371e-05	0.0701389
Inhibited	2	Site3	3_NMSL	0.0291045	0.00104164	0.00412517	0.00412517	0.148278
Inhibited	2	Site4	3_NMSL	4.01736e-08	1.52096e-08	2.85703e-07	8.10365e-05	0.317311
Inhibited	2	Site5	3_NMSL	0.0033473	4.69842e-06	0.000292974	0.000292974	0.0697469
Inhibited	2	Fisher	4_NMNL	6.45415e-14	8.21674e-25	1.80585e-17	4.88416e-15	0.00485952
Inhibited	3	Site1	1_SMSL	0.000244902	1.53867e-07	8.87963e-07	8.87963e-07	0.148178
Inhibited	3	Site2	1_SMSL	0.00159043	2.96613e-07	7.37019e-06	2.00558e-05	0.148278
Inhibited	3	Site3	1_SMSL	0.000712312	4.34562e-08	1.48457e-05	1.48457e-05	0.0701389
Inhibited	3	Site4	1_SMSL	0.00065474	1.45332e-07	4.22369e-06	4.22369e-06	0.0698852
Inhibited	3	Site5	1_SMSL	0.000757084	1.02598e-07	8.71936e-06	8.71936e-06	0.0319812
Inhibited	3	Fisher	2_SMNL	1.14096e-11	5.18085e-29	2.19157e-21	5.58746e-21	0.00505467
Inhibited	3	Site1	3_NMSL	0.000306127	7.69337e-07	1.47994e-06	1.47994e-06	0.148178
Inhibited	3	Site2	3_NMSL	0.00198804	1.48306e-06	1.84255e-05	3.34264e-05	0.148278
Inhibited	3	Site3	3_NMSL	0.00089039	2.17281e-07	2.47428e-05	2.47428e-05	0.0701389
Inhibited	3	Site4	3_NMSL	0.000818424	7.26659e-07	7.03948e-06	7.03948e-06	0.0698852
Inhibited	3	Site5	3_NMSL	0.000946355	5.12989e-07	1.45323e-05	1.45323e-05	0.0319812
Inhibited	3	Fisher	4_NMNL	1.4262e-11	2.59043e-28	5.47892e-21	9.31243e-21	0.00505467
Inhibited	4	Site1	1_SMSL	0.000175578	1.76321e-09	4.02446e-07	4.02446e-07	0.0140058
Inhibited	4	Site2	1_SMSL	0.00251878	2.30715e-07	4.1511e-05	3.49151e-05	0.0698766
Inhibited	4	Site3	1_SMSL	0.000390357	9.33794e-09	1.49956e-06	1.49956e-06	0.0701389
Inhibited	4	Site4	1_SMSL	7.11699e-09	1.77666e-08	4.41963e-07	4.41963e-07	1
Inhibited	4	Site5	1_SMSL	0.000832747	1.67218e-07	7.73242e-06	7.73242e-06	0.0701389
Inhibited	4	Fisher	2_SMNL	2.53113e-16	2.87085e-32	6.62658e-23	5.63263e-23	0.00640589
Inhibited	4	Site1	3_NMSL	0.000219473	8.81607e-09	6.70743e-07	6.70743e-07	0.0140058
Inhibited	4	Site2	3_NMSL	0.00314848	1.15358e-06	6.9185e-05	6.9185e-05	0.0698766
Inhibited	4	Site3	3_NMSL	0.000487946	4.66897e-08	2.49926e-06	2.49926e-06	0.0701389
Inhibited	4	Site4	3_NMSL	3.55849e-08	4.44166e-08	5.52454e-07	5.52454e-07	1
Inhibited	4	Site5	3_NMSL	0.00104093	8.3609e-07	1.28874e-05	1.28874e-05	0.0701389
Inhibited	4	Fisher	4_NMNL	3.16392e-16	1.43542e-31	1.10443e-22	1.10443e-22	0.00640589
Inhibited	5	Site1	1_SMSL	0.0038722	5.08771e-06	5.74363e-05	7.12875e-05	0.148278
Inhibited	5	Site2	1_SMSL	0.00136501	2.29168e-07	3.26906e-05	1.4989e-05	0.0140961
Inhibited	5	Site3	1_SMSL	0.0063388	1.23396e-05	0.00117332	6.23867e-05	0.00542956
Inhibited	5	Site4	1_SMSL	2.7034e-06	2.25063e-06	3.73663e-06	0.000236262	0.148178
Inhibited	5	Site5	1_SMSL	0.00450232	2.44565e-06	0.000352214	0.000152738	0.0318762
Inhibited	5	Fisher	2_SMNL	3.00872e-11	6.15875e-23	6.58673e-16	5.54971e-16	0.000225842
Inhibited	5	Site1	3_NMSL	0.00484026	2.54385e-05	0.000118813	0.000118813	0.148278
Inhibited	5	Site2	3_NMSL	0.00170627	1.14584e-06	5.44843e-05	3.74725e-05	0.0140961
Inhibited	5	Site3	3_NMSL	0.0063388	6.1698e-05	0.00195553	0.000155967	0.0063388
Inhibited	5	Site4	3_NMSL	6.22771e-06	6.22771e-06	6.22771e-06	0.000295327	0.148178
Inhibited	5	Site5	3_NMSL	0.0056279	1.22283e-05	0.000587024	0.000381845	0.0318762
Inhibited	5	Fisher	4_NMNL	3.7609e-11	3.07937e-22	1.09779e-15	1.09779e-15	0.000225842
Inhibited	6	Site1	1_SMSL	0.00586591	3.91895e-06	0.000767248	0.000138883	0.013785
Inhibited	6	Site2	1_SMSL	0.000131577	1.6007e-08	3.99936e-06	3.99936e-06	0.00201145
Inhibited	6	Site3	1_SMSL	0.00213748	3.62046e-07	0.000189172	7.53999e-05	0.0319812
Inhibited	6	Site4	1_SMSL	0.000668864	2.64029e-07	6.51627e-06	6.51627e-06	0.0698852
Inhibited	6	Site5	1_SMSL	0.00417813	2.64843e-06	0.000105132	4.79852e-05	0.0319812
Inhibited	6	Fisher	2_SMNL	2.58412e-10	2.01021e-26	1.06126e-16	4.54359e-18	1.64146e-05
Inhibited	6	Site1	3_NMSL	0.00733238	1.95948e-05	0.00127875	0.000347208	0.013785
Inhibited	6	Site2	3_NMSL	0.000164471	8.00348e-08	6.6656e-06	6.6656e-06	0.00201145
Inhibited	6	Site3	3_NMSL	0.00267185	1.81023e-06	0.000315286	0.0001885	0.0319812
Inhibited	6	Site4	3_NMSL	0.00083608	1.32014e-06	1.08605e-05	1.08605e-05	0.0698852
Inhibited	6	Site5	3_NMSL	0.00522266	1.32422e-05	0.00017522	0.000119963	0.0319812
Inhibited	6	Fisher	4_NMNL	3.23015e-10	1.0051e-25	1.76876e-16	1.1359e-17	1.64146e-05
Inhibited	7	Site1	1_SMSL	0.00774103	1.65776e-05	0.00148409	0.000253675	0.0136548
Inhibited	7	Site2	1_SMSL	0.00123376	4.57009e-07	0.000119733	4.36746e-05	0.00568194
Inhibited	7	Site3	1_SMSL	0.000511105	2.67399e-07	5.56805e-06	5.56805e-06	0.0698852
Inhibited	7	Site4	1_SMSL	1.65644e-05	8.89933e-06	0.000132777	0.0010697	0.317311
Inhibited	7	Site5	1_SMSL	0.00236045	7.27268e-07	0.000115465	6.05753e-05	0.0318762
Inhibited	7	Fisher	2_SMNL	1.52892e-11	1.13593e-23	2.99791e-15	8.84198e-16	0.000229889
Inhibited	7	Site1	3_NMSL	0.00967629	8.28882e-05	0.00247349	0.000634188	0.0136548
Inhibited	7	Site2	3_NMSL	0.0015422	2.28504e-06	0.000199555	0.000109186	0.00568194
Inhibited	7	Site3	3_NMSL	0.000638882	1.337e-06	9.28009e-06	9.28009e-06	0.0698852
Inhibited	7	Site4	3_NMSL	4.14109e-05	4.14109e-05	0.000221295	0.00133712	0.317311
Inhibited	7	Site5	3_NMSL	0.00295056	3.63634e-06	0.000192441	0.000151438	0.0318762
Inhibited	7	Fisher	4_NMNL	1.91115e-11	5.67963e-23	4.99652e-15	2.2105e-15	0.000229889
Inhibited	8	Site1	1_SMSL	0.00484346	6.1181e-06	0.000193359	0.000193359	0.0697469
Inhibited	8	Site2	1_SMSL	0.00162082	2.48243e-06	5.04232e-05	5.04232e-05	0.0698852
Inhibited	8	Site3	1_SMSL	0.000962319	3.13281e-07	1.60141e-05	1.60141e-05	0.317311
Inhibited	8	Site4	1_SMSL	0.000913369	2.75341e-07	1.4363e-05	2.14786e-05	0.0701389
Inhibited	8	Site5	1_SMSL	0.00894417	2.73856e-06	0.0008371	7.73678e-05	0.0135085
Inhibited	8	Fisher	2_SMNL	2.52086e-09	3.35371e-24	4.42004e-16	7.16215e-17	0.00273377
Inhibited	8	Site1	3_NMSL	0.00605433	3.05905e-05	0.000322266	0.000322266	0.0697469
Inhibited	8	Site2	3_NMSL	0.00202602	1.24122e-05	8.40387e-05	8.40387e-05	0.0698852
Inhibited	8	Site3	3_NMSL	0.0012029	1.5664e-06	2.66902e-05	2.66902e-05	0.317311
Inhibited	8	Site4	3_NMSL	0.00114171	1.3767e-06	3.57976e-05	3.57976e-05	0.0701389
Inhibited	8	Site5	3_NMSL	0.0111802	1.36928e-05	0.00139517	0.000193419	0.0135085
Inhibited	8	Fisher	4_NMNL	3.15107e-09	1.67686e-23	7.36674e-16	1.79054e-16	0.00273377
Inhibited	9	Site1	1_SMSL	0.000745946	1.34649e-06	3.27729e-05	3.27729e-05	0.031972
Inhibited	9	Site2	1_SMSL	0.000788126	6.20997e-07	2.18902e-06	2.18902e-06	0.0698852
Inhibited	9	Site3	1_SMSL	0.00148161	6.40199e-07	7.5007e-05	2.30999e-05	0.0140058
Inhibited	9	Site4	1_SMSL	2.45363e-07	9.88063e-08	3.6858e-07	3.6858e-07	1
Inhibited	9	Site5	1_SMSL	0.00719967	1.87885e-06	0.000335452	2.26188e-05	0.013725
Inhibited	9	Fisher	2_SMNL	2.00498e-13	1.13818e-25	2.86447e-19	7.74773e-21	0.0011052
Inhibited	9	Site1	3_NMSL	0.000932433	6.73247e-06	5.46215e-05	5.46215e-05	0.031972
Inhibited	9	Site2	3_NMSL	0.000985157	3.10499e-06	3.64836e-06	3.64836e-06	0.0698852
Inhibited	9	Site3	3_NMSL	0.00185201	3.201e-06	0.000125012	5.77498e-05	0.0140058
Inhibited	9	Site4	3_NMSL	4.60725e-07	4.60725e-07	4.60725e-07	4.60725e-07	1
Inhibited	9	Site5	3_NMSL	0.00899959	9.39427e-06	0.000559086	5.65469e-05	0.013725
Inhibited	9	Fisher	4_NMNL	2.50622e-13	5.69088e-25	4.77412e-19	1.93693e-20	0.0011052
Inhibited	10	Site1	1_SMSL	0.00236625	1.85189e-06	0.000393255	0.000167326	0.0138617
Inhibited	10	Site2	1_SMSL	0.000749806	1.66589e-07	2.54075e-05	2.54075e-05	0.0698852
Inhibited	10	Site3	1_SMSL	0.000816437	2.28098e-07	1.34493e-06	9.01421e-06	0.0697469
Inhibited	10	Site4	1_SMSL	0.000107573	7.10918e-08	2.10342e-06	2.4161e-05	0.0697469
Inhibited	10	Site5	1_SMSL	0.000564593	3.81345e-08	2.33274e-05	2.33274e-05	0.0322804
Inhibited	10	Fisher	2_SMNL	7.65187e-12	3.04337e-28	2.84067e-19	7.2188e-18	0.00050434
Inhibited	10	Site1	3_NMSL	0.00295781	9.25945e-06	0.000655426	0.000418314	0.0138617
Inhibited	10	Site2	3_NMSL	0.000937258	8.32946e-07	4.23458e-05	4.23458e-05	0.0698852
Inhibited	10	Site3	3_NMSL	0.00102055	1.14049e-06	3.36234e-06	1.50237e-05	0.0697469
Inhibited	10	Site4	3_NMSL	0.000134467	3.55459e-07	5.25854e-06	4.02683e-05	0.0697469
Inhibited	10	Site5	3_NMSL	0.000705742	1.90673e-07	3.8879e-05	3.8879e-05	0.0322804
Inhibited	10	Fisher	4_NMNL	9.56483e-12	1.52169e-27	7.10168e-19	1.20313e-17	0.00050434
Inhibited	11	Site1	1_SMSL	0.00420021	1.88832e-06	0.000159417	0.000189787	0.148278
Inhibited	11	Site2	1_SMSL	0.00230623	4.09748e-07	4.6939e-05	2.17696e-05	0.0318762
Inhibited	11	Site3	1_SMSL	0.0109307	2.09801e-05	0.00272964	0.000467962	0.0136548
Inhibited	11	Site4	1_SMSL	0.00460736	2.29126e-06	0.000235741	0.000142492	0.0701389
Inhibited	11	Site5	1_SMSL	0.00367416	5.79749e-07	0.000147943	8.57705e-05	0.0697469
Inhibited	11	Fisher	2_SMNL	4.65862e-08	1.8137e-23	9.98051e-14	4.49532e-15	0.00087728
Inhibited	11	Site1	3_NMSL	0.00525027	9.44162e-06	0.000316312	0.000316312	0.148278
Inhibited	11	Site2	3_NMSL	0.00288278	2.04874e-06	7.82317e-05	5.44241e-05	0.0318762
Inhibited	11	Site3	3_NMSL	0.0136548	0.000104901	0.0045494	0.00116991	0.0136548
Inhibited	11	Site4	3_NMSL	0.00575921	1.14563e-05	0.000392902	0.00035623	0.0701389
Inhibited	11	Site5	3_NMSL	0.0045927	2.89874e-06	0.000246571	0.000214426	0.0697469
Inhibited	11	Fisher	4_NMNL	5.82328e-08	9.0685e-23	1.66342e-13	1.12383e-14	0.00087728
Inhibited	12	Site1	1_SMSL	0.00590576	6.79139e-05	0.000512165	0.000410366	0.0701389
Inhibited	12	Site2	1_SMSL	0.00406689	5.91594e-06	0.00118906	0.000171284	0.00550114
Inhibited	12	Site3	1_SMSL	0.00218679	5.00992e-08	0.000120519	6.8708e-05	0.032105
Inhibited	12	Site4	1_SMSL	0.00358376	1.34445e-06	6.16836e-05	3.22813e-05	0.0319812
Inhibited	12	Site5	1_SMSL	0.00444939	6.17128e-07	0.000178958	0.000102863	0.0701389
Inhibited	12	Fisher	2_SMNL	2.42173e-08	1.42623e-23	1.12154e-13	3.15432e-15	0.000135204
Inhibited	12	Site1	3_NMSL	0.0073822	0.00033957	0.000853608	0.000853608	0.0701389
Inhibited	12	Site2	3_NMSL	0.00508361	2.95797e-05	0.00198177	0.000428209	0.00550114
Inhibited	12	Site3	3_NMSL	0.00273349	2.50496e-07	0.000200865	0.00017177	0.032105
Inhibited	12	Site4	3_NMSL	0.0044797	6.72225e-06	0.000102806	8.07033e-05	0.0319812
Inhibited	12	Site5	3_NMSL	0.00556174	3.08564e-06	0.000298263	0.000257158	0.0701389
Inhibited	12	Fisher	4_NMNL	3.02716e-08	7.13117e-23	1.86923e-13	7.88579e-15	0.000135204
Inhibited	13	Site1	1_SMSL	0.000649636	1.05227e-06	1.37923e-05	1.37923e-05	0.0140058
Inhibited	13	Site2	1_SMSL	0.0108201	2.55609e-05	0.000967505	0.000233551	0.0317011
Inhibited	13	Site3	1_SMSL	0.00425959	1.24066e-06	0.00010789	4.06674e-05	0.0319812
Inhibited	13	Site4	1_SMSL	6.81655e-07	2.61064e-06	1.06786e-06	1.06786e-06	1
Inhibited	13	Site5	1_SMSL	0.000789161	7.06753e-07	5.26139e-06	9.51346e-06	0.0701389
Inhibited	13	Fisher	2_SMNL	1.66813e-12	4.86209e-23	2.9085e-18	5.45471e-19	0.00206153
Inhibited	13	Site1	3_NMSL	0.000812045	5.26136e-06	2.29872e-05	2.29872e-05	0.0140058
Inhibited	13	Site2	3_NMSL	0.0135251	0.000127804	0.00161251	0.000583877	0.0317011
Inhibited	13	Site3	3_NMSL	0.00532449	6.20329e-06	0.000179816	0.000101668	0.0319812
Inhibited	13	Site4	3_NMSL	1.77976e-06	3.2633e-06	1.77976e-06	1.77976e-06	1
Inhibited	13	Site5	3_NMSL	0.000986452	3.53376e-06	1.31535e-05	1.58558e-05	0.0701389
Inhibited	13	Fisher	4_NMNL	2.08516e-12	2.43105e-22	4.84749e-18	1.36368e-18	0.00206153
Inhibited	14	Site1	1_SMSL	0.0017169	1.72443e-07	2.46207e-05	2.56514e-05	0.0698766
Inhibited	14	Site2	1_SMSL	0.000539412	4.21292e-09	6.75385e-06	2.1177e-05	0.148278
Inhibited	14	Site3	1_SMSL	0.0120106	4.30203e-06	0.000751906	5.84316e-05	0.0135085
Inhibited	14	Site4	1_SMSL	0.000695294	4.73012e-08	6.42022e-06	2.47768e-06	0.0138617
Inhibited	14	Site5	1_SMSL	0.00259183	7.10292e-07	3.42084e-05	2.71493e-05	0.0698766
Inhibited	14	Fisher	2_SMNL	9.42029e-10	1.72655e-28	9.01323e-18	8.45987e-19	0.000461847
Inhibited	14	Site1	3_NMSL	0.00214612	8.62217e-07	4.27524e-05	4.27524e-05	0.0698766
Inhibited	14	Site2	3_NMSL	0.000674266	2.10646e-08	1.68846e-05	3.52951e-05	0.148278
Inhibited	14	Site3	3_NMSL	0.0135085	2.15102e-05	0.00125318	0.000146079	0.0135085
Inhibited	14	Site4	3_NMSL	0.000869117	2.36506e-07	1.07004e-05	6.1942e-06	0.0138617
Inhibited	14	Site5	3_NMSL	0.00323978	3.55146e-06	5.7014e-05	5.7014e-05	0.0698766
Inhibited	14	Fisher	4_NMNL	1.17754e-09	8.63277e-28	1.5022e-17	2.11497e-18	0.000461847
Inhibited	15	Site1	1_SMSL	0.00150411	2.95333e-07	5.33516e-05	5.33516e-05	0.0697469
Inhibited	15	Site2	1_SMSL	0.00135796	7.28622e-07	0.000115757	0.000115757	0.0319812
Inhibited	15	Site3	1_SMSL	0.00455277	5.66018e-06	0.000408449	0.000408449	0.0701389
Inhibited	15	Site4	1_SMSL	0.00342243	1.40052e-06	7.11268e-05	1.35179e-05	0.013785
Inhibited	15	Site5	1_SMSL	0.000456626	2.8522e-07	2.70686e-06	9.67881e-07	0.00568194
Inhibited	15	Fisher	2_SMNL	7.1028e-10	5.09936e-25	1.27562e-16	1.06834e-17	7.0853e-05
Inhibited	15	Site1	3_NMSL	0.00188013	1.47667e-06	8.89194e-05	8.89194e-05	0.0697469
Inhibited	15	Site2	3_NMSL	0.00169745	3.64311e-06	0.000192928	0.000192928	0.0319812
Inhibited	15	Site3	3_NMSL	0.00569097	2.83009e-05	0.000680749	0.000680749	0.0701389
Inhibited	15	Site4	3_NMSL	0.00427803	7.0026e-06	0.000118545	3.37947e-05	0.013785
Inhibited	15	Site5	3_NMSL	0.000570782	1.4261e-06	4.51144e-06	2.4197e-06	0.00568194
Inhibited	15	Fisher	4_NMNL	8.87851e-10	2.54968e-24	2.12604e-16	2.67084e-17	7.0853e-05
Inhibited	16	Site1	1_SMSL	0.000561272	1.14845e-07	3.14815e-05	3.14815e-05	0.0141585
Inhibited	16	Site2	1_SMSL	0.00036814	7.60921e-08	9.90818e-06	9.90818e-06	0.0141585
Inhibited	16	Site3	1_SMSL	0.00129131	1.22214e-07	8.49593e-05	1.0939e-05	0.00564974
Inhibited	16	Site4	1_SMSL	0.00169766	1.67483e-06	4.4277e-05	5.30577e-05	0.0701389
Inhibited	16	Site5	1_SMSL	0.00248358	2.31006e-07	9.5084e-05	4.38998e-05	0.0318762
Inhibited	16	Fisher	2_SMNL	7.41532e-11	6.33659e-28	3.28978e-17	2.86144e-18	2.00185e-05
Inhibited	16	Site1	3_NMSL	0.00070159	5.74227e-07	5.24692e-05	5.24692e-05	0.0141585
Inhibited	16	Site2	3_NMSL	0.000460175	3.80461e-07	1.65136e-05	1.65136e-05	0.0141585
Inhibited	16	Site3	3_NMSL	0.00161414	6.11072e-07	0.000141599	2.73475e-05	0.00564974
Inhibited	16	Site4	3_NMSL	0.00212208	8.37414e-06	8.84295e-05	8.84295e-05	0.0701389
Inhibited	16	Site5	3_NMSL	0.00310447	1.15503e-06	0.000158473	0.00010975	0.0318762
Inhibited	16	Fisher	4_NMNL	9.26915e-11	3.1683e-27	5.48297e-17	7.15361e-18	2.00185e-05
Inhibited	17	Site1	1_SMSL	0.00068465	4.36304e-07	0.000161495	1.37753e-05	0.000749215
Inhibited	17	Site2	1_SMSL	0.000304799	8.55316e-07	1.45596e-05	2.80801e-05	0.0697469
Inhibited	17	Site3	1_SMSL	0.000347223	3.73211e-10	6.34248e-06	7.03469e-07	0.00219911
Inhibited	17	Site4	1_SMSL	0.000256903	5.16221e-08	2.46206e-06	2.46206e-06	0.031972
Inhibited	17	Site5	1_SMSL	0.00193374	1.95459e-06	0.000381912	0.000381912	0.0140058
Inhibited	17	Fisher	2_SMNL	3.43542e-12	2.55417e-29	4.84058e-18	1.17773e-19	8.05081e-07
Inhibited	17	Site1	3_NMSL	0.000749215	2.18152e-06	0.000269159	3.44382e-05	0.000749215
Inhibited	17	Site2	3_NMSL	0.000380999	4.27658e-06	3.63989e-05	4.68002e-05	0.0697469
Inhibited	17	Site3	3_NMSL	0.000434028	1.86606e-09	1.05708e-05	1.75867e-06	0.00219911
Inhibited	17	Site4	3_NMSL	0.000321129	2.5811e-07	4.10344e-06	4.10344e-06	0.031972
Inhibited	17	Site5	3_NMSL	0.00241717	9.77295e-06	0.00063652	0.00063652	0.0140058
Inhibited	17	Fisher	4_NMNL	4.29428e-12	1.27709e-28	8.06764e-18	2.94433e-19	8.05081e-07
Inhibited	18	Site1	1_SMSL	0.000323072	1.66568e-09	1.52427e-06	1.52427e-06	0.0698852
Inhibited	18	Site2	1_SMSL	0.000672121	4.89827e-07	8.58721e-06	8.58721e-06	0.148278
Inhibited	18	Site3	1_SMSL	0.00169642	5.37143e-07	7.42202e-05	0.000161196	0.148278
Inhibited	18	Site4	1_SMSL	0.002791	6.79419e-07	0.000102991	1.93245e-05	0.013785
Inhibited	18	Site5	1_SMSL	0.000406228	2.12055e-08	1.98464e-05	1.98464e-05	0.0138856
Inhibited	18	Fisher	2_SMNL	3.07332e-11	1.19347e-29	7.90899e-19	3.43614e-19	0.000831635
Inhibited	18	Site1	3_NMSL	0.00040384	8.32839e-09	2.54046e-06	2.54046e-06	0.0698852
Inhibited	18	Site2	3_NMSL	0.000840151	2.44913e-06	1.4312e-05	1.4312e-05	0.148278
Inhibited	18	Site3	3_NMSL	0.00212053	2.68572e-06	0.000185551	0.000268661	0.148278
Inhibited	18	Site4	3_NMSL	0.00348875	3.3971e-06	0.000171652	4.83113e-05	0.013785
Inhibited	18	Site5	3_NMSL	0.000507785	1.06027e-07	3.30773e-05	3.30773e-05	0.0138856
Inhibited	18	Fisher	4_NMNL	3.84165e-11	5.96735e-29	1.31816e-18	8.59035e-19	0.000831635
Inhibited	19	Site1	1_SMSL	2.98469e-05	1.00209e-09	1.46941e-07	2.56041e-06	0.148278
Inhibited	19	Site2	1_SMSL	0.00108808	4.69973e-09	1.52495e-05	4.25933e-06	0.0140058
Inhibited	19	Site3	1_SMSL	0.00116853	4.01686e-07	6.6014e-05	3.16078e-05	0.0141585
Inhibited	19	Site4	1_SMSL	0.00343098	8.33782e-07	0.000488164	1.26179e-05	0.00194797
Inhibited	19	Site5	1_SMSL	0.00507229	7.21277e-06	0.000300846	0.000231934	0.0698766
Inhibited	19	Fisher	2_SMNL	4.62032e-11	2.08938e-29	7.25752e-18	4.21715e-19	2.89657e-05
Inhibited	19	Site1	3_NMSL	3.73086e-05	5.01043e-09	3.67353e-07	4.26735e-06	0.148278
Inhibited	19	Site2	3_NMSL	0.0013601	2.34987e-08	2.54158e-05	1.06483e-05	0.0140058
Inhibited	19	Site3	3_NMSL	0.00146067	2.00843e-06	0.000110023	7.90194e-05	0.0141585
Inhibited	19	Site4	3_NMSL	0.00343098	4.16891e-06	0.000813607	3.15448e-05	0.00243496
Inhibited	19	Site5	3_NMSL	0.00634036	3.60639e-05	0.000501411	0.000501411	0.0698766
Inhibited	19	Fisher	4_NMNL	5.7754e-11	1.04469e-28	1.20959e-17	1.05429e-18	2.89657e-05
Inhibited	20	Site1	1_SMSL	1.08039e-07	1.84407e-08	3.10899e-06	3.10899e-06	1
Inhibited	20	Site2	1_SMSL	0.013551	1.4522e-05	0.00109858	0.000201431	0.0316867
Inhibited	20	Site3	1_SMSL	0.00897051	7.00281e-06	0.000885592	5.66707e-06	0.00187551
Inhibited	20	Site4	1_SMSL	0.00126361	4.52469e-07	6.20738e-05	6.20738e-05	0.0319812
Inhibited	20	Site5	1_SMSL	0.00286563	7.45556e-07	1.47607e-05	6.14946e-06	0.0317011
Inhibited	20	Fisher	2_SMNL	4.41017e-12	6.53277e-25	6.31944e-16	5.54565e-19	0.000247295
Inhibited	20	Site1	3_NMSL	2.70097e-07	9.22035e-08	3.88624e-06	3.88624e-06	1
Inhibited	20	Site2	3_NMSL	0.0169388	7.261e-05	0.00183096	0.000503578	0.0316867
Inhibited	20	Site3	3_NMSL	0.00897051	1.7507e-05	0.00147599	1.7507e-05	0.00234438
Inhibited	20	Site4	3_NMSL	0.00157951	2.26235e-06	0.000103456	0.000103456	0.0319812
Inhibited	20	Site5	3_NMSL	0.00358204	3.72778e-06	2.46012e-05	1.53736e-05	0.0317011
Inhibited	20	Fisher	4_NMNL	5.51272e-12	3.26639e-24	1.05324e-15	1.38641e-18	0.000247295
Inhibited	21	Site1	1_SMSL	0.0124457	1.71861e-05	0.00115228	0.000289537	0.0317011
Inhibited	21	Site2	1_SMSL	0.00340861	5.61851e-07	0.000426711	0.000241492	0.0701389
Inhibited	21	Site3	1_SMSL	0.000414228	2.58037e-08	1.19961e-05	4.26532e-06	0.00568194
Inhibited	21	Site4	1_SMSL	0.000925675	2.45305e-07	1.36348e-05	1.36348e-05	0.0701389
Inhibited	21	Site5	1_SMSL	0.0139064	5.21372e-05	0.00123389	0.000580183	0.0697469
Inhibited	21	Fisher	2_SMNL	7.80832e-09	2.99935e-24	1.66425e-14	5.45156e-16	0.000252222
Inhibited	21	Site1	3_NMSL	0.0155571	8.59305e-05	0.00192047	0.000723843	0.0317011
Inhibited	21	Site2	3_NMSL	0.00426077	2.80925e-06	0.000711185	0.000603731	0.0701389
Inhibited	21	Site3	3_NMSL	0.000517784	1.29018e-07	1.99934e-05	1.06633e-05	0.00568194
Inhibited	21	Site4	3_NMSL	0.00115709	1.22653e-06	2.27247e-05	2.27247e-05	0.0701389
Inhibited	21	Site5	3_NMSL	0.017383	0.000260686	0.00205648	0.00145046	0.0697469
Inhibited	21	Fisher	4_NMNL	9.76039e-09	1.49968e-23	2.77376e-14	1.36289e-15	0.000252222
Inhibited	22	Site1	1_SMSL	0.000804555	1.34656e-06	2.90274e-05	2.90274e-05	0.0322804
Inhibited	22	Site2	1_SMSL	0.000682706	1.22946e-07	4.63229e-05	4.63229e-05	0.031972
Inhibited	22	Site3	1_SMSL	0.00284327	8.20156e-07	0.000161043	1.54118e-05	0.00576722
Inhibited	22	Site4	1_SMSL	0.000965534	3.58195e-07	1.6792e-05	1.6792e-05	0.0701389
Inhibited	22	Site5	1_SMSL	0.000758533	1.00475e-07	9.84837e-06	3.69996e-06	0.0138617
Inhibited	22	Fisher	2_SMNL	7.52528e-11	6.58758e-27	1.15205e-17	5.28978e-19	3.89484e-05
Inhibited	22	Site1	3_NMSL	0.00100569	6.73278e-06	4.8379e-05	4.8379e-05	0.0322804
Inhibited	22	Site2	3_NMSL	0.000853383	6.14731e-07	7.72049e-05	7.72049e-05	0.031972
Inhibited	22	Site3	3_NMSL	0.00355409	4.10078e-06	0.000268405	3.85295e-05	0.00576722
Inhibited	22	Site4	3_NMSL	0.00120692	1.79098e-06	2.79867e-05	2.79867e-05	0.0701389
Inhibited	22	Site5	3_NMSL	0.000948166	5.02374e-07	1.6414e-05	9.24991e-06	0.0138617
Inhibited	22	Fisher	4_NMNL	9.40659e-11	3.29379e-26	1.92009e-17	1.32245e-18	3.89484e-05
Inhibited	23	Site1	1_SMSL	0.000213294	5.08619e-08	9.42555e-06	2.67465e-06	0.00222873
Inhibited	23	Site2	1_SMSL	0.00219355	7.94378e-06	0.000268967	0.000141368	0.0316867
Inhibited	23	Site3	1_SMSL	0.00228224	7.57996e-08	0.00013716	1.68237e-05	0.00550114
Inhibited	23	Site4	1_SMSL	0.00241384	3.31424e-06	0.000281683	0.000163289	0.0322804
Inhibited	23	Site5	1_SMSL	5.16215e-09	4.43975e-09	5.99212e-09	5.99212e-09	1
Inhibited	23	Fisher	2_SMNL	2.65929e-15	6.87988e-28	2.54934e-19	3.6778e-21	7.21654e-05
Inhibited	23	Site1	3_NMSL	0.000266618	2.54309e-07	1.57092e-05	6.68661e-06	0.00222873
Inhibited	23	Site2	3_NMSL	0.00274194	3.97189e-05	0.000448278	0.00035342	0.0316867
Inhibited	23	Site3	3_NMSL	0.0028528	3.78998e-07	0.0002286	4.20594e-05	0.00550114
Inhibited	23	Site4	3_NMSL	0.00301731	1.65712e-05	0.000469472	0.000408223	0.0322804
Inhibited	23	Site5	3_NMSL	7.49016e-09	7.49016e-09	7.49016e-09	7.49016e-09	1
Inhibited	23	Fisher	4_NMNL	3.32411e-15	3.43994e-27	4.2489e-19	9.1945e-21	7.21654e-05
Inhibited	24	Site1	1_SMSL	0.00425225	1.01801e-06	0.000117032	7.82436e-05	0.0697469
Inhibited	24	Site2	1_SMSL	0.000729994	9.48714e-07	1.65788e-05	6.02263e-06	0.00582264
Inhibited	24	Site3	1_SMSL	0.00078733	1.85579e-08	3.18351e-06	2.1359e-06	0.032105
Inhibited	24	Site4	1_SMSL	0.000918435	2.75089e-07	3.4209e-05	3.4209e-05	0.0701389
Inhibited	24	Site5	1_SMSL	0.000490215	6.15389e-08	2.98801e-05	2.98801e-05	0.0322804
Inhibited	24	Fisher	2_SMNL	7.27106e-11	4.72714e-28	2.31199e-18	4.29492e-19	0.000141775
Inhibited	24	Site1	3_NMSL	0.00531531	5.09003e-06	0.000195053	0.000195053	0.0697469
Inhibited	24	Site2	3_NMSL	0.000912492	4.74357e-06	2.76313e-05	1.50566e-05	0.00582264
Inhibited	24	Site3	3_NMSL	0.000984162	9.27897e-08	5.30585e-06	5.30585e-06	0.032105
Inhibited	24	Site4	3_NMSL	0.00114804	1.37545e-06	5.7015e-05	5.7015e-05	0.0701389
Inhibited	24	Site5	3_NMSL	0.000612769	3.07695e-07	4.98001e-05	4.98001e-05	0.0322804
Inhibited	24	Fisher	4_NMNL	9.08882e-11	2.36357e-27	3.85331e-18	1.07373e-18	0.000141775
Inhibited	25	Site1	1_SMSL	0.012442	2.31103e-05	0.00367655	0.00229664	0.0698766
Inhibited	25	Site2	1_SMSL	0.0016198	2.28762e-07	6.89199e-05	2.71794e-05	0.0137612
Inhibited	25	Site3	1_SMSL	0.00534324	4.0988e-06	0.000199968	0.000144791	0.0698766
Inhibited	25	Site4	1_SMSL	0.000584626	1.52732e-07	1.86148e-06	8.80862e-06	0.148278
Inhibited	25	Site5	1_SMSL	0.00558088	2.90808e-06	0.000345077	0.000198518	0.0701389
Inhibited	25	Fisher	2_SMNL	1.14365e-08	8.49192e-24	6.02223e-15	3.1126e-15	0.00158761
Inhibited	25	Site1	3_NMSL	0.0155525	0.000115552	0.00612758	0.00574161	0.0698766
Inhibited	25	Site2	3_NMSL	0.00202475	1.14381e-06	0.000114867	6.79484e-05	0.0137612
Inhibited	25	Site3	3_NMSL	0.00667904	2.0494e-05	0.00033328	0.00033328	0.0698766
Inhibited	25	Site4	3_NMSL	0.000730783	7.63659e-07	4.6537e-06	1.4681e-05	0.148278
Inhibited	25	Site5	3_NMSL	0.00697611	1.45404e-05	0.000575128	0.000496294	0.0701389
Inhibited	25	Fisher	4_NMNL	1.42956e-08	4.24596e-23	1.0037e-14	7.78151e-15	0.00158761
Inhibited	26	Site1	1_SMSL	0.000747492	1.30309e-06	8.40301e-05	2.90403e-05	0.00222873
Inhibited	26	Site2	1_SMSL	0.000692596	3.26056e-08	1.80379e-06	1.80379e-06	0.0701389
Inhibited	26	Site3	1_SMSL	0.00136048	2.35507e-06	0.000164799	0.000164799	0.0322804
Inhibited	26	Site4	1_SMSL	0.00832016	4.41011e-05	0.000518702	0.000850141	0.148278
Inhibited	26	Site5	1_SMSL	0.00144179	4.52379e-07	7.76865e-05	3.59556e-05	0.0140961
Inhibited	26	Fisher	2_SMNL	4.40817e-10	1.93043e-24	2.49341e-16	7.27444e-17	6.28921e-05
Inhibited	26	Site1	3_NMSL	0.000934365	6.51543e-06	0.00014005	7.26008e-05	0.00222873
Inhibited	26	Site2	3_NMSL	0.000865745	1.63028e-07	3.00631e-06	3.00631e-06	0.0701389
Inhibited	26	Site3	3_NMSL	0.0017006	1.17753e-05	0.000274665	0.000274665	0.0322804
Inhibited	26	Site4	3_NMSL	0.0104002	0.000220506	0.00129675	0.0014169	0.148278
Inhibited	26	Site5	3_NMSL	0.00180224	2.2619e-06	0.000129478	8.9889e-05	0.0140961
Inhibited	26	Fisher	4_NMNL	5.51021e-10	9.65217e-24	4.15569e-16	1.81861e-16	6.28921e-05
Inhibited	27	Site1	1_SMSL	0.00120999	1.2715e-08	1.53804e-05	8.34465e-06	0.0318762
Inhibited	27	Site2	1_SMSL	0.000981876	5.88155e-08	2.06902e-05	2.06902e-05	0.148278
Inhibited	27	Site3	1_SMSL	0.00150948	5.37025e-07	0.000162288	7.3064e-05	0.0140961
Inhibited	27	Site4	1_SMSL	4.05875e-08	4.51595e-07	9.16591e-07	2.36398e-05	0.317311
Inhibited	27	Site5	1_SMSL	0.00114336	6.37086e-07	0.000157958	6.03867e-05	0.00568194
Inhibited	27	Fisher	2_SMNL	1.41779e-14	1.89069e-28	2.70418e-18	6.10121e-18	0.000420985
Inhibited	27	Site1	3_NMSL	0.00151249	6.35748e-08	2.56339e-05	2.08616e-05	0.0318762
Inhibited	27	Site2	3_NMSL	0.00122734	2.94077e-07	3.44836e-05	3.44836e-05	0.148278
Inhibited	27	Site3	3_NMSL	0.00188686	2.68513e-06	0.00027048	0.00018266	0.0140961
Inhibited	27	Site4	3_NMSL	2.02937e-07	1.12899e-06	1.52765e-06	2.95498e-05	0.317311
Inhibited	27	Site5	3_NMSL	0.0014292	3.18543e-06	0.000263264	0.000150967	0.00568194
Inhibited	27	Fisher	4_NMNL	1.77223e-14	9.45343e-28	6.76044e-18	1.01687e-17	0.000420985
Inhibited	28	Site1	1_SMSL	0.00322029	7.41773e-07	6.15542e-05	9.5458e-05	0.148278
Inhibited	28	Site2	1_SMSL	0.000656144	1.50908e-08	4.22471e-06	4.22471e-06	0.0698852
Inhibited	28	Site3	1_SMSL	0.00563441	3.59373e-06	0.000355147	0.000345958	0.148278
Inhibited	28	Site4	1_SMSL	0.000306476	4.63561e-08	1.1036e-05	4.58964e-06	0.0140058
Inhibited	28	Site5	1_SMSL	0.00163152	9.08826e-07	2.086e-05	4.913e-05	0.0697469
Inhibited	28	Fisher	2_SMNL	3.23773e-10	2.41571e-27	7.11438e-18	1.02206e-17	0.00278184
Inhibited	28	Site1	3_NMSL	0.00402537	3.70887e-06	0.000153885	0.000159097	0.148278
Inhibited	28	Site2	3_NMSL	0.00082018	7.5454e-08	7.04118e-06	7.04118e-06	0.0698852
Inhibited	28	Site3	3_NMSL	0.00704301	1.79687e-05	0.000591911	0.000591911	0.148278
Inhibited	28	Site4	3_NMSL	0.000383096	2.3178e-07	1.83934e-05	1.14741e-05	0.0140058
Inhibited	28	Site5	3_NMSL	0.00203939	4.54413e-06	5.21501e-05	8.18834e-05	0.0697469
Inhibited	28	Fisher	4_NMNL	4.04716e-10	1.20786e-26	1.70344e-17	1.70344e-17	0.00278184
Inhibited	29	Site1	1_SMSL	0.00187744	3.27528e-06	0.000178248	8.26247e-05	0.0140961
Inhibited	29	Site2	1_SMSL	0.00166202	5.471e-07	5.256e-06	1.46837e-05	0.148278
Inhibited	29	Site3	1_SMSL	0.000725768	4.75082e-08	3.51543e-06	3.51543e-06	0.0319812
Inhibited	29	Site4	1_SMSL	0.00122312	2.8608e-07	8.97895e-05	4.18548e-05	0.0141585
Inhibited	29	Site5	1_SMSL	0.00304398	1.18222e-06	3.26481e-05	2.38292e-05	0.0697469
Inhibited	29	Fisher	2_SMNL	4.40012e-10	3.52904e-26	3.42647e-18	1.60335e-18	0.000265423
Inhibited	29	Site1	3_NMSL	0.00234681	1.63764e-05	0.00029708	0.000206562	0.0140961
Inhibited	29	Site2	3_NMSL	0.00207753	2.7355e-06	1.314e-05	2.44729e-05	0.148278
Inhibited	29	Site3	3_NMSL	0.00090721	2.37541e-07	5.85904e-06	5.85904e-06	0.0319812
Inhibited	29	Site4	3_NMSL	0.0015289	1.4304e-06	0.000149649	0.000104637	0.0141585
Inhibited	29	Site5	3_NMSL	0.00380497	5.91112e-06	5.44135e-05	5.44135e-05	0.0697469
Inhibited	29	Fisher	4_NMNL	5.50015e-10	1.76452e-25	5.71079e-18	4.00838e-18	0.000265423
Inhibited	30	Site1	1_SMSL	5.29892e-05	2.69496e-08	7.5134e-06	7.5134e-06	0.317311
Inhibited	30	Site2	1_SMSL	0.00064071	5.85226e-08	1.52816e-05	1.52816e-05	0.0322804
Inhibited	30	Site3	1_SMSL	0.00109593	1.84541e-07	7.63455e-05	3.1849e-05	0.0138617
Inhibited	30	Site4	1_SMSL	0.000303874	1.57747e-08	1.77653e-06	1.77653e-06	0.0698852
Inhibited	30	Site5	1_SMSL	0.000257634	1.65706e-07	1.71311e-05	2.35096e-06	0.00219911
Inhibited	30	Fisher	2_SMNL	3.57056e-13	1.59216e-30	1.22441e-19	8.50827e-21	0.000111809
Inhibited	30	Site1	3_NMSL	6.62364e-05	1.34748e-07	1.25223e-05	1.25223e-05	0.317311
Inhibited	30	Site2	3_NMSL	0.000800887	2.92613e-07	2.54693e-05	2.54693e-05	0.0322804
Inhibited	30	Site3	3_NMSL	0.00136991	9.22704e-07	0.000127243	7.96226e-05	0.0138617
Inhibited	30	Site4	3_NMSL	0.000379843	7.88736e-08	2.96088e-06	2.96088e-06	0.0698852
Inhibited	30	Site5	3_NMSL	0.000322043	8.2853e-07	2.85518e-05	5.87741e-06	0.00219911
Inhibited	30	Fisher	4_NMNL	4.4632e-13	7.96081e-30	2.04068e-19	2.12707e-20	0.000111809
Inhibited	31	Site1	1_SMSL	0.0144518	1.64428e-05	0.00393111	0.000932972	0.0317011
Inhibited	31	Site2	1_SMSL	0.0013456	1.55372e-06	5.99939e-05	5.99939e-05	0.0319812
Inhibited	31	Site3	1_SMSL	0.00221831	1.75635e-06	0.000412482	0.000152323	0.0141585
Inhibited	31	Site4	1_SMSL	0.000981667	2.57857e-07	6.39504e-07	6.39504e-07	0.148178
Inhibited	31	Site5	1_SMSL	0.00233347	8.82786e-08	6.72855e-05	4.97156e-05	0.0698766
Inhibited	31	Fisher	2_SMNL	3.80048e-09	1.02639e-24	9.22374e-16	7.45687e-17	0.000495473
Inhibited	31	Site1	3_NMSL	0.0180647	8.22139e-05	0.00655186	0.00233243	0.0317011
Inhibited	31	Site2	3_NMSL	0.001682	7.7686e-06	9.99899e-05	9.99899e-05	0.0319812
Inhibited	31	Site3	3_NMSL	0.00277289	8.78173e-06	0.00068747	0.000380806	0.0141585
Inhibited	31	Site4	3_NMSL	0.00122708	1.06584e-06	1.06584e-06	1.06584e-06	0.148178
Inhibited	31	Site5	3_NMSL	0.00291684	4.41393e-07	0.000112143	0.000112143	0.0698766
Inhibited	31	Fisher	4_NMNL	4.7506e-09	5.13195e-24	1.53729e-15	1.86422e-16	0.000495473
Inhibited	32	Site1	1_SMSL	0.00743566	3.71912e-07	0.000781443	6.92801e-05	0.0135085
Inhibited	32	Site2	1_SMSL	0.00198242	2.34966e-07	3.57071e-06	5.30123e-06	0.0316867
Inhibited	32	Site3	1_SMSL	0.000587898	4.88752e-07	2.02503e-05	7.41793e-06	0.00582264
Inhibited	32	Site4	1_SMSL	0.00217005	2.77376e-07	0.000106415	8.97574e-05	0.0698766
Inhibited	32	Site5	1_SMSL	3.10868e-05	6.27592e-09	9.40387e-07	9.40387e-07	0.000758525
Inhibited	32	Fisher	2_SMNL	4.14553e-11	1.24393e-28	2.08741e-18	1.06634e-19	1.77023e-06
Inhibited	32	Site1	3_NMSL	0.00929457	1.85956e-06	0.0013024	0.0001732	0.0135085
Inhibited	32	Site2	3_NMSL	0.00247803	1.17483e-06	8.83538e-06	8.83538e-06	0.0316867
Inhibited	32	Site3	3_NMSL	0.000734872	2.44376e-06	3.37505e-05	1.85448e-05	0.00582264
Inhibited	32	Site4	3_NMSL	0.00271257	1.38688e-06	0.000177359	0.000177359	0.0698766
Inhibited	32	Site5	3_NMSL	3.88585e-05	3.13796e-08	1.56731e-06	1.56731e-06	0.000758525
Inhibited	32	Fisher	4_NMNL	5.18192e-11	6.21965e-28	3.47902e-18	2.66586e-19	1.77023e-06
Inhibited	33	Site1	1_SMSL	0.00563823	3.55014e-06	0.00118828	0.000541376	0.0318762
Inhibited	33	Site2	1_SMSL	0.000141756	6.75481e-09	5.99196e-06	5.99196e-06	0.00576722
Inhibited	33	Site3	1_SMSL	0.0031062	7.76617e-07	6.53471e-05	5.7569e-05	0.0698766
Inhibited	33	Site4	1_SMSL	1.89566e-08	1.2244e-07	3.51001e-08	3.51001e-08	1
Inhibited	33	Site5	1_SMSL	0.000929255	4.74652e-07	7.24272e-05	7.24272e-05	0.0698852
Inhibited	33	Fisher	2_SMNL	7.88565e-15	1.57924e-27	4.8891e-19	2.09309e-19	0.00191006
Inhibited	33	Site1	3_NMSL	0.00704778	1.77507e-05	0.00198046	0.00135344	0.0318762
Inhibited	33	Site2	3_NMSL	0.000177194	3.37741e-08	9.9866e-06	9.9866e-06	0.00576722
Inhibited	33	Site3	3_NMSL	0.00388275	3.88309e-06	0.000108912	0.000108912	0.0698766
Inhibited	33	Site4	3_NMSL	5.85001e-08	1.53051e-07	5.85001e-08	5.85001e-08	1
Inhibited	33	Site5	3_NMSL	0.00116157	2.37326e-06	0.000120712	0.000120712	0.0698852
Inhibited	33	Fisher	4_NMNL	9.85706e-15	7.8962e-27	8.1485e-19	5.23272e-19	0.00191006
Inhibited	34	Site1	1_SMSL	0.00117795	5.02911e-07	0.00010613	0.00010613	0.0701389
Inhibited	34	Site2	1_SMSL	0.00432452	2.24907e-06	0.000417285	0.000197669	0.0318762
Inhibited	34	Site3	1_SMSL	0.00121654	5.08824e-08	2.63265e-05	2.63265e-05	0.0701389
Inhibited	34	Site4	1_SMSL	0.00161455	4.31402e-08	3.91437e-05	5.51196e-07	0.00194119
Inhibited	34	Site5	1_SMSL	0.000137829	3.05027e-09	5.81638e-08	5.81638e-08	0.031972
Inhibited	34	Fisher	2_SMNL	8.88337e-11	1.41883e-29	1.03537e-18	9.76787e-21	5.89957e-05
Inhibited	34	Site1	3_NMSL	0.00147244	2.51456e-06	0.000176883	0.000176883	0.0701389
Inhibited	34	Site2	3_NMSL	0.00540565	1.12453e-05	0.000695476	0.000494173	0.0318762
Inhibited	34	Site3	3_NMSL	0.00152067	2.54412e-07	4.38775e-05	4.38775e-05	0.0701389
Inhibited	34	Site4	3_NMSL	0.00194119	2.15701e-07	6.52396e-05	1.37799e-06	0.00194119
Inhibited	34	Site5	3_NMSL	0.000172286	1.52513e-08	9.69397e-08	9.69397e-08	0.031972
Inhibited	34	Fisher	4_NMNL	1.11042e-10	7.09417e-29	1.72561e-18	2.44197e-20	5.89957e-05
Inhibited	35	Site1	1_SMSL	0.000104092	9.34793e-08	1.78234e-06	1.78234e-06	0.00220788
Inhibited	35	Site2	1_SMSL	0.000231485	4.55721e-09	2.94293e-06	1.01657e-06	0.00568194
Inhibited	35	Site3	1_SMSL	0.00222805	1.47945e-06	0.00010222	0.000116473	0.0701389
Inhibited	35	Site4	1_SMSL	0.00303331	7.42879e-06	0.000259885	9.81398e-05	0.0137612
Inhibited	35	Site5	1_SMSL	0.00115004	6.37338e-07	3.24223e-05	1.53426e-05	0.0141585
Inhibited	35	Fisher	2_SMNL	1.50333e-11	4.12892e-27	1.69542e-18	1.4408e-19	2.19869e-06
Inhibited	35	Site1	3_NMSL	0.000130115	4.67396e-07	2.97057e-06	2.97057e-06	0.00220788
Inhibited	35	Site2	3_NMSL	0.000289356	2.27861e-08	4.90489e-06	2.54143e-06	0.00568194
Inhibited	35	Site3	3_NMSL	0.00278507	7.39724e-06	0.000194122	0.000194122	0.0701389
Inhibited	35	Site4	3_NMSL	0.00379164	3.71439e-05	0.000433142	0.000245349	0.0137612
Inhibited	35	Site5	3_NMSL	0.00143755	3.18669e-06	5.40371e-05	3.83566e-05	0.0141585
Inhibited	35	Fisher	4_NMNL	1.87916e-11	2.06446e-26	2.82569e-18	3.60199e-19	2.19869e-06
Inhibited	36	Site1	1_SMSL	0.000432389	4.52678e-08	4.31201e-05	1.29846e-05	0.00206908
Inhibited	36	Site2	1_SMSL	0.0010459	1.31618e-07	9.17459e-05	4.61885e-05	0.0141585
Inhibited	36	Site3	1_SMSL	0.00178568	4.71742e-07	1.37389e-05	8.40592e-06	0.0319812
Inhibited	36	Site4	1_SMSL	0.00126796	8.04703e-07	4.2188e-05	4.2188e-05	0.0701389
Inhibited	36	Site5	1_SMSL	0.0030348	1.81948e-06	0.000381397	0.000147506	0.0137612
Inhibited	36	Fisher	2_SMNL	1.82374e-10	5.59834e-27	2.19117e-16	1.01943e-17	8.66173e-06
Inhibited	36	Site1	3_NMSL	0.000540486	2.26339e-07	7.18669e-05	3.24616e-05	0.00206908
Inhibited	36	Site2	3_NMSL	0.00130738	6.58092e-07	0.00015291	0.000115471	0.0141585
Inhibited	36	Site3	3_NMSL	0.0022321	2.35871e-06	2.28981e-05	2.10148e-05	0.0319812
Inhibited	36	Site4	3_NMSL	0.00158495	4.02352e-06	7.03133e-05	7.03133e-05	0.0701389
Inhibited	36	Site5	3_NMSL	0.0037935	9.09742e-06	0.000635661	0.000368765	0.0137612
Inhibited	36	Fisher	4_NMNL	2.27967e-10	2.79917e-26	3.65194e-16	2.54859e-17	8.66173e-06
Inhibited	37	Site1	1_SMSL	0.00100779	1.78685e-07	4.60174e-05	2.20755e-05	0.0141585
Inhibited	37	Site2	1_SMSL	0.00110859	3.73744e-07	8.38615e-05	3.63693e-05	0.0140961
Inhibited	37	Site3	1_SMSL	0.00133243	4.23277e-07	4.35868e-05	2.41347e-05	0.032105
Inhibited	37	Site4	1_SMSL	0.00131729	5.03195e-07	5.28145e-05	2.30892e-05	0.0140961
Inhibited	37	Site5	1_SMSL	0.0048332	3.96987e-07	0.000439877	0.000193108	0.0322804
Inhibited	37	Fisher	2_SMNL	4.87733e-10	7.55404e-27	8.66017e-16	2.59839e-17	2.24357e-05
Inhibited	37	Site1	3_NMSL	0.00125974	8.93423e-07	7.66956e-05	5.51887e-05	0.0141585
Inhibited	37	Site2	3_NMSL	0.00138574	1.86872e-06	0.000139769	9.09233e-05	0.0140961
Inhibited	37	Site3	3_NMSL	0.00166554	2.11638e-06	7.26447e-05	6.03369e-05	0.032105
Inhibited	37	Site4	3_NMSL	0.00164662	2.51598e-06	8.80242e-05	5.77229e-05	0.0140961
Inhibited	37	Site5	3_NMSL	0.0060415	1.98494e-06	0.000733128	0.00048277	0.0322804
Inhibited	37	Fisher	4_NMNL	6.09666e-10	3.77702e-26	1.44336e-15	6.49596e-17	2.24357e-05
Inhibited	38	Site1	1_SMSL	0.0030024	1.30298e-06	0.00041289	0.00041289	0.0701389
Inhibited	38	Site2	1_SMSL	2.92742e-06	1.98251e-06	2.0171e-05	0.000302408	0.148178
Inhibited	38	Site3	1_SMSL	1.66395e-09	1.97722e-08	6.38691e-10	2.9272e-05	0.148178
Inhibited	38	Site4	1_SMSL	0.000627993	1.25511e-08	4.37188e-05	4.37188e-05	0.0701389
Inhibited	38	Site5	1_SMSL	0.00255809	2.43026e-06	0.000106844	7.51525e-05	0.0322804
Inhibited	38	Fisher	2_SMNL	7.80281e-18	2.2304e-27	1.34018e-20	2.4212e-15	0.0050989
Inhibited	38	Site1	3_NMSL	0.003753	6.51488e-06	0.00068815	0.00068815	0.0701389
Inhibited	38	Site2	3_NMSL	7.31854e-06	7.31854e-06	3.36183e-05	0.00037801	0.148178
Inhibited	38	Site3	3_NMSL	4.15989e-09	3.29537e-08	3.19346e-09	3.659e-05	0.148178
Inhibited	38	Site4	3_NMSL	0.000784991	6.27556e-08	7.28647e-05	7.28647e-05	0.0701389
Inhibited	38	Site5	3_NMSL	0.00319762	1.21513e-05	0.000178074	0.000178074	0.0322804
Inhibited	38	Fisher	4_NMNL	1.30047e-17	1.1152e-26	3.35044e-20	3.0265e-15	0.0050989
Inhibited	39	Site1	1_SMSL	0.0001484	2.21677e-08	7.37892e-07	7.37892e-07	0.00582168
Inhibited	39	Site2	1_SMSL	0.000969431	1.77395e-07	5.0726e-05	7.20794e-06	0.00576722
Inhibited	39	Site3	1_SMSL	0.00408885	4.91429e-06	0.000479029	0.000272666	0.0322804
Inhibited	39	Site4	1_SMSL	0.00143719	1.24138e-06	0.000275458	4.86116e-05	0.00576722
Inhibited	39	Site5	1_SMSL	0.00577199	1.31505e-06	0.000226326	0.000196873	0.0701389
Inhibited	39	Fisher	2_SMNL	2.71691e-10	3.84768e-26	2.74563e-16	4.79472e-18	4.78079e-06
Inhibited	39	Site1	3_NMSL	0.0001855	1.10839e-07	1.22982e-06	1.22982e-06	0.00582168
Inhibited	39	Site2	3_NMSL	0.00121179	8.86977e-07	8.45433e-05	1.80198e-05	0.00576722
Inhibited	39	Site3	3_NMSL	0.00511107	2.45715e-05	0.000798382	0.000681666	0.0322804
Inhibited	39	Site4	3_NMSL	0.00179649	6.2069e-06	0.000459097	0.000121529	0.00576722
Inhibited	39	Site5	3_NMSL	0.00721499	6.57526e-06	0.00037721	0.00037721	0.0701389
Inhibited	39	Fisher	4_NMNL	3.39614e-10	1.92384e-25	4.57604e-16	1.19868e-17	4.78079e-06
Inhibited	40	Site1	1_SMSL	0.00220417	1.06264e-07	0.00015681	3.20662e-05	0.013785
Inhibited	40	Site2	1_SMSL	0.00035634	3.44708e-06	5.30068e-05	5.30068e-05	0.317311
Inhibited	40	Site3	1_SMSL	0.00353383	6.47215e-07	0.000155196	0.00018094	0.148278
Inhibited	40	Site4	1_SMSL	0.000554511	8.36e-08	1.88492e-06	1.88492e-06	0.148278
Inhibited	40	Site5	1_SMSL	0.000255794	7.78899e-09	5.10383e-05	5.10383e-05	0.148178
Inhibited	40	Fisher	2_SMNL	2.91582e-11	2.48929e-28	3.62917e-17	9.65687e-18	0.0135666
Inhibited	40	Site1	3_NMSL	0.00275521	5.31319e-07	0.000261349	8.01654e-05	0.013785
Inhibited	40	Site2	3_NMSL	0.000445425	1.72354e-05	8.83447e-05	8.83447e-05	0.317311
Inhibited	40	Site3	3_NMSL	0.00441729	3.23607e-06	0.000301566	0.000301566	0.148278
Inhibited	40	Site4	3_NMSL	0.000693138	4.18e-07	3.14153e-06	3.14153e-06	0.148278
Inhibited	40	Site5	3_NMSL	0.000319742	3.89449e-08	8.50638e-05	8.50638e-05	0.148178
Inhibited	40	Fisher	4_NMNL	3.64478e-11	1.24465e-27	6.04862e-17	2.41422e-17	0.0135666
Inhibited	41	Site1	1_SMSL	0.000243211	3.8952e-08	1.56843e-06	6.08917e-07	0.00582264
Inhibited	41	Site2	1_SMSL	0.000146427	8.33345e-09	8.64966e-07	2.45209e-07	0.00216387
Inhibited	41	Site3	1_SMSL	0.000894239	7.00316e-08	2.00042e-05	2.00042e-05	0.0319812
Inhibited	41	Site4	1_SMSL	0.00303858	1.32111e-06	0.000405206	0.000142814	0.0319812
Inhibited	41	Site5	1_SMSL	0.000331544	5.66052e-08	1.33412e-05	3.96132e-06	0.00216387
Inhibited	41	Fisher	2_SMNL	3.09826e-12	3.4237e-30	7.01724e-20	1.08604e-21	4.80969e-07
Inhibited	41	Site1	3_NMSL	0.000304014	1.9476e-07	2.61405e-06	1.52229e-06	0.00582264
Inhibited	41	Site2	3_NMSL	0.000183033	4.16673e-08	1.44161e-06	6.13023e-07	0.00216387
Inhibited	41	Site3	3_NMSL	0.0011178	3.50158e-07	3.33404e-05	3.33404e-05	0.0319812
Inhibited	41	Site4	3_NMSL	0.00379823	6.60556e-06	0.000675343	0.000357035	0.0319812
Inhibited	41	Site5	3_NMSL	0.00041443	2.83026e-07	2.22353e-05	9.90329e-06	0.00216387
Inhibited	41	Fisher	4_NMNL	3.87282e-12	1.71185e-29	1.16954e-19	2.71509e-21	4.80969e-07
Inhibited	42	Site1	1_SMSL	0.00117934	1.08148e-07	2.05095e-05	2.05095e-05	0.148278
Inhibited	42	Site2	1_SMSL	0.000839745	6.0803e-07	1.0101e-05	1.0101e-05	0.317311
Inhibited	42	Site3	1_SMSL	0.00158635	1.09431e-06	6.4133e-05	9.81604e-06	0.00564974
Inhibited	42	Site4	1_SMSL	0.000177976	8.50272e-09	1.83431e-06	1.83431e-06	0.0138856
Inhibited	42	Site5	1_SMSL	8.02319e-05	2.39498e-08	1.62254e-06	1.62254e-06	0.00562503
Inhibited	42	Fisher	2_SMNL	2.24689e-12	2.65789e-29	2.06755e-20	3.58281e-21	0.000107514
Inhibited	42	Site1	3_NMSL	0.00147418	5.40742e-07	3.41825e-05	3.41825e-05	0.148278
Inhibited	42	Site2	3_NMSL	0.00104968	3.04015e-06	1.6835e-05	1.6835e-05	0.317311
Inhibited	42	Site3	3_NMSL	0.00198294	5.47153e-06	0.000106888	2.45401e-05	0.00564974
Inhibited	42	Site4	3_NMSL	0.00022247	4.25136e-08	3.05719e-06	3.05719e-06	0.0138856
Inhibited	42	Site5	3_NMSL	0.00010029	1.19749e-07	2.70423e-06	2.70423e-06	0.00562503
Inhibited	42	Fisher	4_NMNL	2.80861e-12	1.32894e-28	3.44591e-20	8.95704e-21	0.000107514
Inhibited	43	Site1	1_SMSL	7.29084e-05	1.81922e-08	9.94821e-06	2.41161e-05	0.148278
Inhibited	43	Site2	1_SMSL	0.00404263	4.44042e-06	0.000341804	0.000276712	0.0701389
Inhibited	43	Site3	1_SMSL	0.000105749	3.80215e-08	7.30143e-06	7.30143e-06	0.031972
Inhibited	43	Site4	1_SMSL	0.000395674	7.225e-08	6.80253e-06	7.38326e-07	0.0021512
Inhibited	43	Site5	1_SMSL	0.000578656	5.21626e-07	1.87997e-06	3.89445e-06	0.0701389
Inhibited	43	Fisher	2_SMNL	8.01541e-13	1.89394e-28	1.43972e-19	6.7224e-20	0.000214516
Inhibited	43	Site1	3_NMSL	9.11355e-05	9.0961e-08	2.48705e-05	4.01936e-05	0.148278
Inhibited	43	Site2	3_NMSL	0.00505328	2.22021e-05	0.000569673	0.000569673	0.0701389
Inhibited	43	Site3	3_NMSL	0.000132187	1.90108e-07	1.21691e-05	1.21691e-05	0.031972
Inhibited	43	Site4	3_NMSL	0.000494593	3.6125e-07	1.13376e-05	1.84581e-06	0.0021512
Inhibited	43	Site5	3_NMSL	0.00072332	2.60813e-06	4.69993e-06	6.49076e-06	0.0701389
Inhibited	43	Fisher	4_NMNL	1.00193e-12	9.46969e-28	2.39953e-19	1.6806e-19	0.000214516
Inhibited	44	Site1	1_SMSL	0.000245855	3.17222e-08	9.44304e-06	9.44304e-06	0.00582168
Inhibited	44	Site2	1_SMSL	0.00181372	1.06892e-07	1.40899e-05	1.08925e-05	0.0698766
Inhibited	44	Site3	1_SMSL	0.00163279	2.2082e-06	8.96489e-05	6.54912e-05	0.0322804
Inhibited	44	Site4	1_SMSL	0.000658478	1.09782e-07	2.45917e-06	1.89044e-06	0.032105
Inhibited	44	Site5	1_SMSL	0.00116253	3.08382e-07	6.20566e-05	6.20566e-05	0.0322804
Inhibited	44	Fisher	2_SMNL	3.97312e-11	3.98577e-28	7.29558e-19	3.36135e-19	7.69988e-05
Inhibited	44	Site1	3_NMSL	0.000307318	1.58611e-07	1.57384e-05	1.57384e-05	0.00582168
Inhibited	44	Site2	3_NMSL	0.00226715	5.34459e-07	2.34832e-05	2.34832e-05	0.0698766
Inhibited	44	Site3	3_NMSL	0.00204099	1.1041e-05	0.000149415	0.000149415	0.0322804
Inhibited	44	Site4	3_NMSL	0.000823098	5.48908e-07	4.09862e-06	4.09862e-06	0.032105
Inhibited	44	Site5	3_NMSL	0.00145316	1.54191e-06	0.000103428	0.000103428	0.0322804
Inhibited	44	Fisher	4_NMNL	4.9664e-11	1.99288e-27	1.21593e-18	8.40338e-19	7.69988e-05
Inhibited	45	Site1	1_SMSL	0.00705816	1.22294e-05	0.000263388	0.00031889	0.148278
Inhibited	45	Site2	1_SMSL	0.00246118	3.05227e-06	0.000109908	4.20067e-05	0.0138617
Inhibited	45	Site3	1_SMSL	0.00181322	4.02071e-06	0.000704725	0.000670659	0.0697469
Inhibited	45	Site4	1_SMSL	0.00328688	3.92668e-07	0.000227749	7.5326e-05	0.0317011
Inhibited	45	Site5	1_SMSL	0.000958375	6.00511e-08	1.43302e-05	9.61823e-06	0.032105
Inhibited	45	Fisher	2_SMNL	3.81407e-09	3.31075e-24	1.15695e-14	1.38217e-15	0.000488521
Inhibited	45	Site1	3_NMSL	0.0088227	6.11469e-05	0.000531484	0.000531484	0.148278
Inhibited	45	Site2	3_NMSL	0.00307647	1.52614e-05	0.000183181	0.000105017	0.0138617
Inhibited	45	Site3	3_NMSL	0.00226653	2.01035e-05	0.00117454	0.00117454	0.0697469
Inhibited	45	Site4	3_NMSL	0.0041086	1.96334e-06	0.000379582	0.000188315	0.0317011
Inhibited	45	Site5	3_NMSL	0.00119797	3.00255e-07	2.38837e-05	2.38837e-05	0.032105
Inhibited	45	Fisher	4_NMNL	4.76758e-09	1.65537e-23	1.92826e-14	3.45543e-15	0.000488521
Inhibited	46	Site1	1_SMSL	0.000455629	1.05385e-07	5.61099e-06	1.98382e-06	0.00568194
Inhibited	46	Site2	1_SMSL	0.0017049	3.27373e-08	0.000138147	0.000164202	0.0697469
Inhibited	46	Site3	1_SMSL	0.000697755	9.6765e-08	5.31207e-05	5.31207e-05	0.013725
Inhibited	46	Site4	1_SMSL	0.000656916	3.67993e-07	2.56086e-05	2.56086e-05	0.0322804
Inhibited	46	Site5	1_SMSL	0.0016616	4.98899e-07	5.00466e-05	1.37034e-05	0.0140058
Inhibited	46	Fisher	2_SMNL	4.18977e-11	1.03542e-28	1.64834e-17	2.22999e-18	1.95501e-05
Inhibited	46	Site1	3_NMSL	0.000569536	5.26925e-07	9.35165e-06	4.95955e-06	0.00568194
Inhibited	46	Site2	3_NMSL	0.00213112	1.63687e-07	0.000273671	0.000273671	0.0697469
Inhibited	46	Site3	3_NMSL	0.000872193	4.83825e-07	8.85345e-05	8.85345e-05	0.013725
Inhibited	46	Site4	3_NMSL	0.000821145	1.83997e-06	4.2681e-05	4.2681e-05	0.0322804
Inhibited	46	Site5	3_NMSL	0.00207699	2.4945e-06	8.3411e-05	3.42584e-05	0.0140058
Inhibited	46	Fisher	4_NMNL	5.23721e-11	5.17712e-28	2.74723e-17	5.57498e-18	1.95501e-05
Inhibited	47	Site1	1_SMSL	0.00135971	5.98532e-07	6.58049e-05	6.58049e-05	0.0701389
Inhibited	47	Site2	1_SMSL	1.51943e-07	5.62441e-09	3.19536e-06	7.10673e-05	0.317311
Inhibited	47	Site3	1_SMSL	0.00268649	8.47623e-07	9.92686e-05	1.75912e-05	0.013725
Inhibited	47	Site4	1_SMSL	0.00876692	1.47006e-05	0.00174381	8.47422e-05	0.00535961
Inhibited	47	Site5	1_SMSL	0.00149116	3.22581e-06	0.000122419	0.000122419	0.0319812
Inhibited	47	Fisher	2_SMNL	8.13623e-13	1.52351e-25	9.76766e-16	2.1425e-16	0.000221755
Inhibited	47	Site1	3_NMSL	0.00169964	2.99266e-06	0.000109675	0.000109675	0.0701389
Inhibited	47	Site2	3_NMSL	3.79857e-07	2.81221e-08	5.32561e-06	8.88341e-05	0.317311
Inhibited	47	Site3	3_NMSL	0.00335812	4.23812e-06	0.000165448	4.39779e-05	0.013725
Inhibited	47	Site4	3_NMSL	0.00876692	7.3503e-05	0.00290636	0.000211856	0.00669951
Inhibited	47	Site5	3_NMSL	0.00186396	1.6129e-05	0.000204032	0.000204032	0.0319812
Inhibited	47	Fisher	4_NMNL	1.01703e-12	7.61755e-25	1.62794e-15	5.35625e-16	0.000221755
Inhibited	48	Site1	1_SMSL	0.00349255	4.90969e-07	6.04136e-05	9.50958e-05	0.148278
Inhibited	48	Site2	1_SMSL	0.0110401	6.57648e-06	0.00118318	1.91937e-05	0.00528195
Inhibited	48	Site3	1_SMSL	0.00331512	7.85005e-06	0.00015462	0.000298868	0.148278
Inhibited	48	Site4	1_SMSL	0.00154457	4.51503e-07	0.000118411	4.94646e-05	0.0138617
Inhibited	48	Site5	1_SMSL	0.000582073	3.21942e-08	1.75121e-05	1.75121e-05	0.0698852
Inhibited	48	Fisher	2_SMNL	4.33458e-09	3.92252e-25	4.37154e-15	1.24387e-16	0.00040034
Inhibited	48	Site1	3_NMSL	0.00436569	2.45484e-06	0.000151034	0.000158493	0.148278
Inhibited	48	Site2	3_NMSL	0.0110401	3.28824e-05	0.00197197	4.79843e-05	0.00660244
Inhibited	48	Site3	3_NMSL	0.0041439	3.92503e-05	0.000386551	0.000498114	0.148278
Inhibited	48	Site4	3_NMSL	0.00193072	2.25752e-06	0.000197352	0.000123661	0.0138617
Inhibited	48	Site5	3_NMSL	0.000727591	1.60971e-07	2.91868e-05	2.91868e-05	0.0698852
Inhibited	48	Fisher	4_NMNL	5.41822e-09	1.96126e-24	7.28591e-15	3.10967e-16	0.00040034
Inhibited	49	Site1	1_SMSL	5.69939e-05	2.09022e-06	4.08893e-05	0.000157405	0.031972
Inhibited	49	Site2	1_SMSL	0.00196397	3.26082e-06	0.000170069	0.000170069	0.0319812
Inhibited	49	Site3	1_SMSL	3.10303e-09	1.15501e-08	1.70867e-09	1.68758e-05	0.317311
Inhibited	49	Site4	1_SMSL	0.000411743	3.44209e-07	2.55792e-05	2.55792e-05	0.148178
Inhibited	49	Site5	1_SMSL	0.00183821	6.35824e-07	1.80187e-05	1.80187e-05	0.148278
Inhibited	49	Fisher	2_SMNL	7.24935e-17	2.17128e-26	3.2631e-21	5.84801e-17	0.00842965
Inhibited	49	Site1	3_NMSL	9.49898e-05	1.04511e-05	9.49898e-05	0.000196756	0.031972
Inhibited	49	Site2	3_NMSL	0.00245496	1.63041e-05	0.000283448	0.000283448	0.0319812
Inhibited	49	Site3	3_NMSL	7.75759e-09	1.92502e-08	7.75759e-09	2.10947e-05	0.317311
Inhibited	49	Site4	3_NMSL	0.000514679	1.72104e-06	4.2632e-05	4.2632e-05	0.148178
Inhibited	49	Site5	3_NMSL	0.00229776	3.17912e-06	3.00312e-05	3.00312e-05	0.148278
Inhibited	49	Fisher	4_NMNL	9.06169e-17	1.08564e-25	8.15775e-21	9.06169e-17	0.00842965
Inhibited	50	Site1	1_SMSL	0.00362887	9.08876e-07	0.000110659	1.71675e-05	0.0136548
Inhibited	50	Site2	1_SMSL	0.0025134	1.44329e-06	7.868e-05	1.88602e-06	0.00202927
Inhibited	50	Site3	1_SMSL	0.00761523	1.84702e-05	0.00095499	0.000260608	0.0317011
Inhibited	50	Site4	1_SMSL	0.00113485	2.26315e-06	0.000135532	0.0001004	0.0316867
Inhibited	50	Site5	1_SMSL	0.000774661	7.16907e-09	2.21615e-05	1.90184e-05	0.0698766
Inhibited	50	Fisher	2_SMNL	2.49752e-09	4.16992e-25	4.72841e-15	5.5045e-18	1.61656e-05
Inhibited	50	Site1	3_NMSL	0.00453609	4.54438e-06	0.000184432	4.29188e-05	0.0136548
Inhibited	50	Site2	3_NMSL	0.0025134	4.71505e-06	0.000131133	4.71505e-06	0.0025134
Inhibited	50	Site3	3_NMSL	0.00951904	9.23508e-05	0.00159165	0.000651519	0.0317011
Inhibited	50	Site4	3_NMSL	0.00141857	1.13157e-05	0.000225886	0.000225886	0.0316867
Inhibited	50	Site5	3_NMSL	0.000968326	3.58454e-08	3.69359e-05	3.69359e-05	0.0698766
Inhibited	50	Fisher	4_NMNL	3.1219e-09	2.08496e-24	7.88068e-15	1.37612e-17	1.61656e-05
Inhibited	51	Site1	1_SMSL	0.000825284	1.23242e-08	9.87614e-05	5.82535e-05	0.032105
Inhibited	51	Site2	1_SMSL	0.00105102	3.35869e-08	1.47434e-05	1.02312e-05	0.032105
Inhibited	51	Site3	1_SMSL	2.93519e-09	9.44449e-07	2.62672e-08	0.000100696	0.0698852
Inhibited	51	Site4	1_SMSL	0.00062013	1.77163e-07	1.68102e-06	1.68102e-06	0.0698852
Inhibited	51	Site5	1_SMSL	0.00146589	1.62423e-06	3.95352e-05	2.23258e-05	0.032105
Inhibited	51	Fisher	2_SMNL	5.35635e-16	1.84326e-28	1.59157e-21	8.89011e-19	0.000528183
Inhibited	51	Site1	3_NMSL	0.0010316	6.16211e-08	0.000164602	0.000145634	0.032105
Inhibited	51	Site2	3_NMSL	0.00131378	1.67935e-07	2.45724e-05	2.45724e-05	0.032105
Inhibited	51	Site3	3_NMSL	1.4676e-08	1.57408e-06	6.5668e-08	0.00012587	0.0698852
Inhibited	51	Site4	3_NMSL	0.000775162	8.85813e-07	2.80171e-06	2.80171e-06	0.0698852
Inhibited	51	Site5	3_NMSL	0.00183236	8.12117e-06	6.5892e-05	5.58145e-05	0.032105
Inhibited	51	Fisher	4_NMNL	6.69543e-16	9.2163e-28	3.97892e-21	1.48169e-18	0.000528183
Inhibited	52	Site1	1_SMSL	0.00362947	5.77282e-06	0.000468808	0.00020887	0.0140961
Inhibited	52	Site2	1_SMSL	0.000343723	1.22051e-08	6.60165e-06	6.60165e-06	0.0141585
Inhibited	52	Site3	1_SMSL	0.000555902	1.95331e-08	8.37384e-06	8.37384e-06	0.0319812
Inhibited	52	Site4	1_SMSL	0.000716643	1.08474e-07	2.5818e-05	2.5818e-05	0.0141585
Inhibited	52	Site5	1_SMSL	0.00121835	4.38167e-07	5.18111e-05	5.18111e-05	0.0698852
Inhibited	52	Fisher	2_SMNL	4.27712e-11	1.10147e-28	1.11801e-17	5.29342e-18	4.17727e-05
Inhibited	52	Site1	3_NMSL	0.00453683	2.88641e-05	0.000781346	0.000522175	0.0140961
Inhibited	52	Site2	3_NMSL	0.000429654	6.10253e-08	1.10027e-05	1.10027e-05	0.0141585
Inhibited	52	Site3	3_NMSL	0.000694877	9.76653e-08	1.39564e-05	1.39564e-05	0.0319812
Inhibited	52	Site4	3_NMSL	0.000895804	5.42368e-07	4.303e-05	4.303e-05	0.0141585
Inhibited	52	Site5	3_NMSL	0.00152293	2.19084e-06	8.63518e-05	8.63518e-05	0.0698852
Inhibited	52	Fisher	4_NMNL	5.3464e-11	5.50733e-28	1.86334e-17	1.32336e-17	4.17727e-05
Inhibited	53	Site1	1_SMSL	0.000150098	4.70256e-08	1.24662e-06	3.9998e-07	0.00222873
Inhibited	53	Site2	1_SMSL	0.00107315	1.60133e-07	4.05969e-05	9.16173e-06	0.013725
Inhibited	53	Site3	1_SMSL	0.000358804	1.67607e-07	6.97262e-05	6.97262e-05	0.00576722
Inhibited	53	Site4	1_SMSL	0.000571255	1.09077e-07	3.04616e-05	1.08107e-05	0.00568194
Inhibited	53	Site5	1_SMSL	0.00088053	7.31299e-08	1.21084e-05	5.06383e-06	0.0138617
Inhibited	53	Fisher	2_SMNL	2.83592e-12	1.86011e-29	5.34329e-19	7.83769e-21	2.67019e-07
Inhibited	53	Site1	3_NMSL	0.000187623	2.35128e-07	2.07771e-06	9.9995e-07	0.00222873
Inhibited	53	Site2	3_NMSL	0.00134144	8.00667e-07	6.76615e-05	2.29043e-05	0.013725
Inhibited	53	Site3	3_NMSL	0.000448505	8.38037e-07	0.00011621	0.00011621	0.00576722
Inhibited	53	Site4	3_NMSL	0.000714069	5.45387e-07	5.07694e-05	2.70267e-05	0.00568194
Inhibited	53	Site5	3_NMSL	0.00110066	3.6565e-07	2.01807e-05	1.26596e-05	0.0138617
Inhibited	53	Fisher	4_NMNL	3.5449e-12	9.30057e-29	8.90548e-19	1.95942e-20	2.67019e-07
Inhibited	54	Site1	1_SMSL	0.00172324	5.40186e-07	0.000282615	0.000282615	0.148178
Inhibited	54	Site2	1_SMSL	0.000338384	4.17169e-08	9.89612e-06	9.89612e-06	0.0140058
Inhibited	54	Site3	1_SMSL	0.000713626	9.78845e-08	8.59293e-05	0.000115762	0.0701389
Inhibited	54	Site4	1_SMSL	0.000443344	8.39601e-09	3.08217e-06	3.08217e-06	0.0701389
Inhibited	54	Site5	1_SMSL	0.00136722	9.82506e-07	0.000197905	0.000197905	0.148178
Inhibited	54	Fisher	2_SMNL	1.96083e-11	3.26539e-29	4.23176e-17	5.56969e-17	0.00279781
Inhibited	54	Site1	3_NMSL	0.00215405	2.70093e-06	0.000471024	0.000471024	0.148178
Inhibited	54	Site2	3_NMSL	0.00042298	2.08585e-07	1.64935e-05	1.64935e-05	0.0140058
Inhibited	54	Site3	3_NMSL	0.000892032	4.89422e-07	0.000192936	0.000192936	0.0701389
Inhibited	54	Site4	3_NMSL	0.00055418	4.19801e-08	5.13695e-06	5.13695e-06	0.0701389
Inhibited	54	Site5	3_NMSL	0.00170903	4.91253e-06	0.000329842	0.000329842	0.148178
Inhibited	54	Fisher	4_NMNL	2.45103e-11	1.6327e-28	9.28282e-17	9.28282e-17	0.00279781
Inhibited	55	Site1	1_SMSL	0.00378598	6.41889e-07	0.000116718	3.95231e-05	0.0317011
Inhibited	55	Site2	1_SMSL	0.00398014	4.44298e-06	0.000264605	4.62376e-05	0.013785
Inhibited	55	Site3	1_SMSL	0.0156454	5.69752e-05	0.00625544	0.00111603	0.0136548
Inhibited	55	Site4	1_SMSL	0.00135872	1.84822e-07	0.000179467	0.000179467	0.0319812
Inhibited	55	Site5	1_SMSL	0.00206739	1.56243e-07	0.000123554	1.11162e-05	0.00576722
Inhibited	55	Fisher	2_SMNL	1.9779e-08	4.31812e-24	5.05833e-13	8.98674e-16	1.01701e-05
Inhibited	55	Site1	3_NMSL	0.00473248	3.20944e-06	0.00019453	9.88077e-05	0.0317011
Inhibited	55	Site2	3_NMSL	0.00497518	2.22149e-05	0.000441008	0.000115594	0.013785
Inhibited	55	Site3	3_NMSL	0.0156454	0.000284876	0.0104257	0.00279007	0.0156454
Inhibited	55	Site4	3_NMSL	0.0016984	9.2411e-07	0.000299111	0.000299111	0.0319812
Inhibited	55	Site5	3_NMSL	0.00258424	7.81217e-07	0.000205924	2.77904e-05	0.00576722
Inhibited	55	Fisher	4_NMNL	2.47238e-08	2.15906e-23	8.43054e-13	2.24669e-15	1.01701e-05
Inhibited	56	Site1	1_SMSL	0.00103144	1.56471e-07	2.74262e-05	1.13106e-05	0.0138617
Inhibited	56	Site2	1_SMSL	0.00119171	1.92794e-07	3.43619e-05	3.43619e-05	0.0701389
Inhibited	56	Site3	1_SMSL	0.000590678	4.97779e-07	5.66712e-05	3.49455e-05	0.0319812
Inhibited	56	Site4	1_SMSL	0.000796991	1.13691e-07	0.000123502	7.96109e-05	0.0322804
Inhibited	56	Site5	1_SMSL	0.00301495	6.57786e-06	0.00127244	6.08407e-05	0.00211767
Inhibited	56	Fisher	2_SMNL	1.09417e-10	1.44818e-26	1.74446e-15	2.02038e-17	1.73726e-05
Inhibited	56	Site1	3_NMSL	0.0012893	7.82357e-07	4.57104e-05	2.82765e-05	0.0138617
Inhibited	56	Site2	3_NMSL	0.00148964	9.6397e-07	5.72698e-05	5.72698e-05	0.0701389
Inhibited	56	Site3	3_NMSL	0.000738347	2.4889e-06	9.44521e-05	8.73638e-05	0.0319812
Inhibited	56	Site4	3_NMSL	0.000996239	5.68456e-07	0.000205837	0.000199027	0.0322804
Inhibited	56	Site5	3_NMSL	0.00301495	3.28893e-05	0.00212073	0.000152102	0.00264709
Inhibited	56	Fisher	4_NMNL	1.36772e-10	7.2409e-26	2.90744e-15	5.05096e-17	1.73726e-05
Inhibited	57	Site1	1_SMSL	2.88291e-07	1.40832e-07	1.6418e-08	2.64697e-05	0.0698852
Inhibited	57	Site2	1_SMSL	0.00145782	6.63124e-07	0.000286478	6.58183e-06	0.000731874
Inhibited	57	Site3	1_SMSL	0.00423626	3.12316e-06	0.000213192	0.000213192	0.148278
Inhibited	57	Site4	1_SMSL	0.00147549	5.03014e-06	0.000112088	6.28912e-05	0.0316867
Inhibited	57	Site5	1_SMSL	0.000911772	1.95448e-07	3.0374e-05	1.31135e-05	0.0138617
Inhibited	57	Fisher	2_SMNL	2.99179e-13	3.09614e-25	1.30751e-18	9.97175e-18	2.49833e-05
Inhibited	57	Site1	3_NMSL	4.80485e-07	3.52081e-07	8.20901e-08	3.30871e-05	0.0698852
Inhibited	57	Site2	3_NMSL	0.00145782	3.31562e-06	0.000477463	1.64546e-05	0.000914843
Inhibited	57	Site3	3_NMSL	0.00529532	1.56158e-05	0.00035532	0.00035532	0.148278
Inhibited	57	Site4	3_NMSL	0.00184436	2.51507e-05	0.000186813	0.000157228	0.0316867
Inhibited	57	Site5	3_NMSL	0.00113972	9.77239e-07	5.06234e-05	3.27838e-05	0.0138617
Inhibited	57	Fisher	4_NMNL	3.73974e-13	1.54807e-24	3.26876e-18	1.66196e-17	2.49833e-05
Inhibited	58	Site1	1_SMSL	0.0012664	8.72056e-08	2.37159e-05	5.47808e-06	0.013785
Inhibited	58	Site2	1_SMSL	0.00130149	6.47487e-07	3.06004e-05	7.74456e-05	0.148278
Inhibited	58	Site3	1_SMSL	0.00106858	5.01746e-07	1.61939e-05	1.61939e-05	0.0701389
Inhibited	58	Site4	1_SMSL	0.0048674	3.09146e-06	0.00065395	0.000283614	0.0319812
Inhibited	58	Site5	1_SMSL	0.000539633	5.81741e-06	3.97238e-05	0.000145203	0.148278
Inhibited	58	Fisher	2_SMNL	2.59189e-10	5.32626e-25	8.31987e-17	7.75697e-17	0.00155562
Inhibited	58	Site1	3_NMSL	0.001583	4.36028e-07	3.95266e-05	1.36952e-05	0.013785
Inhibited	58	Site2	3_NMSL	0.00162686	3.23743e-06	7.65009e-05	0.000129076	0.148278
Inhibited	58	Site3	3_NMSL	0.00133572	2.50873e-06	2.69898e-05	2.69898e-05	0.0701389
Inhibited	58	Site4	3_NMSL	0.00608425	1.54573e-05	0.00108992	0.000709036	0.0319812
Inhibited	58	Site5	3_NMSL	0.000674542	2.9087e-05	9.93094e-05	0.000242005	0.148278
Inhibited	58	Fisher	4_NMNL	3.23986e-10	2.66313e-24	1.38664e-16	1.38664e-16	0.00155562
Inhibited	59	Site1	1_SMSL	4.54309e-05	8.77257e-08	9.66276e-07	9.66276e-07	0.148178
Inhibited	59	Site2	1_SMSL	0.0028709	3.67426e-06	0.000389814	4.77995e-05	0.00564974
Inhibited	59	Site3	1_SMSL	0.00127594	1.23616e-07	3.88847e-05	5.74799e-05	0.0697469
Inhibited	59	Site4	1_SMSL	0.000178781	5.91442e-08	1.3202e-05	3.21466e-06	0.000708951
Inhibited	59	Site5	1_SMSL	0.000355069	1.36241e-07	3.61564e-05	3.61564e-05	0.00559674
Inhibited	59	Fisher	2_SMNL	1.1413e-12	4.98765e-28	2.54104e-18	1.40201e-19	2.8227e-06
Inhibited	59	Site1	3_NMSL	5.67887e-05	4.38629e-07	1.61046e-06	1.61046e-06	0.148178
Inhibited	59	Site2	3_NMSL	0.00358862	1.83713e-05	0.00064969	0.000119499	0.00564974
Inhibited	59	Site3	3_NMSL	0.00159492	6.1808e-07	9.57998e-05	9.57998e-05	0.0697469
Inhibited	59	Site4	3_NMSL	0.000223477	2.95721e-07	2.20034e-05	8.03666e-06	0.000708951
Inhibited	59	Site5	3_NMSL	0.000443836	6.81206e-07	6.02607e-05	6.02607e-05	0.00559674
Inhibited	59	Fisher	4_NMNL	1.42663e-12	2.49382e-27	4.23507e-18	3.50502e-19	2.8227e-06
Inhibited	60	Site1	1_SMSL	0.00366998	4.3576e-07	0.000244171	1.24181e-05	0.00542956
Inhibited	60	Site2	1_SMSL	7.47018e-05	1.36547e-09	8.69412e-07	2.59075e-07	0.00216387
Inhibited	60	Site3	1_SMSL	0.00213631	1.77569e-06	6.1434e-05	6.1434e-05	0.0697469
Inhibited	60	Site4	1_SMSL	5.89959e-05	3.49221e-09	5.51327e-06	2.23506e-05	0.148278
Inhibited	60	Site5	1_SMSL	0.00151555	6.3806e-07	3.77217e-05	3.77217e-05	0.0701389
Inhibited	60	Fisher	2_SMNL	4.80807e-12	4.66782e-30	1.05626e-18	7.90093e-20	5.30729e-05
Inhibited	60	Site1	3_NMSL	0.00458747	2.1788e-06	0.000406952	3.10452e-05	0.00542956
Inhibited	60	Site2	3_NMSL	9.33772e-05	6.82735e-09	1.44902e-06	6.47689e-07	0.00216387
Inhibited	60	Site3	3_NMSL	0.00267038	8.87846e-06	0.00010239	0.00010239	0.0697469
Inhibited	60	Site4	3_NMSL	7.37448e-05	1.7461e-08	1.37832e-05	3.72511e-05	0.148278
Inhibited	60	Site5	3_NMSL	0.00189444	3.1903e-06	6.28694e-05	6.28694e-05	0.0701389
Inhibited	60	Fisher	4_NMNL	6.01008e-12	2.33391e-29	1.76043e-18	1.97523e-19	5.30729e-05
Inhibited	61	Site1	1_SMSL	0.00132715	4.27443e-06	7.44371e-05	7.44371e-05	0.031972
Inhibited	61	Site2	1_SMSL	0.000247012	3.92584e-08	1.05171e-06	4.13258e-07	0.00582264
Inhibited	61	Site3	1_SMSL	0.00111404	3.14011e-08	5.54306e-05	5.01081e-05	0.0701389
Inhibited	61	Site4	1_SMSL	0.000168471	1.13857e-07	9.56879e-06	4.33676e-06	0.00582168
Inhibited	61	Site5	1_SMSL	0.00300356	3.16216e-07	0.000334483	2.19514e-06	0.000632636
Inhibited	61	Fisher	2_SMNL	1.48553e-11	3.02731e-28	4.79782e-18	8.19629e-21	7.60618e-07
Inhibited	61	Site1	3_NMSL	0.00165894	2.13721e-05	0.000124062	0.000124062	0.031972
Inhibited	61	Site2	3_NMSL	0.000308765	1.96292e-07	1.75285e-06	1.03315e-06	0.00582264
Inhibited	61	Site3	3_NMSL	0.00139255	1.57005e-07	9.23844e-05	9.23844e-05	0.0701389
Inhibited	61	Site4	3_NMSL	0.000210589	5.69285e-07	1.5948e-05	1.08419e-05	0.00582168
Inhibited	61	Site5	3_NMSL	0.00300356	1.58108e-06	0.000557471	5.48785e-06	0.000790796
Inhibited	61	Fisher	4_NMNL	1.85691e-11	1.51366e-27	7.99637e-18	2.04907e-20	7.60618e-07
Inhibited	62	Site1	1_SMSL	0.000654628	7.07582e-08	7.09205e-06	4.0932e-06	0.032105
Inhibited	62	Site2	1_SMSL	2.16909e-05	4.32256e-06	9.24835e-05	0.00126773	0.317311
Inhibited	62	Site3	1_SMSL	0.0077893	4.96816e-06	0.000329322	0.000209696	0.0697469
Inhibited	62	Site4	1_SMSL	0.0041298	1.9392e-06	0.000690599	0.000351686	0.032105
Inhibited	62	Site5	1_SMSL	0.000151638	2.19657e-08	4.1794e-08	9.35629e-07	0.148278
Inhibited	62	Fisher	2_SMNL	6.17712e-12	7.59028e-26	2.28509e-18	9.63518e-17	0.00498998
Inhibited	62	Site1	3_NMSL	0.000818285	3.53791e-07	1.18201e-05	1.0233e-05	0.032105
Inhibited	62	Site2	3_NMSL	5.42272e-05	2.16128e-05	0.000154139	0.00158466	0.317311
Inhibited	62	Site3	3_NMSL	0.00973662	2.48408e-05	0.00054887	0.000524239	0.0697469
Inhibited	62	Site4	3_NMSL	0.00516225	9.69601e-06	0.001151	0.000879215	0.032105
Inhibited	62	Site5	3_NMSL	0.000189547	1.04485e-07	1.04485e-07	1.55938e-06	0.148278
Inhibited	62	Fisher	4_NMNL	7.7214e-12	3.79514e-25	5.71271e-18	1.60586e-16	0.00498998
Inhibited	63	Site1	1_SMSL	0.00111247	1.2847e-07	2.56739e-06	1.5491e-05	0.0697469
Inhibited	63	Site2	1_SMSL	1.52163e-07	2.43085e-08	6.45595e-07	0.000119776	0.148178
Inhibited	63	Site3	1_SMSL	0.00899219	5.75789e-06	0.00116134	0.000130767	0.013725
Inhibited	63	Site4	1_SMSL	5.72571e-08	7.80623e-07	2.58368e-06	0.000816958	0.148178
Inhibited	63	Site5	1_SMSL	0.00063272	2.39259e-07	1.89495e-05	1.89495e-05	0.0140058
Inhibited	63	Fisher	2_SMNL	1.71666e-17	4.61808e-27	4.64636e-20	8.35171e-16	0.000832218
Inhibited	63	Site1	3_NMSL	0.00139059	6.42351e-07	6.41849e-06	2.58183e-05	0.0697469
Inhibited	63	Site2	3_NMSL	3.80408e-07	1.21542e-07	1.07599e-06	0.00014972	0.148178
Inhibited	63	Site3	3_NMSL	0.0112402	2.87895e-05	0.00193557	0.000326918	0.013725
Inhibited	63	Site4	3_NMSL	2.86286e-07	1.95156e-06	4.30613e-06	0.0010212	0.148178
Inhibited	63	Site5	3_NMSL	0.0007909	1.1963e-06	3.15825e-05	3.15825e-05	0.0140058
Inhibited	63	Fisher	4_NMNL	2.86111e-17	2.30904e-26	1.16159e-19	1.04396e-15	0.000832218
Inhibited	64	Site1	1_SMSL	0.00257317	1.65576e-06	0.000798923	0.000177523	0.0140058
Inhibited	64	Site2	1_SMSL	0.00339963	3.32046e-06	0.000741824	0.000324088	0.0140961
Inhibited	64	Site3	1_SMSL	0.0105814	3.34191e-06	0.000410616	6.85983e-05	0.0316867
Inhibited	64	Site4	1_SMSL	0.00187608	1.3369e-07	0.000116157	0.000116157	0.0701389
Inhibited	64	Site5	1_SMSL	0.000199082	1.1042e-09	8.87018e-06	2.60199e-06	0.00216387
Inhibited	64	Fisher	2_SMNL	1.51891e-09	3.77185e-27	3.86801e-14	2.91447e-16	9.01399e-06
Inhibited	64	Site1	3_NMSL	0.00321646	8.27882e-06	0.00133154	0.000443808	0.0140058
Inhibited	64	Site2	3_NMSL	0.00424954	1.66023e-05	0.00123637	0.000810221	0.0140961
Inhibited	64	Site3	3_NMSL	0.0132267	1.67096e-05	0.00068436	0.000171496	0.0316867
Inhibited	64	Site4	3_NMSL	0.0023451	6.68451e-07	0.000193596	0.000193596	0.0701389
Inhibited	64	Site5	3_NMSL	0.000248853	5.52099e-09	1.47836e-05	6.50497e-06	0.00216387
Inhibited	64	Fisher	4_NMNL	1.89863e-09	1.88593e-26	6.44668e-14	7.28618e-16	9.01399e-06
Inhibited	65	Site1	1_SMSL	0.00813959	3.27703e-06	0.00019104	1.95341e-05	0.0135085
Inhibited	65	Site2	1_SMSL	0.00138666	3.76866e-07	6.87199e-05	3.12059e-05	0.0140961
Inhibited	65	Site3	1_SMSL	0.00374681	3.06055e-06	0.000526144	0.000526144	0.148278
Inhibited	65	Site4	1_SMSL	0.00264174	1.57549e-06	0.000223419	0.000223419	0.148278
Inhibited	65	Site5	1_SMSL	7.45648e-08	5.43976e-06	2.09502e-06	0.000196868	0.317311
Inhibited	65	Fisher	2_SMNL	9.2144e-13	2.65911e-23	7.27881e-16	2.80542e-15	0.00254523
Inhibited	65	Site1	3_NMSL	0.0101745	1.63852e-05	0.000318401	4.88353e-05	0.0135085
Inhibited	65	Site2	3_NMSL	0.00173332	1.88433e-06	0.000114533	7.80148e-05	0.0140961
Inhibited	65	Site3	3_NMSL	0.00468352	1.53028e-05	0.000876907	0.000876907	0.148278
Inhibited	65	Site4	3_NMSL	0.00330217	7.87744e-06	0.000372365	0.000372365	0.148278
Inhibited	65	Site5	3_NMSL	3.72824e-07	9.06626e-06	5.23755e-06	0.000246085	0.317311
Inhibited	65	Fisher	4_NMNL	1.1518e-12	1.32955e-22	1.8197e-15	4.6757e-15	0.00254523
Inhibited	66	Site1	1_SMSL	0.00147076	4.52667e-07	7.44176e-05	4.36222e-05	0.032105
Inhibited	66	Site2	1_SMSL	0.000749032	3.91003e-07	5.77627e-05	3.84274e-05	0.0322804
Inhibited	66	Site3	1_SMSL	0.00342702	7.62995e-07	6.05883e-05	2.42629e-05	0.0317011
Inhibited	66	Site4	1_SMSL	0.0011883	3.34679e-06	0.000232001	9.16307e-05	0.00582264
Inhibited	66	Site5	1_SMSL	0.00193858	2.04261e-07	2.41445e-05	2.70022e-05	0.0701389
Inhibited	66	Fisher	2_SMNL	4.52181e-10	1.06165e-25	3.50654e-16	2.99104e-17	7.61373e-05
Inhibited	66	Site1	3_NMSL	0.00183845	2.26334e-06	0.000124029	0.000109056	0.032105
Inhibited	66	Site2	3_NMSL	0.00093629	1.95501e-06	9.62712e-05	9.60684e-05	0.0322804
Inhibited	66	Site3	3_NMSL	0.00428378	3.81498e-06	0.00010098	6.06572e-05	0.0317011
Inhibited	66	Site4	3_NMSL	0.00148537	1.67339e-05	0.000386668	0.000229077	0.00582264
Inhibited	66	Site5	3_NMSL	0.00242323	1.0213e-06	4.50037e-05	4.50037e-05	0.0701389
Inhibited	66	Fisher	4_NMNL	5.65226e-10	5.30826e-25	5.84423e-16	7.47761e-17	7.61373e-05
Inhibited	67	Site1	1_SMSL	0.00135945	7.3209e-07	6.65951e-05	4.02221e-05	0.032105
Inhibited	67	Site2	1_SMSL	0.000180141	2.93597e-06	8.08857e-06	8.08857e-06	0.317311
Inhibited	67	Site3	1_SMSL	0.000684194	4.88296e-08	2.90967e-06	2.90967e-06	0.0697469
Inhibited	67	Site4	1_SMSL	0.00354586	4.45111e-06	0.000457887	0.000457887	0.0701389
Inhibited	67	Site5	1_SMSL	0.000869389	1.93981e-07	6.82279e-05	6.82279e-05	0.0319812
Inhibited	67	Fisher	2_SMNL	3.71317e-11	1.04318e-25	1.53816e-17	9.65274e-18	0.00290578
Inhibited	67	Site1	3_NMSL	0.00169931	3.66045e-06	0.000110992	0.000100555	0.032105
Inhibited	67	Site2	3_NMSL	0.000225176	1.34809e-05	1.34809e-05	1.34809e-05	0.317311
Inhibited	67	Site3	3_NMSL	0.000855243	2.44148e-07	4.84945e-06	4.84945e-06	0.0697469
Inhibited	67	Site4	3_NMSL	0.00443232	2.22556e-05	0.000763144	0.000763144	0.0701389
Inhibited	67	Site5	3_NMSL	0.00108674	9.69904e-07	0.000113713	0.000113713	0.0319812
Inhibited	67	Fisher	4_NMNL	4.64147e-11	5.21591e-25	2.5636e-17	2.41319e-17	0.00290578
Inhibited	68	Site1	1_SMSL	0.000508549	9.95006e-07	5.89945e-05	5.89945e-05	0.0138856
Inhibited	68	Site2	1_SMSL	0.00136163	8.92651e-07	0.000131124	0.000131124	0.148278
Inhibited	68	Site3	1_SMSL	0.000620507	3.49826e-07	6.40082e-05	6.40082e-05	0.031972
Inhibited	68	Site4	1_SMSL	0.000275608	4.26061e-08	2.35242e-06	2.35242e-06	0.0140058
Inhibited	68	Site5	1_SMSL	0.000616561	2.0841e-07	5.07499e-05	6.79591e-05	0.0701389
Inhibited	68	Fisher	2_SMNL	6.47578e-12	3.83333e-27	1.83043e-17	2.39678e-17	0.000261227
Inhibited	68	Site1	3_NMSL	0.000635686	4.97503e-06	9.83242e-05	9.83242e-05	0.0138856
Inhibited	68	Site2	3_NMSL	0.00170204	4.46326e-06	0.00021854	0.00021854	0.148278
Inhibited	68	Site3	3_NMSL	0.000775634	1.74913e-06	0.00010668	0.00010668	0.031972
Inhibited	68	Site4	3_NMSL	0.00034451	2.1303e-07	3.9207e-06	3.9207e-06	0.0140058
Inhibited	68	Site5	3_NMSL	0.000770701	1.04205e-06	0.000113265	0.000113265	0.0701389
Inhibited	68	Fisher	4_NMNL	8.09473e-12	1.91667e-26	3.99464e-17	3.99464e-17	0.000261227
Inhibited	69	Site1	1_SMSL	0.000434416	4.49694e-08	7.87236e-06	7.87236e-06	0.013725
Inhibited	69	Site2	1_SMSL	0.00200789	7.53069e-07	7.35464e-05	7.35464e-05	0.0697469
Inhibited	69	Site3	1_SMSL	0.000937597	9.10667e-07	3.80243e-05	1.28658e-05	0.00568194
Inhibited	69	Site4	1_SMSL	0.00118942	1.3617e-06	5.38023e-05	5.38023e-05	0.0322804
Inhibited	69	Site5	1_SMSL	0.000562463	4.52194e-08	2.01417e-05	7.79527e-06	0.00582264
Inhibited	69	Fisher	2_SMNL	3.90829e-11	2.69067e-27	7.91425e-18	1.20429e-18	9.57558e-06
Inhibited	69	Site1	3_NMSL	0.00054302	2.24847e-07	1.31206e-05	1.31206e-05	0.013725
Inhibited	69	Site2	3_NMSL	0.00250987	3.76534e-06	0.000122577	0.000122577	0.0697469
Inhibited	69	Site3	3_NMSL	0.001172	4.55334e-06	6.33739e-05	3.21645e-05	0.00568194
Inhibited	69	Site4	3_NMSL	0.00148677	6.80849e-06	8.96706e-05	8.96706e-05	0.0322804
Inhibited	69	Site5	3_NMSL	0.000703079	2.26097e-07	3.35695e-05	1.94882e-05	0.00582264
Inhibited	69	Fisher	4_NMNL	4.88537e-11	1.34534e-26	1.31904e-17	3.01071e-18	9.57558e-06
Inhibited	70	Site1	1_SMSL	0.00176857	1.16144e-07	7.10426e-05	2.24809e-05	0.0317011
Inhibited	70	Site2	1_SMSL	0.00384696	3.84985e-07	0.00019476	0.000144887	0.0698766
Inhibited	70	Site3	1_SMSL	0.000124018	2.14003e-06	3.73454e-06	2.71843e-05	0.148278
Inhibited	70	Site4	1_SMSL	0.00116438	1.53711e-07	3.14359e-05	7.90355e-06	0.013785
Inhibited	70	Site5	1_SMSL	0.00485137	5.89752e-07	0.000254332	0.000305864	0.148278
Inhibited	70	Fisher	2_SMNL	2.66112e-10	1.13418e-26	1.09919e-16	5.99874e-17	0.00154123
Inhibited	70	Site1	3_NMSL	0.00221071	5.80721e-07	0.000118404	5.62023e-05	0.0317011
Inhibited	70	Site2	3_NMSL	0.00480871	1.92492e-06	0.000324601	0.000324601	0.0698766
Inhibited	70	Site3	3_NMSL	0.000155023	9.33635e-06	9.33635e-06	4.53071e-05	0.148278
Inhibited	70	Site4	3_NMSL	0.00145547	7.68555e-07	5.23932e-05	1.97589e-05	0.013785
Inhibited	70	Site5	3_NMSL	0.00606421	2.94876e-06	0.000509773	0.000509773	0.148278
Inhibited	70	Fisher	4_NMNL	3.3264e-10	5.67092e-26	1.83198e-16	1.49969e-16	0.00154123
Inhibited	71	Site1	1_SMSL	0.00131901	2.55212e-06	0.000141168	4.71355e-05	0.0140058
Inhibited	71	Site2	1_SMSL	0.000171872	4.00424e-08	5.48807e-06	5.48807e-06	0.00542394
Inhibited	71	Site3	1_SMSL	3.52066e-08	4.16687e-09	7.24486e-09	3.48253e-05	0.0698852
Inhibited	71	Site4	1_SMSL	0.00494403	4.07123e-06	0.00015584	0.00015584	0.148178
Inhibited	71	Site5	1_SMSL	0.00220053	2.7638e-07	5.36305e-05	5.36305e-05	0.0698852
Inhibited	71	Fisher	2_SMNL	1.47373e-14	7.29199e-28	2.42477e-20	2.28855e-17	0.000230324
Inhibited	71	Site1	3_NMSL	0.00164877	1.27606e-05	0.000235279	0.000117839	0.0140058
Inhibited	71	Site2	3_NMSL	0.00021484	2.00212e-07	9.14678e-06	9.14678e-06	0.00542394
Inhibited	71	Site3	3_NMSL	5.86776e-08	1.81122e-08	1.81122e-08	4.35316e-05	0.0698852
Inhibited	71	Site4	3_NMSL	0.00618004	2.03562e-05	0.000259733	0.000259733	0.148178
Inhibited	71	Site5	3_NMSL	0.00275067	1.3819e-06	8.93841e-05	8.93841e-05	0.0698852
Inhibited	71	Fisher	4_NMNL	1.84216e-14	3.646e-27	6.06192e-20	3.81426e-17	0.000230324
Inhibited	72	Site1	1_SMSL	0.000295759	2.8409e-07	2.27147e-05	2.27147e-05	0.00582168
Inhibited	72	Site2	1_SMSL	0.00451621	1.9754e-06	4.61562e-05	1.76559e-05	0.0317011
Inhibited	72	Site3	1_SMSL	0.00114508	1.56985e-06	1.46502e-05	1.46502e-05	0.0698852
Inhibited	72	Site4	1_SMSL	0.00130854	4.30574e-07	5.9537e-05	1.19343e-05	0.013785
Inhibited	72	Site5	1_SMSL	0.000139934	1.46125e-08	8.16696e-06	8.16696e-06	0.00211767
Inhibited	72	Fisher	2_SMNL	2.15263e-11	7.42253e-27	2.70126e-18	2.49174e-19	4.21703e-06
Inhibited	72	Site1	3_NMSL	0.000369699	1.42045e-06	3.78578e-05	3.78578e-05	0.00582168
Inhibited	72	Site2	3_NMSL	0.00564527	9.877e-06	7.6927e-05	4.41397e-05	0.0317011
Inhibited	72	Site3	3_NMSL	0.00143134	7.84925e-06	2.4417e-05	2.4417e-05	0.0698852
Inhibited	72	Site4	3_NMSL	0.00163568	2.15287e-06	9.92284e-05	2.98358e-05	0.013785
Inhibited	72	Site5	3_NMSL	0.000174917	7.30627e-08	1.36116e-05	1.36116e-05	0.00211767
Inhibited	72	Fisher	4_NMNL	2.69079e-11	3.71127e-26	4.5021e-18	6.22935e-19	4.21703e-06
Inhibited	73	Site1	1_SMSL	0.00418693	8.49334e-07	0.000841326	3.35677e-05	0.00211767
Inhibited	73	Site2	1_SMSL	0.00197172	5.01026e-07	9.71496e-05	4.48166e-05	0.0318762
Inhibited	73	Site3	1_SMSL	0.00321466	3.45498e-07	8.38673e-05	0.000109476	0.148278
Inhibited	73	Site4	1_SMSL	0.00128338	1.08297e-08	8.26748e-06	9.51252e-06	0.0698766
Inhibited	73	Site5	1_SMSL	0.00103016	3.87488e-07	7.00343e-05	7.00343e-05	0.148278
Inhibited	73	Fisher	2_SMNL	1.53866e-09	9.26797e-28	8.78459e-16	3.23944e-17	0.000376088
Inhibited	73	Site1	3_NMSL	0.00418693	4.24667e-06	0.00140221	8.39193e-05	0.00264709
Inhibited	73	Site2	3_NMSL	0.00246465	2.50513e-06	0.000161916	0.000112041	0.0318762
Inhibited	73	Site3	3_NMSL	0.00401832	1.72749e-06	0.00018246	0.00018246	0.148278
Inhibited	73	Site4	3_NMSL	0.00160422	5.41485e-08	1.58542e-05	1.58542e-05	0.0698766
Inhibited	73	Site5	3_NMSL	0.00128771	1.93744e-06	0.000116724	0.000116724	0.148278
Inhibited	73	Fisher	4_NMNL	1.92332e-09	4.63399e-27	1.4641e-15	8.09859e-17	0.000376088
Inhibited	74	Site1	1_SMSL	0.000785288	1.11196e-06	4.21637e-05	1.49211e-05	0.00582264
Inhibited	74	Site2	1_SMSL	0.0010564	6.2578e-08	3.14085e-05	3.14085e-05	0.148278
Inhibited	74	Site3	1_SMSL	0.0138108	7.5201e-06	0.000669496	7.58808e-06	0.00542394
Inhibited	74	Site4	1_SMSL	0.00272469	1.11203e-06	1.236e-05	3.13452e-05	0.148278
Inhibited	74	Site5	1_SMSL	0.00541108	2.26873e-05	0.00202385	0.000603381	0.0316867
Inhibited	74	Fisher	2_SMNL	6.05941e-09	1.14328e-23	4.24241e-15	2.06214e-17	0.00011254
Inhibited	74	Site1	3_NMSL	0.000981611	5.55982e-06	7.02728e-05	3.73028e-05	0.00582264
Inhibited	74	Site2	3_NMSL	0.0013205	3.1289e-07	5.23475e-05	5.23475e-05	0.148278
Inhibited	74	Site3	3_NMSL	0.0138108	1.89702e-05	0.00111583	1.89702e-05	0.00677992
Inhibited	74	Site4	3_NMSL	0.00340586	5.56017e-06	3.09001e-05	5.22419e-05	0.148278
Inhibited	74	Site5	3_NMSL	0.00676385	0.000113437	0.00337308	0.00150845	0.0316867
Inhibited	74	Fisher	4_NMNL	7.57427e-09	5.7164e-23	7.07069e-15	5.15535e-17	0.00011254
Inhibited	75	Site1	1_SMSL	0.00181707	5.46198e-07	0.000264231	0.000119132	0.0140961
Inhibited	75	Site2	1_SMSL	0.000878758	4.90498e-08	4.65935e-06	3.71256e-06	0.0322804
Inhibited	75	Site3	1_SMSL	0.00216355	1.87219e-06	0.000442811	9.25324e-06	0.000617726
Inhibited	75	Site4	1_SMSL	0.00255014	1.64347e-06	0.000362548	0.000155588	0.0138617
Inhibited	75	Site5	1_SMSL	0.00139909	2.0285e-07	8.21459e-05	1.0309e-06	0.000617726
Inhibited	75	Fisher	2_SMNL	6.14565e-10	2.11069e-26	3.1902e-15	2.82891e-19	5.99784e-08
Inhibited	75	Site1	3_NMSL	0.00227134	2.73099e-06	0.000440386	0.000297831	0.0140961
Inhibited	75	Site2	3_NMSL	0.00109845	2.45249e-07	7.76558e-06	7.76558e-06	0.0322804
Inhibited	75	Site3	3_NMSL	0.00216355	9.36096e-06	0.000738018	2.31331e-05	0.000772158
Inhibited	75	Site4	3_NMSL	0.00318768	8.21735e-06	0.000604247	0.00038897	0.0138617
Inhibited	75	Site5	3_NMSL	0.00139909	1.01425e-06	0.00013691	2.57725e-06	0.000772158
Inhibited	75	Fisher	4_NMNL	7.68207e-10	1.05534e-25	5.31701e-15	7.07227e-19	5.99784e-08
Inhibited	76	Site1	1_SMSL	0.000402536	8.86918e-09	4.39577e-06	4.39577e-06	0.0701389
Inhibited	76	Site2	1_SMSL	0.000294677	3.78902e-07	2.56917e-05	7.92008e-05	0.148278
Inhibited	76	Site3	1_SMSL	0.00522268	1.01492e-05	0.00106516	0.000546651	0.032105
Inhibited	76	Site4	1_SMSL	0.000622087	3.10414e-09	5.66413e-05	1.84245e-05	0.00553293
Inhibited	76	Site5	1_SMSL	0.00143926	1.42008e-06	1.29094e-05	1.29094e-05	0.317311
Inhibited	76	Fisher	2_SMNL	3.95616e-11	2.42762e-28	2.64172e-17	1.43054e-17	0.00139364
Inhibited	76	Site1	3_NMSL	0.00050317	4.43459e-08	7.32629e-06	7.32629e-06	0.0701389
Inhibited	76	Site2	3_NMSL	0.000368347	1.89451e-06	6.42292e-05	0.000132001	0.148278
Inhibited	76	Site3	3_NMSL	0.00652834	5.0746e-05	0.00177527	0.00136663	0.032105
Inhibited	76	Site4	3_NMSL	0.000777609	1.55207e-08	9.44022e-05	4.60613e-05	0.00553293
Inhibited	76	Site5	3_NMSL	0.00179907	7.10039e-06	2.15156e-05	2.15156e-05	0.317311
Inhibited	76	Fisher	4_NMNL	4.9452e-11	1.21381e-27	4.40287e-17	3.57635e-17	0.00139364
Inhibited	77	Site1	1_SMSL	0.00496444	1.87809e-06	0.000319757	0.000214906	0.0698766
Inhibited	77	Site2	1_SMSL	0.0030158	2.37904e-06	0.000106012	6.32766e-05	0.032105
Inhibited	77	Site3	1_SMSL	0.0145124	1.9556e-05	0.00617073	0.000622116	0.013725
Inhibited	77	Site4	1_SMSL	0.00269925	3.79734e-07	9.35656e-05	2.00158e-06	0.00194797
Inhibited	77	Site5	1_SMSL	0.00705584	9.07166e-06	0.00144826	0.00037432	0.0317011
Inhibited	77	Fisher	2_SMNL	9.53319e-08	2.15646e-22	2.7722e-12	1.34899e-15	1.58711e-05
Inhibited	77	Site1	3_NMSL	0.00620554	9.39047e-06	0.000532928	0.000532928	0.0698766
Inhibited	77	Site2	3_NMSL	0.00376975	1.18952e-05	0.000176687	0.000158192	0.032105
Inhibited	77	Site3	3_NMSL	0.0145124	9.77802e-05	0.0102845	0.00155529	0.0145124
Inhibited	77	Site4	3_NMSL	0.00269925	1.89867e-06	0.000155943	5.00396e-06	0.00243496
Inhibited	77	Site5	3_NMSL	0.0088198	4.53583e-05	0.00241376	0.000935799	0.0317011
Inhibited	77	Fisher	4_NMNL	1.19165e-07	1.07823e-21	4.62033e-12	3.37248e-15	1.58711e-05
Inhibited	78	Site1	1_SMSL	0.000851997	3.36689e-07	1.49326e-05	1.49326e-05	0.0701389
Inhibited	78	Site2	1_SMSL	0.00320061	1.40188e-06	0.000112469	5.14092e-05	0.0322804
Inhibited	78	Site3	1_SMSL	0.00230082	3.69261e-07	0.000127767	7.14928e-05	0.032105
Inhibited	78	Site4	1_SMSL	0.00542275	4.21034e-06	0.00121389	3.57587e-05	0.00194119
Inhibited	78	Site5	1_SMSL	0.000586673	2.57193e-06	1.0366e-05	1.15034e-05	0.0322804
Inhibited	78	Fisher	2_SMNL	9.38542e-10	1.831e-24	6.17006e-16	7.52031e-18	3.21404e-05
Inhibited	78	Site1	3_NMSL	0.001065	1.68344e-06	2.48876e-05	2.48876e-05	0.0701389
Inhibited	78	Site2	3_NMSL	0.00400076	7.00941e-06	0.000187449	0.000128523	0.0322804
Inhibited	78	Site3	3_NMSL	0.00287602	1.84631e-06	0.000212944	0.000178732	0.032105
Inhibited	78	Site4	3_NMSL	0.00542275	2.10517e-05	0.00202315	8.93967e-05	0.00242649
Inhibited	78	Site5	3_NMSL	0.000733342	1.28597e-05	1.91724e-05	1.91724e-05	0.0322804
Inhibited	78	Fisher	4_NMNL	1.17318e-09	9.15499e-24	1.02834e-15	1.88008e-17	3.21404e-05
Inhibited	79	Site1	1_SMSL	0.00965967	8.52723e-06	0.00119657	0.000319596	0.0317011
Inhibited	79	Site2	1_SMSL	0.000143466	1.01962e-08	1.52396e-06	1.08466e-06	0.0141585
Inhibited	79	Site3	1_SMSL	0.00141024	1.03055e-06	1.60459e-05	1.60459e-05	0.148278
Inhibited	79	Site4	1_SMSL	0.00310674	5.71602e-07	0.000136784	1.24178e-05	0.00576722
Inhibited	79	Site5	1_SMSL	0.0009448	9.23419e-08	5.56389e-05	2.37142e-05	0.0140961
Inhibited	79	Fisher	2_SMNL	3.13372e-10	6.38669e-27	6.22139e-17	6.61482e-19	3.69034e-05
Inhibited	79	Site1	3_NMSL	0.0120746	4.26362e-05	0.00199428	0.000798989	0.0317011
Inhibited	79	Site2	3_NMSL	0.000179333	5.09812e-08	2.53993e-06	2.53993e-06	0.0141585
Inhibited	79	Site3	3_NMSL	0.0017628	5.15275e-06	2.67431e-05	2.67431e-05	0.148278
Inhibited	79	Site4	3_NMSL	0.00388343	2.85801e-06	0.000227974	3.10446e-05	0.00576722
Inhibited	79	Site5	3_NMSL	0.001181	4.61709e-07	9.27314e-05	5.92856e-05	0.0140961
Inhibited	79	Fisher	4_NMNL	3.91714e-10	3.19335e-26	1.0369e-16	1.6537e-18	3.69034e-05
Inhibited	80	Site1	1_SMSL	0.00133846	2.92385e-08	9.36337e-05	9.36337e-05	0.0701389
Inhibited	80	Site2	1_SMSL	0.00345695	5.24521e-07	0.000125682	6.59627e-06	0.00542956
Inhibited	80	Site3	1_SMSL	0.00103182	4.16095e-07	7.40294e-05	7.40294e-05	0.0322804
Inhibited	80	Site4	1_SMSL	0.00669714	3.88935e-06	0.000663822	3.67461e-05	0.00542956
Inhibited	80	Site5	1_SMSL	0.000135777	6.77876e-09	1.16933e-06	1.16933e-06	0.0141585
Inhibited	80	Fisher	2_SMNL	2.45051e-10	2.70114e-28	1.72975e-16	7.83105e-19	8.97958e-06
Inhibited	80	Site1	3_NMSL	0.00167308	1.46193e-07	0.000156056	0.000156056	0.0701389
Inhibited	80	Site2	3_NMSL	0.00432118	2.62261e-06	0.000209471	1.64907e-05	0.00542956
Inhibited	80	Site3	3_NMSL	0.00128977	2.08048e-06	0.000123382	0.000123382	0.0322804
Inhibited	80	Site4	3_NMSL	0.00669714	1.94468e-05	0.00110637	9.18653e-05	0.00669714
Inhibited	80	Site5	3_NMSL	0.000169721	3.38938e-08	1.94888e-06	1.94888e-06	0.0141585
Inhibited	80	Fisher	4_NMNL	3.06314e-10	1.35057e-27	2.88292e-16	1.95776e-18	8.97958e-06
Inhibited	81	Site1	1_SMSL	0.000659363	7.29115e-08	4.029e-05	4.029e-05	0.148178
Inhibited	81	Site2	1_SMSL	2.30795e-06	1.53666e-06	3.32785e-05	0.000267352	0.317311
Inhibited	81	Site3	1_SMSL	0.00521188	3.73686e-07	0.000221803	5.74088e-05	0.0317011
Inhibited	81	Site4	1_SMSL	0.000827718	8.07579e-08	6.11528e-05	6.11528e-05	0.0698852
Inhibited	81	Site5	1_SMSL	0.00179871	1.22704e-07	0.000107909	2.55691e-06	0.00194797
Inhibited	81	Fisher	2_SMNL	1.26163e-12	6.36094e-28	4.60389e-16	2.88286e-17	0.000628022
Inhibited	81	Site1	3_NMSL	0.000824203	3.64558e-07	6.71501e-05	6.71501e-05	0.148178
Inhibited	81	Site2	3_NMSL	5.76986e-06	5.76986e-06	5.54642e-05	0.00033419	0.317311
Inhibited	81	Site3	3_NMSL	0.00651484	1.86843e-06	0.000369672	0.000143522	0.0317011
Inhibited	81	Site4	3_NMSL	0.00103465	4.0379e-07	0.000101921	0.000101921	0.0698852
Inhibited	81	Site5	3_NMSL	0.00194797	6.1352e-07	0.000179848	6.39228e-06	0.00194797
Inhibited	81	Fisher	4_NMNL	1.57703e-12	3.18047e-27	7.67315e-16	7.20716e-17	0.000628022
Inhibited	82	Site1	1_SMSL	0.00106898	3.67094e-07	4.66096e-06	7.77399e-06	0.0701389
Inhibited	82	Site2	1_SMSL	2.28976e-10	7.90447e-08	1.3719e-09	8.73545e-06	0.317311
Inhibited	82	Site3	1_SMSL	0.000537428	1.33749e-07	2.35411e-05	8.54124e-06	0.00582264
Inhibited	82	Site4	1_SMSL	0.00152669	4.73941e-08	2.61065e-05	6.42048e-06	0.013785
Inhibited	82	Site5	1_SMSL	0.00256897	1.45949e-06	0.000364928	5.75113e-05	0.00576722
Inhibited	82	Fisher	2_SMNL	1.34861e-16	4.20865e-28	9.31405e-22	9.98064e-20	6.17288e-05
Inhibited	82	Site1	3_NMSL	0.00133622	1.83547e-06	1.16524e-05	1.29566e-05	0.0701389
Inhibited	82	Site2	3_NMSL	1.14488e-09	1.31741e-07	3.42975e-09	1.09193e-05	0.317311
Inhibited	82	Site3	3_NMSL	0.000671786	6.68744e-07	3.92352e-05	2.13531e-05	0.00582264
Inhibited	82	Site4	3_NMSL	0.00190836	2.36971e-07	4.35109e-05	1.60512e-05	0.013785
Inhibited	82	Site5	3_NMSL	0.00321122	7.29747e-06	0.000608213	0.000143778	0.00576722
Inhibited	82	Fisher	4_NMNL	1.68576e-16	2.10432e-27	2.32851e-21	1.66344e-19	6.17288e-05
Inhibited	83	Site1	1_SMSL	0.000250903	1.85125e-06	1.38633e-05	3.54304e-05	0.0697469
Inhibited	83	Site2	1_SMSL	0.00140992	4.04643e-07	3.70275e-05	4.45932e-06	0.00564974
Inhibited	83	Site3	1_SMSL	0.00269036	6.64031e-07	0.000203336	0.000103533	0.0318762
Inhibited	83	Site4	1_SMSL	0.00195878	5.06274e-07	0.000106784	0.000106784	0.0698852
Inhibited	83	Site5	1_SMSL	0.000668445	5.6781e-07	7.68736e-07	4.80152e-06	0.148278
Inhibited	83	Fisher	2_SMNL	8.11962e-11	1.60505e-25	3.0678e-18	3.00767e-18	0.00044768
Inhibited	83	Site1	3_NMSL	0.000313628	9.25627e-06	3.46583e-05	5.90506e-05	0.0697469
Inhibited	83	Site2	3_NMSL	0.0017624	2.02321e-06	6.17126e-05	1.11483e-05	0.00564974
Inhibited	83	Site3	3_NMSL	0.00336295	3.32015e-06	0.000338894	0.000258832	0.0318762
Inhibited	83	Site4	3_NMSL	0.00244848	2.53137e-06	0.000177973	0.000177973	0.0698852
Inhibited	83	Site5	3_NMSL	0.000835557	1.92184e-06	1.92184e-06	8.00253e-06	0.148278
Inhibited	83	Fisher	4_NMNL	1.01495e-10	8.02523e-25	5.11301e-18	5.11301e-18	0.00044768
Inhibited	84	Site1	1_SMSL	5.95295e-07	2.76942e-06	1.47658e-05	1.47658e-05	1
Inhibited	84	Site2	1_SMSL	0.00275132	1.64802e-06	0.00043999	0.000240828	0.032105
Inhibited	84	Site3	1_SMSL	0.00874262	3.32823e-06	0.00151118	9.75188e-05	0.00559674
Inhibited	84	Site4	1_SMSL	0.00103358	3.70401e-08	6.49203e-06	1.80567e-06	0.013785
Inhibited	84	Site5	1_SMSL	0.00650232	1.27595e-06	0.0013286	7.37425e-05	0.00542956
Inhibited	84	Fisher	2_SMNL	8.29128e-12	7.3605e-25	1.44042e-14	1.45705e-17	7.62782e-05
Inhibited	84	Site1	3_NMSL	2.97648e-06	6.92355e-06	1.84573e-05	1.84573e-05	1
Inhibited	84	Site2	3_NMSL	0.00343915	8.24012e-06	0.000733316	0.00060207	0.032105
Inhibited	84	Site3	3_NMSL	0.00874262	1.66411e-05	0.00251863	0.000243797	0.00699592
Inhibited	84	Site4	3_NMSL	0.00129197	1.85201e-07	1.08201e-05	4.51417e-06	0.013785
Inhibited	84	Site5	3_NMSL	0.00650232	6.37974e-06	0.00221433	0.000184356	0.00650232
Inhibited	84	Fisher	4_NMNL	1.03641e-11	3.68025e-24	2.4007e-14	3.64264e-17	7.62782e-05
Inhibited	85	Site1	1_SMSL	0.0037749	1.96815e-06	3.54234e-05	1.31473e-05	0.0317011
Inhibited	85	Site2	1_SMSL	0.000126688	4.40924e-08	2.57771e-05	2.57771e-05	0.317311
Inhibited	85	Site3	1_SMSL	0.00109286	6.95815e-08	2.32854e-05	1.04156e-05	0.0140961
Inhibited	85	Site4	1_SMSL	0.00133268	7.47948e-08	9.48101e-06	2.42267e-05	0.0697469
Inhibited	85	Site5	1_SMSL	0.000747713	3.23766e-08	4.10989e-05	1.20027e-05	0.00582168
Inhibited	85	Fisher	2_SMNL	3.74044e-11	2.65251e-29	2.97378e-18	4.28566e-19	0.00023873
Inhibited	85	Site1	3_NMSL	0.00471863	9.84075e-06	5.90391e-05	3.28682e-05	0.0317011
Inhibited	85	Site2	3_NMSL	0.00015836	2.20462e-07	4.29618e-05	4.29618e-05	0.317311
Inhibited	85	Site3	3_NMSL	0.00136607	3.47907e-07	3.8809e-05	2.60391e-05	0.0140961
Inhibited	85	Site4	3_NMSL	0.00166584	3.73974e-07	2.37025e-05	4.03779e-05	0.0697469
Inhibited	85	Site5	3_NMSL	0.000934641	1.61883e-07	6.84982e-05	3.00068e-05	0.00582168
Inhibited	85	Fisher	4_NMNL	4.67555e-11	1.32626e-28	4.9563e-18	1.07142e-18	0.00023873
Inhibited	86	Site1	1_SMSL	0.0027365	5.27771e-06	0.000631103	6.77634e-05	0.00206227
Inhibited	86	Site2	1_SMSL	0.000904592	5.6971e-07	1.6911e-05	1.3731e-05	0.0322804
Inhibited	86	Site3	1_SMSL	0.00151044	8.26026e-07	7.49851e-05	1.04362e-05	0.00576722
Inhibited	86	Site4	1_SMSL	0.000540472	3.37233e-08	9.07807e-06	9.07807e-06	0.0322804
Inhibited	86	Site5	1_SMSL	0.00615743	8.27553e-06	0.000382841	0.000382841	0.317311
Inhibited	86	Fisher	2_SMNL	6.19695e-10	7.12067e-25	6.34026e-16	1.09059e-17	2.85583e-05
Inhibited	86	Site1	3_NMSL	0.0027365	2.63886e-05	0.00105184	0.000169408	0.00257783
Inhibited	86	Site2	3_NMSL	0.00113074	2.84855e-06	2.8185e-05	2.8185e-05	0.0322804
Inhibited	86	Site3	3_NMSL	0.00188804	4.13013e-06	0.000124975	2.60904e-05	0.00576722
Inhibited	86	Site4	3_NMSL	0.000675589	1.68617e-07	1.51301e-05	1.51301e-05	0.0322804
Inhibited	86	Site5	3_NMSL	0.00769679	4.13776e-05	0.000638069	0.000638069	0.317311
Inhibited	86	Fisher	4_NMNL	7.74619e-10	3.56034e-24	1.05671e-15	2.72648e-17	2.85583e-05
Inhibited	87	Site1	1_SMSL	0.000576221	3.06574e-09	7.77098e-07	7.77098e-07	0.0698852
Inhibited	87	Site2	1_SMSL	0.00319177	4.72627e-07	0.000318688	0.000314808	0.0697469
Inhibited	87	Site3	1_SMSL	0.00391203	9.93554e-07	0.000567777	8.79851e-05	0.0136548
Inhibited	87	Site4	1_SMSL	0.00230744	1.31841e-06	0.000113351	1.49696e-05	0.00564974
Inhibited	87	Site5	1_SMSL	0.00212117	1.11702e-06	0.000276287	0.000122703	0.0140961
Inhibited	87	Fisher	2_SMNL	1.5436e-09	2.98671e-27	9.66238e-16	1.26239e-17	3.63012e-05
Inhibited	87	Site1	3_NMSL	0.000720276	1.53287e-08	1.29516e-06	1.29516e-06	0.0698852
Inhibited	87	Site2	3_NMSL	0.00398971	2.36314e-06	0.000531146	0.000531146	0.0697469
Inhibited	87	Site3	3_NMSL	0.00489004	4.96777e-06	0.000946295	0.000219963	0.0136548
Inhibited	87	Site4	3_NMSL	0.0028843	6.59206e-06	0.000188918	3.74239e-05	0.00564974
Inhibited	87	Site5	3_NMSL	0.00265146	5.58509e-06	0.000460479	0.000306759	0.0140961
Inhibited	87	Fisher	4_NMNL	1.9295e-09	1.49336e-26	1.6104e-15	3.15597e-17	3.63012e-05
Inhibited	88	Site1	1_SMSL	0.00119122	5.92596e-07	9.80276e-05	9.80276e-05	0.0698852
Inhibited	88	Site2	1_SMSL	0.00038508	2.48206e-08	4.42256e-05	2.57376e-06	0.00063447
Inhibited	88	Site3	1_SMSL	0.0013376	3.37193e-07	8.78353e-05	8.78353e-05	0.0319812
Inhibited	88	Site4	1_SMSL	0.00034214	2.12505e-08	6.55941e-06	6.55941e-06	0.0322804
Inhibited	88	Site5	1_SMSL	0.00460712	2.17989e-06	0.000220225	8.77593e-06	0.00542956
Inhibited	88	Fisher	2_SMNL	6.48435e-11	3.6306e-28	1.43052e-16	5.24457e-19	2.99179e-06
Inhibited	88	Site1	3_NMSL	0.00148903	2.96298e-06	0.000163379	0.000163379	0.0698852
Inhibited	88	Site2	3_NMSL	0.00048135	1.24103e-07	7.37093e-05	6.43441e-06	0.00063447
Inhibited	88	Site3	3_NMSL	0.001672	1.68597e-06	0.000146392	0.000146392	0.0319812
Inhibited	88	Site4	3_NMSL	0.000427676	1.06253e-07	1.09323e-05	1.09323e-05	0.0322804
Inhibited	88	Site5	3_NMSL	0.00542956	1.08994e-05	0.000367042	2.19398e-05	0.00542956
Inhibited	88	Fisher	4_NMNL	8.10544e-11	1.8153e-27	2.3842e-16	1.31114e-18	2.99179e-06
Inhibited	89	Site1	1_SMSL	0.000547595	3.10081e-08	4.08854e-06	4.08854e-06	0.148178
Inhibited	89	Site2	1_SMSL	0.000251949	4.1424e-09	1.43446e-06	5.07119e-07	0.00568194
Inhibited	89	Site3	1_SMSL	0.00231218	8.29686e-07	0.000105962	0.000105962	0.0701389
Inhibited	89	Site4	1_SMSL	1.86493e-08	3.31306e-08	6.23351e-08	6.23351e-08	1
Inhibited	89	Site5	1_SMSL	0.00113647	3.30134e-08	2.43834e-05	2.43834e-05	0.0697469
Inhibited	89	Fisher	2_SMNL	1.43115e-15	2.66414e-31	6.29933e-22	2.37701e-22	0.00573792
Inhibited	89	Site1	3_NMSL	0.000684494	1.55041e-07	6.81423e-06	6.81423e-06	0.148178
Inhibited	89	Site2	3_NMSL	0.000314937	2.0712e-08	2.39076e-06	1.2678e-06	0.00568194
Inhibited	89	Site3	3_NMSL	0.00289023	4.14843e-06	0.000176604	0.000176604	0.0701389
Inhibited	89	Site4	3_NMSL	7.79189e-08	7.79189e-08	7.79189e-08	7.79189e-08	1
Inhibited	89	Site5	3_NMSL	0.00142059	1.65067e-07	4.06391e-05	4.06391e-05	0.0697469
Inhibited	89	Fisher	4_NMNL	1.78894e-15	1.33207e-30	1.04989e-21	5.94252e-22	0.00573792
Inhibited	90	Site1	1_SMSL	0.00210673	1.36446e-06	3.74863e-05	3.74863e-05	0.317311
Inhibited	90	Site2	1_SMSL	0.000834404	1.90832e-08	3.17919e-05	5.43063e-06	0.00576722
Inhibited	90	Site3	1_SMSL	0.000995946	1.68101e-06	0.000133766	0.000133766	0.0698852
Inhibited	90	Site4	1_SMSL	0.000608503	1.70871e-07	1.01933e-05	1.01933e-05	0.0135759
Inhibited	90	Site5	1_SMSL	0.000216631	1.77425e-07	6.33724e-05	1.92286e-05	0.000777574
Inhibited	90	Fisher	2_SMNL	1.81136e-11	1.91576e-27	3.0554e-17	1.97871e-18	1.20136e-05
Inhibited	90	Site1	3_NMSL	0.00263341	6.8223e-06	6.24771e-05	6.24771e-05	0.317311
Inhibited	90	Site2	3_NMSL	0.001043	9.54159e-08	5.29865e-05	1.35766e-05	0.00576722
Inhibited	90	Site3	3_NMSL	0.00124493	8.40504e-06	0.000222944	0.000222944	0.0698852
Inhibited	90	Site4	3_NMSL	0.000760629	8.54356e-07	1.69889e-05	1.69889e-05	0.0135759
Inhibited	90	Site5	3_NMSL	0.000270788	8.87126e-07	0.000105621	4.80714e-05	0.000777574
Inhibited	90	Fisher	4_NMNL	2.2642e-11	9.57879e-27	5.09233e-17	4.94678e-18	1.20136e-05
Inhibited	91	Site1	1_SMSL	0.00158823	1.03858e-06	8.88241e-05	8.88241e-05	0.0701389
Inhibited	91	Site2	1_SMSL	0.00165931	1.64898e-06	3.34048e-06	1.69248e-05	0.148278
Inhibited	91	Site3	1_SMSL	0.000347545	2.65509e-09	2.61697e-07	1.65125e-07	0.0318762
Inhibited	91	Site4	1_SMSL	0.001177	1.43291e-06	2.15335e-05	2.15335e-05	0.0701389
Inhibited	91	Site5	1_SMSL	0.000969721	7.66751e-08	2.78304e-05	1.0633e-05	0.0137612
Inhibited	91	Fisher	2_SMNL	6.94778e-11	7.58676e-28	2.40661e-20	2.90009e-20	0.00088615
Inhibited	91	Site1	3_NMSL	0.00198528	5.19289e-06	0.00014804	0.00014804	0.0701389
Inhibited	91	Site2	3_NMSL	0.00207414	8.24489e-06	8.35121e-06	2.82081e-05	0.148278
Inhibited	91	Site3	3_NMSL	0.000434431	1.32755e-08	4.36162e-07	4.12813e-07	0.0318762
Inhibited	91	Site4	3_NMSL	0.00147125	7.16457e-06	3.58892e-05	3.58892e-05	0.0701389
Inhibited	91	Site5	3_NMSL	0.00121215	3.83375e-07	4.63841e-05	2.65826e-05	0.0137612
Inhibited	91	Fisher	4_NMNL	8.68473e-11	3.79338e-27	4.83348e-20	4.83348e-20	0.00088615
Inhibited	92	Site1	1_SMSL	0.0126906	1.46313e-05	0.00357716	0.00093815	0.0317011
Inhibited	92	Site2	1_SMSL	0.00210626	3.97992e-07	9.24776e-05	2.53919e-06	0.00202927
Inhibited	92	Site3	1_SMSL	0.000761609	3.75531e-08	9.2761e-06	6.43996e-06	0.032105
Inhibited	92	Site4	1_SMSL	0.00279038	1.75652e-07	4.46448e-05	1.73144e-05	0.0317011
Inhibited	92	Site5	1_SMSL	0.0012754	1.51626e-06	9.04108e-05	9.04108e-05	0.0698852
Inhibited	92	Fisher	2_SMNL	2.89955e-09	6.86941e-26	2.49072e-15	7.96245e-18	3.22577e-05
Inhibited	92	Site1	3_NMSL	0.0158633	7.31563e-05	0.00596194	0.00234537	0.0317011
Inhibited	92	Site2	3_NMSL	0.00210626	1.98996e-06	0.000154129	6.34796e-06	0.00210626
Inhibited	92	Site3	3_NMSL	0.000952012	1.87765e-07	1.54602e-05	1.54602e-05	0.032105
Inhibited	92	Site4	3_NMSL	0.00348798	8.78259e-07	7.44081e-05	4.32859e-05	0.0317011
Inhibited	92	Site5	3_NMSL	0.00159425	7.5813e-06	0.000150685	0.000150685	0.0698852
Inhibited	92	Fisher	4_NMNL	3.62444e-09	3.4347e-25	4.15119e-15	1.99061e-17	3.22577e-05
Inhibited	93	Site1	1_SMSL	0.00465834	1.74528e-06	0.000436288	0.000120023	0.0316867
Inhibited	93	Site2	1_SMSL	0.0018637	2.6933e-07	5.76758e-05	1.39861e-05	0.013785
Inhibited	93	Site3	1_SMSL	0.000300044	9.44008e-09	8.54387e-06	8.54387e-06	0.00559674
Inhibited	93	Site4	1_SMSL	0.00307356	5.84649e-07	6.39043e-05	1.75235e-05	0.0319812
Inhibited	93	Site5	1_SMSL	0.00081204	1.61722e-07	6.7815e-06	7.67082e-06	0.0698766
Inhibited	93	Fisher	2_SMNL	3.49939e-10	6.4289e-28	2.78582e-17	7.69494e-19	3.71915e-05
Inhibited	93	Site1	3_NMSL	0.00582293	8.72642e-06	0.000727146	0.000300059	0.0316867
Inhibited	93	Site2	3_NMSL	0.00232963	1.34665e-06	9.61263e-05	3.49652e-05	0.013785
Inhibited	93	Site3	3_NMSL	0.000375055	4.72004e-08	1.42398e-05	1.42398e-05	0.00559674
Inhibited	93	Site4	3_NMSL	0.00384195	2.92324e-06	0.000106507	4.38087e-05	0.0319812
Inhibited	93	Site5	3_NMSL	0.00101505	8.08609e-07	1.27847e-05	1.27847e-05	0.0698766
Inhibited	93	Fisher	4_NMNL	4.37424e-10	3.21445e-27	4.64304e-17	1.92373e-18	3.71915e-05
Inhibited	94	Site1	1_SMSL	0.000541207	1.33022e-07	1.65252e-05	1.65252e-05	0.0322804
Inhibited	94	Site2	1_SMSL	0.000580837	1.77628e-07	0.00012173	0.00012173	0.148178
Inhibited	94	Site3	1_SMSL	0.003186	3.68276e-07	0.000449062	0.000234541	0.032105
Inhibited	94	Site4	1_SMSL	0.000900883	3.63304e-07	1.6148e-05	1.25278e-05	0.0322804
Inhibited	94	Site5	1_SMSL	0.0013676	2.58583e-06	2.41795e-05	2.41795e-05	0.0322804
Inhibited	94	Fisher	2_SMNL	8.04911e-11	1.07227e-26	9.50285e-17	4.13381e-17	0.000524195
Inhibited	94	Site1	3_NMSL	0.000676508	6.65111e-07	2.7542e-05	2.7542e-05	0.0322804
Inhibited	94	Site2	3_NMSL	0.000726047	8.88141e-07	0.000202883	0.000202883	0.148178
Inhibited	94	Site3	3_NMSL	0.00398249	1.84138e-06	0.000748437	0.000586353	0.032105
Inhibited	94	Site4	3_NMSL	0.0011261	1.81652e-06	2.69133e-05	2.69133e-05	0.0322804
Inhibited	94	Site5	3_NMSL	0.0017095	1.29292e-05	4.02992e-05	4.02992e-05	0.0322804
Inhibited	94	Fisher	4_NMNL	1.00614e-10	5.36134e-26	1.58381e-16	1.03345e-16	0.000524195
Inhibited	95	Site1	1_SMSL	0.00831443	6.94319e-06	0.000582391	0.000603529	0.148278
Inhibited	95	Site2	1_SMSL	0.0064682	1.24345e-06	0.000467891	9.56261e-05	0.0319812
Inhibited	95	Site3	1_SMSL	0.0057206	1.34237e-05	0.000555725	0.000555725	0.0701389
Inhibited	95	Site4	1_SMSL	0.00170793	2.20844e-07	0.000300968	0.000111712	0.00582264
Inhibited	95	Site5	1_SMSL	0.00114945	1.84871e-07	1.07917e-05	1.07917e-05	0.148178
Inhibited	95	Fisher	2_SMNL	1.82679e-08	4.35232e-24	7.13228e-14	7.04753e-15	0.000816365
Inhibited	95	Site1	3_NMSL	0.010393	3.4716e-05	0.00100588	0.00100588	0.148278
Inhibited	95	Site2	3_NMSL	0.00808525	6.21726e-06	0.000779818	0.000239065	0.0319812
Inhibited	95	Site3	3_NMSL	0.00715075	6.71185e-05	0.000926208	0.000926208	0.0701389
Inhibited	95	Site4	3_NMSL	0.00213492	1.10422e-06	0.000501613	0.000279281	0.00582264
Inhibited	95	Site5	3_NMSL	0.00143682	9.24355e-07	1.79862e-05	1.79862e-05	0.148178
Inhibited	95	Fisher	4_NMNL	2.28348e-08	2.17616e-23	1.18871e-13	1.76188e-14	0.000816365
Inhibited	96	Site1	1_SMSL	0.00228436	2.29708e-07	0.000166978	7.62526e-05	0.0318762
Inhibited	96	Site2	1_SMSL	0.00113906	1.02801e-07	2.88637e-05	1.85885e-05	0.032105
Inhibited	96	Site3	1_SMSL	0.00158723	3.19605e-07	5.14102e-05	3.35382e-05	0.0322804
Inhibited	96	Site4	1_SMSL	0.00104892	5.70668e-07	0.000100599	0.000100599	0.0135759
Inhibited	96	Site5	1_SMSL	0.000917218	1.58782e-07	3.32318e-05	3.32318e-05	0.0701389
Inhibited	96	Fisher	2_SMNL	2.26622e-10	1.02185e-27	2.08451e-16	4.55888e-17	0.000149011
Inhibited	96	Site1	3_NMSL	0.00285545	1.14854e-06	0.000278297	0.000190631	0.0318762
Inhibited	96	Site2	3_NMSL	0.00142383	5.14005e-07	4.81062e-05	4.64712e-05	0.032105
Inhibited	96	Site3	3_NMSL	0.00198404	1.59802e-06	8.56837e-05	8.38456e-05	0.0322804
Inhibited	96	Site4	3_NMSL	0.00131116	2.85334e-06	0.000167665	0.000167665	0.0135759
Inhibited	96	Site5	3_NMSL	0.00114652	7.93912e-07	5.53864e-05	5.53864e-05	0.0701389
Inhibited	96	Fisher	4_NMNL	2.83278e-10	5.10927e-27	3.47418e-16	1.13972e-16	0.000149011
Inhibited	97	Site1	1_SMSL	0.00345151	1.69225e-06	1.61362e-05	2.13949e-05	0.0697469
Inhibited	97	Site2	1_SMSL	0.000317763	4.32429e-07	1.12072e-06	1.12072e-06	0.317311
Inhibited	97	Site3	1_SMSL	0.00487565	2.19419e-06	0.00036997	6.76468e-05	0.0136548
Inhibited	97	Site4	1_SMSL	0.00101582	1.45597e-07	4.21478e-05	9.65955e-07	0.00202927
Inhibited	97	Site5	1_SMSL	0.0041624	3.50045e-06	4.85068e-05	2.68733e-05	0.0319812
Inhibited	97	Fisher	2_SMNL	1.04699e-09	8.32789e-25	4.73059e-18	2.19224e-20	0.000102792
Inhibited	97	Site1	3_NMSL	0.00431439	8.46127e-06	3.56581e-05	3.56581e-05	0.0697469
Inhibited	97	Site2	3_NMSL	0.000397203	1.86787e-06	1.86787e-06	1.86787e-06	0.317311
Inhibited	97	Site3	3_NMSL	0.00609456	1.09709e-05	0.000616616	0.000169117	0.0136548
Inhibited	97	Site4	3_NMSL	0.00126978	7.27984e-07	7.02464e-05	2.41489e-06	0.00202927
Inhibited	97	Site5	3_NMSL	0.005203	1.75023e-05	8.08447e-05	6.71833e-05	0.0319812
Inhibited	97	Fisher	4_NMNL	1.30874e-09	4.16395e-24	7.88431e-18	5.4806e-20	0.000102792
Inhibited	98	Site1	1_SMSL	1.74526e-05	4.56655e-09	1.07741e-07	1.8845e-08	0.000218802
Inhibited	98	Site2	1_SMSL	0.00143817	1.81654e-07	7.34494e-05	1.16505e-05	0.00564974
Inhibited	98	Site3	1_SMSL	0.000786337	5.76451e-08	2.59225e-05	9.10488e-06	0.00568194
Inhibited	98	Site4	1_SMSL	0.000489742	8.67826e-08	0.000108804	0.000114436	0.0701389
Inhibited	98	Site5	1_SMSL	0.0104734	1.46003e-05	0.00172076	0.000419822	0.0317011
Inhibited	98	Fisher	2_SMNL	8.67579e-12	1.02415e-28	1.22903e-17	4.72876e-20	2.94789e-07
Inhibited	98	Site1	3_NMSL	2.18157e-05	2.28328e-08	1.79569e-07	4.71125e-08	0.000218802
Inhibited	98	Site2	3_NMSL	0.00179771	9.08268e-07	0.000122416	2.91262e-05	0.00564974
Inhibited	98	Site3	3_NMSL	0.000982921	2.88225e-07	4.32042e-05	2.27622e-05	0.00568194
Inhibited	98	Site4	3_NMSL	0.000612177	4.33913e-07	0.000190727	0.000190727	0.0701389
Inhibited	98	Site5	3_NMSL	0.0130918	7.30013e-05	0.00286793	0.00104955	0.0317011
Inhibited	98	Fisher	4_NMNL	1.08447e-11	5.12075e-28	2.04839e-17	1.18219e-19	2.94789e-07
Inhibited	99	Site1	1_SMSL	0.000786713	3.57535e-08	5.91116e-06	5.91116e-06	0.0701389
Inhibited	99	Site2	1_SMSL	2.32815e-07	1.41568e-07	8.28477e-07	4.89492e-05	0.317311
Inhibited	99	Site3	1_SMSL	0.00301677	8.27485e-07	0.000210313	0.000210313	0.148178
Inhibited	99	Site4	1_SMSL	0.00077613	1.1561e-07	7.39609e-06	7.39609e-06	0.148178
Inhibited	99	Site5	1_SMSL	0.00192076	2.7743e-07	6.31587e-05	3.42015e-05	0.032105
Inhibited	99	Fisher	2_SMNL	1.13849e-13	2.1815e-28	2.1192e-19	5.27692e-18	0.0144795
Inhibited	99	Site1	3_NMSL	0.000983392	1.78768e-07	9.85194e-06	9.85194e-06	0.0701389
Inhibited	99	Site2	3_NMSL	5.82037e-07	5.82037e-07	1.3808e-06	6.11865e-05	0.317311
Inhibited	99	Site3	3_NMSL	0.00377096	4.13743e-06	0.000350522	0.000350522	0.148178
Inhibited	99	Site4	3_NMSL	0.000970163	5.78052e-07	1.23268e-05	1.23268e-05	0.148178
Inhibited	99	Site5	3_NMSL	0.00240095	1.38715e-06	0.000105264	8.55038e-05	0.032105
Inhibited	99	Fisher	4_NMNL	1.42311e-13	1.09075e-27	5.29799e-19	8.79486e-18	0.0144795
Inhibited	100	Site1	1_SMSL	4.05478e-06	3.71648e-06	2.59095e-07	0.000185744	0.0698852
Inhibited	100	Site2	1_SMSL	0.000145698	3.37372e-08	4.03965e-07	4.03965e-07	0.00576722
Inhibited	100	Site3	1_SMSL	0.00452135	1.56452e-06	0.000594115	8.74942e-05	0.0136548
Inhibited	100	Site4	1_SMSL	0.00237885	1.15996e-06	0.000161999	9.72077e-05	0.0322804
Inhibited	100	Site5	1_SMSL	0.000290316	1.26895e-09	1.60279e-06	1.60279e-06	0.0319812
Inhibited	100	Fisher	2_SMNL	2.36253e-13	4.50992e-28	8.96165e-21	4.2718e-19	3.83791e-05
Inhibited	100	Site1	3_NMSL	6.75797e-06	6.75797e-06	1.29548e-06	0.00023218	0.0698852
Inhibited	100	Site2	3_NMSL	0.000182122	1.68686e-07	6.73275e-07	6.73275e-07	0.00576722
Inhibited	100	Site3	3_NMSL	0.00565169	7.82258e-06	0.000990192	0.000218735	0.0136548
Inhibited	100	Site4	3_NMSL	0.00297357	5.79982e-06	0.000269999	0.000243019	0.0322804
Inhibited	100	Site5	3_NMSL	0.000362895	6.34474e-09	2.67131e-06	2.67131e-06	0.0319812
Inhibited	100	Fisher	4_NMNL	2.95317e-13	2.25496e-27	2.24041e-20	7.11966e-19	3.83791e-05
Inhibited	101	Site1	1_SMSL	0.00485874	6.15012e-07	0.00011733	1.91114e-05	0.013725
Inhibited	101	Site2	1_SMSL	0.000128307	7.79815e-07	1.50814e-05	1.50814e-05	0.317311
Inhibited	101	Site3	1_SMSL	0.00376271	8.64124e-06	0.00036321	0.00036321	0.0701389
Inhibited	101	Site4	1_SMSL	0.0102907	4.9428e-06	0.0016506	0.000301958	0.0316867
Inhibited	101	Site5	1_SMSL	0.00459064	2.88801e-05	0.000341461	0.000467399	0.148278
Inhibited	101	Fisher	2_SMNL	4.19935e-09	4.06332e-22	5.40303e-14	2.92667e-15	0.00269263
Inhibited	101	Site1	3_NMSL	0.00607343	3.07506e-06	0.00019555	4.77784e-05	0.013725
Inhibited	101	Site2	3_NMSL	0.000160383	3.89907e-06	2.51356e-05	2.51356e-05	0.317311
Inhibited	101	Site3	3_NMSL	0.00470339	4.32062e-05	0.00060535	0.00060535	0.0701389
Inhibited	101	Site4	3_NMSL	0.0128634	2.4714e-05	0.002751	0.000754895	0.0316867
Inhibited	101	Site5	3_NMSL	0.0057383	0.0001444	0.000778999	0.000778999	0.148278
Inhibited	101	Fisher	4_NMNL	5.24919e-09	2.03166e-21	9.00506e-14	7.31666e-15	0.00269263
Inhibited	102	Site1	1_SMSL	0.00154607	8.81363e-07	7.39354e-05	4.24911e-05	0.032105
Inhibited	102	Site2	1_SMSL	0.00294461	1.31206e-06	0.000256927	5.76046e-05	0.013785
Inhibited	102	Site3	1_SMSL	0.000548531	2.31791e-07	4.54216e-05	4.54216e-05	0.0698852
Inhibited	102	Site4	1_SMSL	0.000978198	1.80779e-07	3.44677e-05	2.17201e-05	0.0319812
Inhibited	102	Site5	1_SMSL	0.00398638	4.25464e-06	0.000457905	4.78193e-05	0.00576722
Inhibited	102	Fisher	2_SMNL	4.99494e-10	2.26749e-25	2.71637e-15	3.39582e-17	3.85034e-05
Inhibited	102	Site1	3_NMSL	0.00193258	4.40681e-06	0.000123226	0.000106228	0.032105
Inhibited	102	Site2	3_NMSL	0.00368076	6.56028e-06	0.000428212	0.000144011	0.013785
Inhibited	102	Site3	3_NMSL	0.000685664	1.15896e-06	7.57027e-05	7.57027e-05	0.0698852
Inhibited	102	Site4	3_NMSL	0.00122275	9.03895e-07	5.74462e-05	5.43001e-05	0.0319812
Inhibited	102	Site5	3_NMSL	0.00498297	2.12732e-05	0.000763175	0.000119548	0.00576722
Inhibited	102	Fisher	4_NMNL	6.24368e-10	1.13375e-24	4.52729e-15	8.48955e-17	3.85034e-05
Inhibited	103	Site1	1_SMSL	0.00549954	7.24289e-06	0.000453557	0.0002808	0.0698766
Inhibited	103	Site2	1_SMSL	0.00287459	7.01563e-07	0.00025603	0.000183862	0.0698766
Inhibited	103	Site3	1_SMSL	2.12394e-10	2.76518e-07	8.15295e-09	8.15295e-09	1
Inhibited	103	Site4	1_SMSL	0.00184434	2.03925e-07	6.62976e-05	0.000126539	0.148278
Inhibited	103	Site5	1_SMSL	0.00133663	2.96141e-07	2.8975e-05	5.83866e-05	0.148278
Inhibited	103	Fisher	2_SMNL	1.72246e-15	9.80345e-26	7.2896e-19	1.19917e-18	0.0504394
Inhibited	103	Site1	3_NMSL	0.00687442	3.62144e-05	0.000755928	0.000702	0.0698766
Inhibited	103	Site2	3_NMSL	0.00359323	3.50782e-06	0.000426716	0.000426716	0.0698766
Inhibited	103	Site3	3_NMSL	1.06197e-09	3.45647e-07	1.35883e-08	1.35883e-08	1
Inhibited	103	Site4	3_NMSL	0.00230543	1.01963e-06	0.000165744	0.000210899	0.148278
Inhibited	103	Site5	3_NMSL	0.00167078	1.4807e-06	7.24376e-05	9.7311e-05	0.148278
Inhibited	103	Fisher	4_NMNL	2.15308e-15	4.90172e-25	1.8224e-18	1.99862e-18	0.0504394
Inhibited	104	Site1	1_SMSL	0.00319785	6.02538e-07	0.000145896	5.62657e-05	0.0317011
Inhibited	104	Site2	1_SMSL	0.0015541	9.63786e-08	1.6602e-05	1.10455e-06	0.00559674
Inhibited	104	Site3	1_SMSL	0.000136351	8.71056e-09	5.26331e-06	2.2149e-07	0.000219548
Inhibited	104	Site4	1_SMSL	0.0037103	8.38982e-06	7.12231e-05	7.85855e-05	0.0701389
Inhibited	104	Site5	1_SMSL	0.00417422	3.26944e-06	0.000346859	0.000172296	0.032105
Inhibited	104	Fisher	2_SMNL	5.33512e-10	1.7691e-26	8.56188e-17	8.76912e-20	1.25813e-06
Inhibited	104	Site1	3_NMSL	0.00399731	3.01269e-06	0.00024316	0.000140664	0.0317011
Inhibited	104	Site2	3_NMSL	0.00194262	4.81893e-07	2.76699e-05	2.76137e-06	0.00559674
Inhibited	104	Site3	3_NMSL	0.000170439	4.35528e-08	8.77219e-06	5.53725e-07	0.000219548
Inhibited	104	Site4	3_NMSL	0.00463788	4.19491e-05	0.000130976	0.000130976	0.0701389
Inhibited	104	Site5	3_NMSL	0.00521777	1.63472e-05	0.000578099	0.00043074	0.032105
Inhibited	104	Fisher	4_NMNL	6.66889e-10	8.84548e-26	1.42698e-16	2.19228e-19	1.25813e-06
Inhibited	105	Site1	1_SMSL	4.4374e-05	7.41855e-09	5.05523e-07	1.32781e-07	0.000777574
Inhibited	105	Site2	1_SMSL	0.000462104	2.15543e-07	2.79755e-06	2.79755e-06	0.148178
Inhibited	105	Site3	1_SMSL	0.00122009	1.96176e-07	7.18975e-06	5.018e-06	0.032105
Inhibited	105	Site4	1_SMSL	0.001321	6.7708e-07	1.99107e-05	2.04218e-05	0.0701389
Inhibited	105	Site5	1_SMSL	0.00695175	1.19557e-05	0.000612354	0.000370025	0.0698766
Inhibited	105	Fisher	2_SMNL	1.80413e-11	3.54352e-27	5.99857e-20	7.88886e-21	9.66087e-05
Inhibited	105	Site1	3_NMSL	5.54675e-05	3.70928e-08	8.42538e-07	3.31952e-07	0.000777574
Inhibited	105	Site2	3_NMSL	0.000577629	1.07772e-06	4.66258e-06	4.66258e-06	0.148178
Inhibited	105	Site3	3_NMSL	0.00152512	9.80881e-07	1.19829e-05	1.19829e-05	0.032105
Inhibited	105	Site4	3_NMSL	0.00165124	3.3854e-06	3.40364e-05	3.40364e-05	0.0701389
Inhibited	105	Site5	3_NMSL	0.00868969	5.97783e-05	0.00102059	0.000925063	0.0698766
Inhibited	105	Fisher	4_NMNL	2.25517e-11	1.77176e-26	9.99762e-20	1.97221e-20	9.66087e-05
Inhibited	106	Site1	1_SMSL	0.00279004	3.40579e-06	0.000233653	9.15372e-05	0.0138617
Inhibited	106	Site2	1_SMSL	0.00214361	1.77033e-06	0.000277669	2.7557e-05	0.00206227
Inhibited	106	Site3	1_SMSL	0.00163737	1.12084e-06	5.29612e-05	5.29612e-05	0.0701389
Inhibited	106	Site4	1_SMSL	0.000716539	1.64115e-07	2.58454e-06	2.58454e-06	0.0697469
Inhibited	106	Site5	1_SMSL	0.00116347	1.02553e-07	1.71632e-05	1.71632e-05	0.0319812
Inhibited	106	Fisher	2_SMNL	4.27683e-10	1.29299e-25	4.38657e-17	2.18017e-18	3.16719e-05
Inhibited	106	Site1	3_NMSL	0.00348755	1.7029e-05	0.000389421	0.000228843	0.0138617
Inhibited	106	Site2	3_NMSL	0.00214361	8.85166e-06	0.000462781	6.88924e-05	0.00214361
Inhibited	106	Site3	3_NMSL	0.00204671	5.6042e-06	8.82686e-05	8.82686e-05	0.0701389
Inhibited	106	Site4	3_NMSL	0.000895673	8.20576e-07	4.30756e-06	4.30756e-06	0.0697469
Inhibited	106	Site5	3_NMSL	0.00145434	5.12766e-07	2.86054e-05	2.86054e-05	0.0319812
Inhibited	106	Fisher	4_NMNL	5.34604e-10	6.46496e-25	7.31094e-17	5.45042e-18	3.16719e-05
Inhibited	107	Site1	1_SMSL	0.0020714	2.12782e-07	0.000165143	0.000165143	0.0701389
Inhibited	107	Site2	1_SMSL	0.00393106	4.19763e-06	0.000241512	0.000167318	0.0701389
Inhibited	107	Site3	1_SMSL	0.00199396	1.2406e-06	0.000117834	0.000117834	0.0316867
Inhibited	107	Site4	1_SMSL	0.000662302	6.19962e-08	4.99512e-05	1.60495e-05	0.00553293
Inhibited	107	Site5	1_SMSL	0.000295459	2.34594e-07	1.49677e-06	1.49677e-06	0.148178
Inhibited	107	Fisher	2_SMNL	1.85987e-10	2.03829e-26	9.46979e-17	2.37043e-17	0.000441452
Inhibited	107	Site1	3_NMSL	0.00258925	1.06391e-06	0.000275239	0.000275239	0.0701389
Inhibited	107	Site2	3_NMSL	0.00491383	2.09882e-05	0.00040252	0.00040252	0.0701389
Inhibited	107	Site3	3_NMSL	0.00249245	6.20298e-06	0.00019639	0.00019639	0.0316867
Inhibited	107	Site4	3_NMSL	0.000827877	3.09981e-07	8.3252e-05	4.01237e-05	0.00553293
Inhibited	107	Site5	3_NMSL	0.000369324	1.17297e-06	2.49461e-06	2.49461e-06	0.148178
Inhibited	107	Fisher	4_NMNL	2.32484e-10	1.01915e-25	1.5783e-16	5.92607e-17	0.000441452
Inhibited	108	Site1	1_SMSL	0.000705292	1.55973e-07	3.97685e-05	3.97685e-05	0.148178
Inhibited	108	Site2	1_SMSL	0.000728327	2.01148e-07	2.98252e-06	3.24057e-06	0.0322804
Inhibited	108	Site3	1_SMSL	0.00210356	2.43064e-07	0.000244482	0.000244482	0.148278
Inhibited	108	Site4	1_SMSL	0.000779865	1.42961e-07	4.48917e-05	3.52701e-06	0.00206227
Inhibited	108	Site5	1_SMSL	0.00300029	3.18221e-06	0.000388049	0.000168663	0.0140961
Inhibited	108	Fisher	2_SMNL	1.51965e-10	4.76228e-27	1.32267e-16	6.33121e-18	0.000106924
Inhibited	108	Site1	3_NMSL	0.000881615	7.79863e-07	6.62808e-05	6.62808e-05	0.148178
Inhibited	108	Site2	3_NMSL	0.000910408	1.00574e-06	5.40094e-06	5.40094e-06	0.0322804
Inhibited	108	Site3	3_NMSL	0.00262944	1.21532e-06	0.00040747	0.00040747	0.148278
Inhibited	108	Site4	3_NMSL	0.000974831	7.14805e-07	7.48194e-05	8.81753e-06	0.00206227
Inhibited	108	Site5	3_NMSL	0.00375036	1.5911e-05	0.000646748	0.000421656	0.0140961
Inhibited	108	Fisher	4_NMNL	1.89956e-10	2.38114e-26	2.20444e-16	1.5828e-17	0.000106924
Inhibited	109	Site1	1_SMSL	0.016886	6.46091e-05	0.00491674	0.00460406	0.148278
Inhibited	109	Site2	1_SMSL	0.000372782	5.31038e-08	1.78449e-06	1.78449e-06	0.0698852
Inhibited	109	Site3	1_SMSL	0.00435106	1.01954e-06	9.90959e-05	9.90959e-05	0.148178
Inhibited	109	Site4	1_SMSL	0.00397386	3.32758e-06	6.61976e-05	0.000107473	0.148278
Inhibited	109	Site5	1_SMSL	0.00104473	3.8176e-06	0.000108498	0.000121864	0.0701389
Inhibited	109	Fisher	2_SMNL	4.29472e-09	3.57897e-23	1.33072e-15	2.17178e-15	0.0146541
Inhibited	109	Site1	3_NMSL	0.0211075	0.000323045	0.00819457	0.00819457	0.148278
Inhibited	109	Site2	3_NMSL	0.000465977	2.65519e-07	2.97416e-06	2.97416e-06	0.0698852
Inhibited	109	Site3	3_NMSL	0.00543883	5.09772e-06	0.00016516	0.00016516	0.148178
Inhibited	109	Site4	3_NMSL	0.00496732	1.66379e-05	0.000165494	0.000179122	0.148278
Inhibited	109	Site5	3_NMSL	0.00130591	1.9088e-05	0.000203106	0.000203106	0.0701389
Inhibited	109	Fisher	4_NMNL	5.3684e-09	1.78948e-22	3.3268e-15	3.61964e-15	0.0146541
Inhibited	110	Site1	1_SMSL	0.00166493	3.63965e-06	0.000161926	5.85609e-05	0.00568194
Inhibited	110	Site2	1_SMSL	0.000654921	3.58533e-08	1.78003e-06	1.42177e-06	0.032105
Inhibited	110	Site3	1_SMSL	0.00591519	8.53032e-08	0.000226455	2.12662e-05	0.0135085
Inhibited	110	Site4	1_SMSL	0.00116181	9.49006e-07	0.000100562	3.29649e-05	0.00553293
Inhibited	110	Site5	1_SMSL	0.00778609	6.61243e-08	0.000910843	6.90945e-07	0.000564325
Inhibited	110	Fisher	2_SMNL	2.40024e-09	1.04262e-27	1.27869e-15	2.10589e-20	1.61704e-07
Inhibited	110	Site1	3_NMSL	0.00208116	1.81983e-05	0.000269877	0.000146402	0.00568194
Inhibited	110	Site2	3_NMSL	0.000818652	1.79267e-07	2.96672e-06	2.96672e-06	0.032105
Inhibited	110	Site3	3_NMSL	0.00739399	4.26516e-07	0.000377425	5.31655e-05	0.0135085
Inhibited	110	Site4	3_NMSL	0.00145227	4.74503e-06	0.000167604	8.24121e-05	0.00553293
Inhibited	110	Site5	3_NMSL	0.00778609	3.30622e-07	0.00113855	1.72736e-06	0.000940542
Inhibited	110	Fisher	4_NMNL	3.0003e-09	5.21308e-27	2.13115e-15	5.26472e-20	1.61704e-07
Inhibited	111	Site1	1_SMSL	0.00393509	1.73933e-06	0.000380037	1.83619e-05	0.00542956
Inhibited	111	Site2	1_SMSL	0.00155805	5.37112e-07	8.03356e-05	1.14517e-05	0.00564974
Inhibited	111	Site3	1_SMSL	0.000500164	4.20831e-07	1.91699e-05	1.91699e-05	0.0138856
Inhibited	111	Site4	1_SMSL	0.00070904	1.248e-07	2.76974e-06	2.44935e-06	0.0322804
Inhibited	111	Site5	1_SMSL	0.0049909	2.77734e-06	0.00088895	0.000777413	0.148278
Inhibited	111	Fisher	2_SMNL	5.49437e-10	1.53367e-25	3.4671e-16	2.7706e-18	1.67955e-05
Inhibited	111	Site1	3_NMSL	0.00491887	8.69663e-06	0.000633394	4.59048e-05	0.00542956
Inhibited	111	Site2	3_NMSL	0.00194757	2.68556e-06	0.000133893	2.86292e-05	0.00564974
Inhibited	111	Site3	3_NMSL	0.000625205	2.10415e-06	3.19499e-05	3.19499e-05	0.0138856
Inhibited	111	Site4	3_NMSL	0.0008863	6.24e-07	4.61624e-06	4.61624e-06	0.0322804
Inhibited	111	Site5	3_NMSL	0.00623863	1.38867e-05	0.00148158	0.00148158	0.148278
Inhibited	111	Fisher	4_NMNL	6.86796e-10	7.66833e-25	5.7785e-16	6.9265e-18	1.67955e-05
Inhibited	112	Site1	1_SMSL	0.00113053	9.34985e-07	8.25125e-05	8.25125e-05	0.0698852
Inhibited	112	Site2	1_SMSL	0.004343	1.45929e-06	0.00103832	0.000528186	0.032105
Inhibited	112	Site3	1_SMSL	0.00177775	5.71822e-07	3.27254e-05	6.70098e-05	0.148278
Inhibited	112	Site4	1_SMSL	0.00173596	4.77219e-07	0.000135582	1.73764e-05	0.00564974
Inhibited	112	Site5	1_SMSL	0.0062114	2.00736e-06	0.00060822	0.000153083	0.0317011
Inhibited	112	Fisher	2_SMNL	3.64255e-09	7.64524e-25	3.59311e-14	1.62523e-15	0.000245172
Inhibited	112	Site1	3_NMSL	0.00141316	4.67492e-06	0.000137521	0.000137521	0.0698852
Inhibited	112	Site2	3_NMSL	0.00542875	7.29644e-06	0.00173053	0.00132046	0.032105
Inhibited	112	Site3	3_NMSL	0.00222218	2.85911e-06	8.18134e-05	0.000111683	0.148278
Inhibited	112	Site4	3_NMSL	0.00216994	2.38609e-06	0.000225971	4.34409e-05	0.00564974
Inhibited	112	Site5	3_NMSL	0.00776425	1.00368e-05	0.0010137	0.000382707	0.0317011
Inhibited	112	Fisher	4_NMNL	4.55319e-09	3.82262e-24	5.98851e-14	4.06307e-15	0.000245172
Inhibited	113	Site1	1_SMSL	0.00113278	1.62182e-06	0.000175389	0.000175389	0.0140058
Inhibited	113	Site2	1_SMSL	0.000480487	8.87862e-08	2.09031e-06	9.35286e-06	0.148278
Inhibited	113	Site3	1_SMSL	0.00221261	2.48999e-06	0.000669197	0.000246923	0.00568194
Inhibited	113	Site4	1_SMSL	0.000888325	1.29816e-06	0.000185559	6.43421e-05	0.00216387
Inhibited	113	Site5	1_SMSL	0.000635893	5.76601e-07	4.23982e-06	2.4162e-06	0.0141585
Inhibited	113	Fisher	2_SMNL	4.74362e-11	2.90856e-25	5.45341e-17	1.94046e-17	4.07803e-06
Inhibited	113	Site1	3_NMSL	0.00141598	8.10909e-06	0.000292314	0.000292314	0.0140058
Inhibited	113	Site2	3_NMSL	0.000600608	4.43931e-07	5.22579e-06	1.55881e-05	0.148278
Inhibited	113	Site3	3_NMSL	0.00276577	1.245e-05	0.00111533	0.000617307	0.00568194
Inhibited	113	Site4	3_NMSL	0.00111041	6.49079e-06	0.000309265	0.000160855	0.00216387
Inhibited	113	Site5	3_NMSL	0.000794867	2.883e-06	7.06637e-06	6.04051e-06	0.0141585
Inhibited	113	Fisher	4_NMNL	5.92952e-11	1.45428e-24	9.08901e-17	4.85115e-17	4.07803e-06
Inhibited	114	Site1	1_SMSL	0.00163237	1.99196e-07	0.000159399	7.00259e-05	0.0140961
Inhibited	114	Site2	1_SMSL	0.00143705	8.65257e-08	3.79039e-05	3.79039e-05	0.148278
Inhibited	114	Site3	1_SMSL	0.00029282	5.05183e-08	7.00658e-06	2.57099e-06	0.00568194
Inhibited	114	Site4	1_SMSL	0.0206239	2.37043e-05	0.00355852	7.91722e-05	0.00528195
Inhibited	114	Site5	1_SMSL	0.00313439	2.07177e-06	0.000559262	2.03023e-05	0.00211767
Inhibited	114	Fisher	2_SMNL	1.89068e-09	5.1295e-26	1.43369e-14	3.85621e-18	1.77845e-06
Inhibited	114	Site1	3_NMSL	0.00204046	9.95979e-07	0.000265664	0.000175065	0.0140961
Inhibited	114	Site2	3_NMSL	0.00179631	4.32628e-07	6.31732e-05	6.31732e-05	0.148278
Inhibited	114	Site3	3_NMSL	0.000366025	2.52591e-07	1.16776e-05	6.42748e-06	0.00568194
Inhibited	114	Site4	3_NMSL	0.0206239	0.000118521	0.00593087	0.000197931	0.00660244
Inhibited	114	Site5	3_NMSL	0.00313439	1.03589e-05	0.000932103	5.07558e-05	0.00264709
Inhibited	114	Fisher	4_NMNL	2.36335e-09	2.56475e-25	2.38949e-14	9.64053e-18	1.77845e-06
Inhibited	115	Site1	1_SMSL	0.00025994	8.43024e-10	1.67645e-06	1.67645e-06	0.317311
Inhibited	115	Site2	1_SMSL	0.00166456	9.84495e-07	6.30141e-05	0.000118591	0.148278
Inhibited	115	Site3	1_SMSL	0.00177451	4.58717e-08	1.99851e-06	2.39373e-06	0.0698766
Inhibited	115	Site4	1_SMSL	0.00216007	1.28114e-06	0.000355704	9.05797e-05	0.0140058
Inhibited	115	Site5	1_SMSL	0.000463498	6.91068e-07	3.96603e-05	3.07934e-05	0.0322804
Inhibited	115	Fisher	2_SMNL	5.28787e-11	5.86686e-29	1.15207e-18	5.44177e-19	0.0027622
Inhibited	115	Site1	3_NMSL	0.000324924	4.21512e-09	2.79408e-06	2.79408e-06	0.317311
Inhibited	115	Site2	3_NMSL	0.00208071	4.92248e-06	0.000157535	0.000197652	0.148278
Inhibited	115	Site3	3_NMSL	0.00221813	2.29359e-07	3.98955e-06	3.98955e-06	0.0698766
Inhibited	115	Site4	3_NMSL	0.00270009	6.40569e-06	0.00059284	0.000226449	0.0140058
Inhibited	115	Site5	3_NMSL	0.000579373	3.45534e-06	6.61005e-05	6.61005e-05	0.0322804
Inhibited	115	Fisher	4_NMNL	6.60984e-11	2.93343e-28	1.92011e-18	1.36044e-18	0.0027622
Inhibited	116	Site1	1_SMSL	6.94631e-05	8.46757e-08	3.56446e-06	3.56446e-06	0.148178
Inhibited	116	Site2	1_SMSL	0.00276323	2.30824e-06	6.15021e-05	6.15021e-05	0.148278
Inhibited	116	Site3	1_SMSL	0.00632323	2.00622e-06	0.000920077	4.70657e-05	0.00542956
Inhibited	116	Site4	1_SMSL	0.00382308	9.4196e-07	0.000361472	0.000361472	0.148178
Inhibited	116	Site5	1_SMSL	0.00405123	1.96191e-06	0.000251276	3.81344e-05	0.0136548
Inhibited	116	Fisher	2_SMNL	8.90401e-10	7.42566e-25	3.56261e-15	4.11538e-17	0.000716337
Inhibited	116	Site1	3_NMSL	8.68289e-05	4.23379e-07	5.94077e-06	5.94077e-06	0.148178
Inhibited	116	Site2	3_NMSL	0.00345404	1.15412e-05	0.000102503	0.000102503	0.148278
Inhibited	116	Site3	3_NMSL	0.00632323	1.00311e-05	0.00153346	0.000117664	0.00632323
Inhibited	116	Site4	3_NMSL	0.00477885	4.7098e-06	0.000602454	0.000602454	0.148178
Inhibited	116	Site5	3_NMSL	0.00506404	9.80953e-06	0.000418794	9.53359e-05	0.0136548
Inhibited	116	Fisher	4_NMNL	1.113e-09	3.71283e-24	5.93768e-15	1.02884e-16	0.000716337
Inhibited	117	Site1	1_SMSL	0.00175602	2.21078e-06	0.000195073	9.3102e-05	0.0319812
Inhibited	117	Site2	1_SMSL	0.00363326	9.18125e-07	0.000324494	0.000149407	0.0318762
Inhibited	117	Site3	1_SMSL	0.00162548	8.49155e-07	2.15494e-05	2.11194e-05	0.0698766
Inhibited	117	Site4	1_SMSL	0.00247095	1.02245e-07	7.07423e-05	6.07995e-05	0.0698766
Inhibited	117	Site5	1_SMSL	8.04387e-05	4.39101e-08	1.00516e-05	1.00516e-05	0.000763683
Inhibited	117	Fisher	2_SMNL	1.26836e-10	1.01798e-26	2.40997e-16	5.1013e-17	2.77887e-05
Inhibited	117	Site1	3_NMSL	0.00219502	1.10539e-05	0.000325121	0.000232755	0.0319812
Inhibited	117	Site2	3_NMSL	0.00454157	4.59063e-06	0.000540824	0.000373517	0.0318762
Inhibited	117	Site3	3_NMSL	0.00203184	4.24577e-06	3.59156e-05	3.59156e-05	0.0698766
Inhibited	117	Site4	3_NMSL	0.00308869	5.11226e-07	0.000117904	0.000117904	0.0698766
Inhibited	117	Site5	3_NMSL	0.000100548	2.1955e-07	1.67527e-05	1.67527e-05	0.000763683
Inhibited	117	Fisher	4_NMNL	1.58545e-10	5.08988e-26	4.01661e-16	1.27532e-16	2.77887e-05
Inhibited	118	Site1	1_SMSL	0.000282638	9.82799e-08	1.33329e-05	1.33329e-05	0.00576722
Inhibited	118	Site2	1_SMSL	0.00550684	1.54731e-06	0.000143738	4.8596e-05	0.0317011
Inhibited	118	Site3	1_SMSL	0.00415899	1.84897e-06	0.000123464	8.41251e-05	0.0697469
Inhibited	118	Site4	1_SMSL	0.00043846	2.19447e-06	1.00818e-05	4.75523e-05	0.0697469
Inhibited	118	Site5	1_SMSL	0.00200028	2.07613e-06	2.85628e-05	2.66654e-05	0.0701389
Inhibited	118	Fisher	2_SMNL	3.10515e-10	1.27074e-24	2.08699e-17	2.11464e-17	0.000254045
Inhibited	118	Site1	3_NMSL	0.000353297	4.914e-07	2.22215e-05	2.22215e-05	0.00576722
Inhibited	118	Site2	3_NMSL	0.00688356	7.73655e-06	0.000239563	0.00012149	0.0317011
Inhibited	118	Site3	3_NMSL	0.00519874	9.24487e-06	0.000205774	0.000205774	0.0697469
Inhibited	118	Site4	3_NMSL	0.000548075	1.09723e-05	2.52046e-05	7.92539e-05	0.0697469
Inhibited	118	Site5	3_NMSL	0.00250035	1.03807e-05	4.76047e-05	4.76047e-05	0.0701389
Inhibited	118	Fisher	4_NMNL	3.88144e-10	6.35368e-24	3.5244e-17	3.5244e-17	0.000254045
Inhibited	119	Site1	1_SMSL	0.00160334	4.42413e-07	0.00022845	9.97733e-05	0.0140961
Inhibited	119	Site2	1_SMSL	0.0012425	1.15312e-07	3.69562e-05	1.99955e-05	0.032105
Inhibited	119	Site3	1_SMSL	0.00144524	4.97709e-07	1.44147e-05	6.13864e-06	0.0140961
Inhibited	119	Site4	1_SMSL	0.000480391	4.72172e-08	1.5922e-05	6.06048e-06	0.00582264
Inhibited	119	Site5	1_SMSL	0.00294372	2.8842e-06	0.000202963	0.000202963	0.0698852
Inhibited	119	Fisher	2_SMNL	2.31554e-10	4.7475e-27	1.05048e-16	5.1724e-18	2.04248e-05
Inhibited	119	Site1	3_NMSL	0.00200418	2.21207e-06	0.000380751	0.000249433	0.0140961
Inhibited	119	Site2	3_NMSL	0.00155313	5.76562e-07	6.15937e-05	4.99887e-05	0.032105
Inhibited	119	Site3	3_NMSL	0.00180654	2.48855e-06	2.40245e-05	1.53466e-05	0.0140961
Inhibited	119	Site4	3_NMSL	0.000600489	2.36086e-07	2.65367e-05	1.51512e-05	0.00582264
Inhibited	119	Site5	3_NMSL	0.00367966	1.4421e-05	0.000338272	0.000338272	0.0698852
Inhibited	119	Fisher	4_NMNL	2.89442e-10	2.37375e-26	1.75079e-16	1.2931e-17	2.04248e-05
Inhibited	120	Site1	1_SMSL	0.000192324	2.63346e-09	9.3183e-08	3.69411e-07	0.0701389
Inhibited	120	Site2	1_SMSL	0.00132635	2.5159e-07	0.00016658	0.00016658	0.0319812
Inhibited	120	Site3	1_SMSL	0.00471506	7.84437e-06	0.000514352	0.000514352	0.0697469
Inhibited	120	Site4	1_SMSL	0.000361241	2.13587e-08	2.25302e-06	2.25302e-06	0.148178
Inhibited	120	Site5	1_SMSL	0.00190012	9.36807e-07	1.08526e-05	3.0877e-05	0.148278
Inhibited	120	Fisher	2_SMNL	5.63397e-11	1.71073e-28	9.15559e-20	8.70495e-19	0.00504756
Inhibited	120	Site1	3_NMSL	0.000240405	1.31673e-08	2.32957e-07	6.15685e-07	0.0701389
Inhibited	120	Site2	3_NMSL	0.00165793	1.25795e-06	0.000277633	0.000277633	0.0319812
Inhibited	120	Site3	3_NMSL	0.00589382	3.92218e-05	0.000857253	0.000857253	0.0697469
Inhibited	120	Site4	3_NMSL	0.000451551	1.06794e-07	3.75503e-06	3.75503e-06	0.148178
Inhibited	120	Site5	3_NMSL	0.00237515	4.68404e-06	2.71315e-05	5.14617e-05	0.148278
Inhibited	120	Fisher	4_NMNL	7.04246e-11	8.55366e-28	2.2889e-19	1.45082e-18	0.00504756
Inhibited	121	Site1	1_SMSL	0.00558427	2.85904e-06	0.00182864	6.52828e-05	0.00194797
Inhibited	121	Site2	1_SMSL	0.000283863	2.48457e-07	1.23733e-06	1.23733e-06	0.0322804
Inhibited	121	Site3	1_SMSL	0.00544685	4.83076e-06	0.000338158	0.000189261	0.0701389
Inhibited	121	Site4	1_SMSL	0.00871758	1.40523e-06	0.00202523	0.000170565	0.0135085
Inhibited	121	Site5	1_SMSL	0.00136237	4.63633e-08	2.70166e-05	3.97468e-05	0.148278
Inhibited	121	Fisher	2_SMNL	3.92512e-09	2.44778e-25	7.57762e-15	3.07355e-17	5.46155e-05
Inhibited	121	Site1	3_NMSL	0.00558427	1.42952e-05	0.00243496	0.000163207	0.00243496
Inhibited	121	Site2	3_NMSL	0.000354829	1.24228e-06	2.06222e-06	2.06222e-06	0.0322804
Inhibited	121	Site3	3_NMSL	0.00680856	2.41538e-05	0.000563597	0.000473153	0.0701389
Inhibited	121	Site4	3_NMSL	0.010897	7.02613e-06	0.00337538	0.000426413	0.0135085
Inhibited	121	Site5	3_NMSL	0.00170297	2.31816e-07	6.62447e-05	6.62447e-05	0.148278
Inhibited	121	Fisher	4_NMNL	4.90639e-09	1.22389e-24	1.26294e-14	7.68386e-17	5.46155e-05
Inhibited	122	Site1	1_SMSL	0.00323538	2.20161e-06	0.000110484	3.69717e-05	0.0317011
Inhibited	122	Site2	1_SMSL	0.00112424	4.20572e-07	0.000177286	6.3657e-05	0.00553293
Inhibited	122	Site3	1_SMSL	0.00166749	5.16174e-07	2.32393e-05	2.32393e-05	0.317311
Inhibited	122	Site4	1_SMSL	0.000877742	1.89151e-08	9.06618e-06	6.33581e-06	0.032105
Inhibited	122	Site5	1_SMSL	0.00226033	6.92846e-07	0.000147108	1.99306e-05	0.00564974
Inhibited	122	Fisher	2_SMNL	6.01724e-10	8.33315e-27	1.56638e-16	2.51246e-18	6.07392e-05
Inhibited	122	Site1	3_NMSL	0.00404423	1.10081e-05	0.00018414	9.24292e-05	0.0317011
Inhibited	122	Site2	3_NMSL	0.0014053	2.10286e-06	0.000295477	0.000159143	0.00553293
Inhibited	122	Site3	3_NMSL	0.00208436	2.58087e-06	3.87321e-05	3.87321e-05	0.317311
Inhibited	122	Site4	3_NMSL	0.00109718	9.45755e-08	1.51103e-05	1.51103e-05	0.032105
Inhibited	122	Site5	3_NMSL	0.00282541	3.46423e-06	0.000245179	4.98265e-05	0.00564974
Inhibited	122	Fisher	4_NMNL	7.52155e-10	4.16657e-26	2.61064e-16	6.28114e-18	6.07392e-05
Inhibited	123	Site1	1_SMSL	0.00192489	1.46274e-07	0.000218829	0.000179401	0.0701389
Inhibited	123	Site2	1_SMSL	0.00223555	6.33214e-06	0.000544067	0.000257247	0.0141585
Inhibited	123	Site3	1_SMSL	0.00323706	8.15051e-06	5.58817e-05	5.08681e-05	0.0698766
Inhibited	123	Site4	1_SMSL	0.0174819	8.79394e-06	0.000863017	7.97682e-06	0.0053695
Inhibited	123	Site5	1_SMSL	0.000418008	1.34556e-09	1.46795e-05	1.46795e-05	0.148178
Inhibited	123	Fisher	2_SMNL	3.9e-09	1.02912e-25	1.43429e-14	7.55374e-17	0.000231086
Inhibited	123	Site1	3_NMSL	0.00240611	7.31371e-07	0.000364715	0.000364715	0.0701389
Inhibited	123	Site2	3_NMSL	0.00279444	3.16607e-05	0.000906778	0.000643119	0.0141585
Inhibited	123	Site3	3_NMSL	0.00404632	4.07526e-05	9.31362e-05	9.31362e-05	0.0698766
Inhibited	123	Site4	3_NMSL	0.0174819	2.19849e-05	0.00143836	2.19849e-05	0.00671188
Inhibited	123	Site5	3_NMSL	0.00052251	6.72779e-09	2.44659e-05	2.44659e-05	0.148178
Inhibited	123	Fisher	4_NMNL	4.875e-09	5.14561e-25	2.39048e-14	1.88843e-16	0.000231086
Inhibited	124	Site1	1_SMSL	0.00285886	4.27038e-07	0.000200525	2.20249e-05	0.00550114
Inhibited	124	Site2	1_SMSL	0.00012504	1.32621e-07	1.87207e-06	1.87207e-06	0.148178
Inhibited	124	Site3	1_SMSL	0.000105081	2.32276e-08	5.02644e-06	5.02644e-06	0.148178
Inhibited	124	Site4	1_SMSL	0.000573324	9.96844e-09	6.71986e-06	6.71986e-06	0.0319812
Inhibited	124	Site5	1_SMSL	0.000646444	2.67019e-07	3.52442e-06	3.52442e-06	0.0701389
Inhibited	124	Fisher	2_SMNL	1.46314e-12	6.81064e-30	2.31747e-20	2.94551e-21	0.000781715
Inhibited	124	Site1	3_NMSL	0.00357358	2.13519e-06	0.000334209	5.50623e-05	0.00550114
Inhibited	124	Site2	3_NMSL	0.0001563	6.63106e-07	3.12011e-06	3.12011e-06	0.148178
Inhibited	124	Site3	3_NMSL	0.000131351	1.16138e-07	8.3774e-06	8.3774e-06	0.148178
Inhibited	124	Site4	3_NMSL	0.000716654	4.98422e-08	1.11998e-05	1.11998e-05	0.0319812
Inhibited	124	Site5	3_NMSL	0.000808055	1.33509e-06	5.87403e-06	5.87403e-06	0.0701389
Inhibited	124	Fisher	4_NMNL	1.82893e-12	3.40532e-29	3.86245e-20	7.36378e-21	0.000781715
Inhibited	125	Site1	1_SMSL	0.000711065	1.46591e-07	2.34515e-05	9.90552e-06	0.0138617
Inhibited	125	Site2	1_SMSL	0.00099909	4.36948e-07	8.98466e-05	6.10245e-05	0.0322804
Inhibited	125	Site3	1_SMSL	0.0055001	1.05922e-05	0.000717397	0.000363403	0.032105
Inhibited	125	Site4	1_SMSL	0.00140314	2.46433e-06	0.000218445	0.000236583	0.0701389
Inhibited	125	Site5	1_SMSL	0.00832874	2.67104e-06	0.000784487	0.000230977	0.0316867
Inhibited	125	Fisher	2_SMNL	1.9375e-09	4.12165e-24	3.98417e-14	2.42034e-15	0.000150757
Inhibited	125	Site1	3_NMSL	0.000888831	7.32953e-07	3.90859e-05	2.47638e-05	0.0138617
Inhibited	125	Site2	3_NMSL	0.00124886	2.18474e-06	0.000149744	0.000149744	0.0322804
Inhibited	125	Site3	3_NMSL	0.00687513	5.2961e-05	0.00119566	0.000908508	0.032105
Inhibited	125	Site4	3_NMSL	0.00175392	1.23217e-05	0.000394305	0.000394305	0.0701389
Inhibited	125	Site5	3_NMSL	0.0104109	1.33552e-05	0.00130748	0.000577443	0.0316867
Inhibited	125	Fisher	4_NMNL	2.42188e-09	2.06083e-23	6.64029e-14	6.05084e-15	0.000150757
Inhibited	126	Site1	1_SMSL	0.000446641	3.02315e-08	1.07037e-05	1.07037e-05	0.0135759
Inhibited	126	Site2	1_SMSL	0.000574813	3.16884e-08	1.55317e-05	1.25367e-06	0.00206227
Inhibited	126	Site3	1_SMSL	0.000641559	3.0325e-08	2.79767e-06	2.07751e-06	0.032105
Inhibited	126	Site4	1_SMSL	0.00155447	1.13251e-06	1.02709e-05	6.69964e-06	0.0322804
Inhibited	126	Site5	1_SMSL	0.0020135	9.86763e-07	0.000253634	0.000106306	0.0140961
Inhibited	126	Fisher	2_SMNL	3.70682e-11	5.66133e-29	4.99951e-19	1.08704e-20	4.51492e-06
Inhibited	126	Site1	3_NMSL	0.000558301	1.51158e-07	1.78396e-05	1.78396e-05	0.0135759
Inhibited	126	Site2	3_NMSL	0.000718517	1.58442e-07	2.58861e-05	3.13417e-06	0.00206227
Inhibited	126	Site3	3_NMSL	0.000801949	1.51625e-07	4.66278e-06	4.66278e-06	0.032105
Inhibited	126	Site4	3_NMSL	0.00194309	5.66257e-06	1.71182e-05	1.67491e-05	0.0322804
Inhibited	126	Site5	3_NMSL	0.00251687	4.93382e-06	0.000422723	0.000265766	0.0140961
Inhibited	126	Fisher	4_NMNL	4.63353e-11	2.83066e-28	8.33252e-19	2.71759e-20	4.51492e-06
Inhibited	127	Site1	1_SMSL	0.00104053	2.11606e-07	8.35999e-05	5.01262e-05	0.0322804
Inhibited	127	Site2	1_SMSL	0.00298758	2.85444e-07	0.00011107	8.98725e-05	0.0698766
Inhibited	127	Site3	1_SMSL	0.00521622	4.23735e-06	0.000791258	0.000148098	0.013785
Inhibited	127	Site4	1_SMSL	8.41786e-05	9.7323e-09	1.27649e-08	1.27649e-08	0.0141585
Inhibited	127	Site5	1_SMSL	0.00110519	2.41553e-07	3.91465e-05	4.26489e-05	0.0701389
Inhibited	127	Fisher	2_SMNL	9.61928e-11	9.05018e-28	1.39873e-18	1.63164e-19	0.000146862
Inhibited	127	Site1	3_NMSL	0.00130066	1.05803e-06	0.000139333	0.000125316	0.0322804
Inhibited	127	Site2	3_NMSL	0.00373448	1.42722e-06	0.000185116	0.000185116	0.0698766
Inhibited	127	Site3	3_NMSL	0.00652028	2.11867e-05	0.00131876	0.000370246	0.013785
Inhibited	127	Site4	3_NMSL	0.000105223	2.12749e-08	2.12749e-08	2.12749e-08	0.0141585
Inhibited	127	Site5	3_NMSL	0.00138149	1.20776e-06	7.10815e-05	7.10815e-05	0.0701389
Inhibited	127	Fisher	4_NMNL	1.20241e-10	4.52509e-27	2.33122e-18	4.07909e-19	0.000146862
Inhibited	128	Site1	1_SMSL	0.000283307	8.88133e-08	4.57253e-06	4.57253e-06	0.0140058
Inhibited	128	Site2	1_SMSL	0.000678115	1.47308e-07	2.94331e-05	2.94331e-05	0.0322804
Inhibited	128	Site3	1_SMSL	0.00174749	1.03851e-07	2.25187e-05	1.31403e-05	0.032105
Inhibited	128	Site4	1_SMSL	0.00123951	3.91716e-07	2.53458e-05	1.08207e-05	0.0138617
Inhibited	128	Site5	1_SMSL	0.00285695	2.67161e-06	0.00024964	2.38343e-05	0.00547075
Inhibited	128	Fisher	2_SMNL	7.78773e-11	2.04538e-27	6.46645e-18	2.0165e-19	1.01712e-05
Inhibited	128	Site1	3_NMSL	0.000354134	4.44067e-07	7.62089e-06	7.62089e-06	0.0140058
Inhibited	128	Site2	3_NMSL	0.000847644	7.36542e-07	4.90551e-05	4.90551e-05	0.0322804
Inhibited	128	Site3	3_NMSL	0.00218437	5.19257e-07	3.75312e-05	3.28508e-05	0.032105
Inhibited	128	Site4	3_NMSL	0.00154939	1.95858e-06	4.22429e-05	2.70519e-05	0.0138617
Inhibited	128	Site5	3_NMSL	0.00357119	1.33581e-05	0.000416067	5.95857e-05	0.00547075
Inhibited	128	Fisher	4_NMNL	9.73466e-11	1.02269e-26	1.07774e-17	5.04126e-19	1.01712e-05
Inhibited	129	Site1	1_SMSL	2.31868e-08	6.96245e-07	2.52226e-07	1.78645e-05	0.317311
Inhibited	129	Site2	1_SMSL	0.000263669	3.92436e-08	7.79386e-07	7.79386e-07	0.013725
Inhibited	129	Site3	1_SMSL	0.000833304	7.91237e-08	1.16057e-05	1.4312e-06	0.00564974
Inhibited	129	Site4	1_SMSL	0.00435255	3.27384e-06	0.000451991	0.00026028	0.0698766
Inhibited	129	Site5	1_SMSL	0.00341	1.64609e-06	0.000181347	0.000106642	0.032105
Inhibited	129	Fisher	2_SMNL	1.29918e-14	1.49947e-26	8.7965e-20	2.41256e-19	0.000231046
Inhibited	129	Site1	3_NMSL	1.15934e-07	1.16041e-06	6.30566e-07	2.23306e-05	0.317311
Inhibited	129	Site2	3_NMSL	0.000329586	1.96218e-07	1.29898e-06	1.29898e-06	0.013725
Inhibited	129	Site3	3_NMSL	0.00104163	3.95619e-07	1.93428e-05	3.578e-06	0.00564974
Inhibited	129	Site4	3_NMSL	0.00544069	1.63692e-05	0.000753319	0.000650699	0.0698766
Inhibited	129	Site5	3_NMSL	0.0042625	8.23044e-06	0.000302245	0.000266606	0.032105
Inhibited	129	Fisher	4_NMNL	1.62397e-14	7.49734e-26	2.19913e-19	4.02093e-19	0.000231046
Inhibited	130	Site1	1_SMSL	0.00253877	8.19071e-07	0.000135171	2.99864e-05	0.013785
Inhibited	130	Site2	1_SMSL	0.00214795	2.121e-06	0.000292448	0.000153857	0.032105
Inhibited	130	Site3	1_SMSL	0.00101885	8.79622e-09	4.84944e-06	5.1796e-06	0.0698766
Inhibited	130	Site4	1_SMSL	0.00200116	1.99767e-07	5.27954e-05	6.2142e-05	0.0697469
Inhibited	130	Site5	1_SMSL	3.83706e-05	6.68596e-08	2.49073e-06	2.49073e-06	0.317311
Inhibited	130	Fisher	2_SMNL	3.132e-11	3.24482e-28	8.32779e-18	1.40838e-18	0.00156334
Inhibited	130	Site1	3_NMSL	0.00317347	4.09536e-06	0.000225285	7.49659e-05	0.013785
Inhibited	130	Site2	3_NMSL	0.00268494	1.0605e-05	0.000487413	0.000384643	0.032105
Inhibited	130	Site3	3_NMSL	0.00127356	4.39811e-08	8.63267e-06	8.63267e-06	0.0698766
Inhibited	130	Site4	3_NMSL	0.00250145	9.98837e-07	0.00010357	0.00010357	0.0697469
Inhibited	130	Site5	3_NMSL	4.79633e-05	3.34298e-07	4.15122e-06	4.15122e-06	0.317311
Inhibited	130	Fisher	4_NMNL	3.91501e-11	1.62241e-27	1.38797e-17	3.52096e-18	0.00156334
Inhibited	131	Site1	1_SMSL	0.00118102	2.0979e-07	2.07135e-05	2.07135e-05	0.0701389
Inhibited	131	Site2	1_SMSL	0.000767327	1.91329e-08	8.49146e-07	2.61498e-06	0.148278
Inhibited	131	Site3	1_SMSL	0.0012832	7.81005e-07	2.51939e-05	2.51939e-05	0.0701389
Inhibited	131	Site4	1_SMSL	0.00137989	3.17071e-07	4.44399e-05	5.15265e-05	0.0701389
Inhibited	131	Site5	1_SMSL	1.86924e-06	4.42486e-06	2.20579e-06	0.000266792	0.317311
Inhibited	131	Fisher	2_SMNL	3.66629e-13	5.96226e-27	2.25691e-20	6.33646e-18	0.0148181
Inhibited	131	Site1	3_NMSL	0.00147628	1.04895e-06	3.45225e-05	3.45225e-05	0.0701389
Inhibited	131	Site2	3_NMSL	0.000959159	9.56643e-08	2.12286e-06	4.35831e-06	0.148278
Inhibited	131	Site3	3_NMSL	0.001604	3.90503e-06	4.19899e-05	4.19899e-05	0.0701389
Inhibited	131	Site4	3_NMSL	0.00172486	1.58536e-06	8.58774e-05	8.58774e-05	0.0701389
Inhibited	131	Site5	3_NMSL	5.51447e-06	7.37477e-06	5.51447e-06	0.00033349	0.317311
Inhibited	131	Fisher	4_NMNL	4.58286e-13	2.98113e-26	5.64227e-20	1.05608e-17	0.0148181
Inhibited	132	Site1	1_SMSL	0.000138318	3.62941e-09	1.53127e-07	6.39002e-07	0.0701389
Inhibited	132	Site2	1_SMSL	0.00181806	7.88212e-07	0.000116881	9.36049e-06	0.00559674
Inhibited	132	Site3	1_SMSL	0.000620354	1.50815e-07	5.44794e-05	5.44794e-05	0.0141585
Inhibited	132	Site4	1_SMSL	0.000883067	6.27782e-07	1.7234e-05	1.22502e-05	0.0322804
Inhibited	132	Site5	1_SMSL	0.00254928	2.33879e-06	4.03594e-05	5.50374e-05	0.148278
Inhibited	132	Fisher	2_SMNL	2.63369e-11	9.50295e-28	2.91598e-19	1.02201e-19	0.00013066
Inhibited	132	Site1	3_NMSL	0.000172898	1.81471e-08	3.82816e-07	1.065e-06	0.0701389
Inhibited	132	Site2	3_NMSL	0.00227257	3.94106e-06	0.000194801	2.34012e-05	0.00559674
Inhibited	132	Site3	3_NMSL	0.000775443	7.54077e-07	9.07989e-05	9.07989e-05	0.0141585
Inhibited	132	Site4	3_NMSL	0.00110383	3.13891e-06	2.87233e-05	2.87233e-05	0.0322804
Inhibited	132	Site5	3_NMSL	0.0031866	1.16939e-05	9.1729e-05	9.1729e-05	0.148278
Inhibited	132	Fisher	4_NMNL	3.29211e-11	4.75147e-27	4.85997e-19	2.55503e-19	0.00013066
Inhibited	133	Site1	1_SMSL	0.000422964	9.50352e-07	5.43148e-05	5.43148e-05	0.0698852
Inhibited	133	Site2	1_SMSL	0.000839167	1.62253e-08	2.19156e-05	2.19156e-05	0.0698852
Inhibited	133	Site3	1_SMSL	0.00149125	1.00249e-07	4.77744e-05	4.93571e-05	0.0698766
Inhibited	133	Site4	1_SMSL	0.00521603	1.91743e-05	0.000199672	0.000134439	0.0698766
Inhibited	133	Site5	1_SMSL	0.000928248	1.87928e-06	5.21372e-05	3.30802e-05	0.0322804
Inhibited	133	Fisher	2_SMNL	1.53795e-10	6.58603e-26	1.53056e-16	7.20866e-17	0.00170534
Inhibited	133	Site1	3_NMSL	0.000528706	4.75176e-06	9.05247e-05	9.05247e-05	0.0698852
Inhibited	133	Site2	3_NMSL	0.00104896	8.11267e-08	3.6526e-05	3.6526e-05	0.0698852
Inhibited	133	Site3	3_NMSL	0.00186407	5.01247e-07	8.22618e-05	8.22618e-05	0.0698766
Inhibited	133	Site4	3_NMSL	0.00652004	9.58715e-05	0.000332787	0.000332787	0.0698766
Inhibited	133	Site5	3_NMSL	0.00116031	9.39642e-06	8.68954e-05	8.27006e-05	0.0322804
Inhibited	133	Fisher	4_NMNL	1.92244e-10	3.29301e-25	2.55093e-16	1.80216e-16	0.00170534
Inhibited	134	Site1	1_SMSL	6.21847e-05	3.33327e-08	1.63374e-06	1.63374e-06	0.148178
Inhibited	134	Site2	1_SMSL	0.00297084	2.8472e-06	9.60125e-05	9.60125e-05	0.148278
Inhibited	134	Site3	1_SMSL	0.000607771	1.64034e-07	1.64749e-05	1.64749e-05	0.0319812
Inhibited	134	Site4	1_SMSL	0.000389254	8.51763e-08	7.778e-06	3.95332e-07	0.000708747
Inhibited	134	Site5	1_SMSL	0.00117337	2.22515e-06	1.54165e-05	1.54165e-05	0.148278
Inhibited	134	Fisher	2_SMNL	4.71882e-12	4.08499e-27	1.4075e-19	8.75629e-21	0.000289482
Inhibited	134	Site1	3_NMSL	7.77309e-05	1.66663e-07	2.7229e-06	2.7229e-06	0.148178
Inhibited	134	Site2	3_NMSL	0.00371355	1.4236e-05	0.000160021	0.000160021	0.148278
Inhibited	134	Site3	3_NMSL	0.000759714	8.2017e-07	2.74582e-05	2.74582e-05	0.0319812
Inhibited	134	Site4	3_NMSL	0.000486568	4.25881e-07	1.29633e-05	9.88329e-07	0.000708747
Inhibited	134	Site5	3_NMSL	0.00146672	1.11257e-05	2.56942e-05	2.56942e-05	0.148278
Inhibited	134	Fisher	4_NMNL	5.89853e-12	2.04249e-26	2.34584e-19	2.18907e-20	0.000289482
Inhibited	135	Site1	1_SMSL	3.41336e-05	3.62877e-07	2.90599e-06	2.90599e-06	0.317311
Inhibited	135	Site2	1_SMSL	0.00151243	2.77984e-07	3.9301e-05	2.26563e-05	0.0319812
Inhibited	135	Site3	1_SMSL	0.000335279	5.65722e-08	2.98986e-05	9.02168e-06	0.00206908
Inhibited	135	Site4	1_SMSL	0.000627414	1.19735e-07	1.61078e-05	1.61078e-05	0.0322804
Inhibited	135	Site5	1_SMSL	0.00120635	3.39514e-07	2.39866e-05	9.74098e-06	0.0140961
Inhibited	135	Fisher	2_SMNL	1.38525e-12	3.66413e-28	5.411e-19	4.59835e-20	5.81337e-05
Inhibited	135	Site1	3_NMSL	4.2667e-05	1.81438e-06	4.84332e-06	4.84332e-06	0.317311
Inhibited	135	Site2	3_NMSL	0.00189054	1.38992e-06	6.55017e-05	5.66407e-05	0.0319812
Inhibited	135	Site3	3_NMSL	0.000419099	2.82861e-07	4.9831e-05	2.25542e-05	0.00206908
Inhibited	135	Site4	3_NMSL	0.000784267	5.98673e-07	2.68463e-05	2.68463e-05	0.0322804
Inhibited	135	Site5	3_NMSL	0.00150794	1.69757e-06	3.99777e-05	2.43524e-05	0.0140961
Inhibited	135	Fisher	4_NMNL	1.73156e-12	1.83206e-27	9.01833e-19	1.14959e-19	5.81337e-05
Inhibited	136	Site1	1_SMSL	0.000116948	2.42274e-08	1.668e-05	8.48789e-07	0.000219548
Inhibited	136	Site2	1_SMSL	0.0102198	7.95069e-06	0.00204605	0.000605946	0.0319812
Inhibited	136	Site3	1_SMSL	0.00697414	5.38836e-06	0.000776244	0.000103096	0.013725
Inhibited	136	Site4	1_SMSL	0.0310383	9.42531e-06	0.00591729	5.10158e-05	0.0053695
Inhibited	136	Site5	1_SMSL	0.00207101	6.62655e-07	9.58501e-05	9.58501e-05	0.148278
Inhibited	136	Fisher	2_SMNL	1.6473e-08	5.85413e-24	1.56708e-12	7.15772e-17	1.12498e-06
Inhibited	136	Site1	3_NMSL	0.000146185	1.21137e-07	2.78001e-05	2.12197e-06	0.000219548
Inhibited	136	Site2	3_NMSL	0.0127748	3.97534e-05	0.00341009	0.00151487	0.0319812
Inhibited	136	Site3	3_NMSL	0.00871768	2.69418e-05	0.00129374	0.00025774	0.013725
Inhibited	136	Site4	3_NMSL	0.0310383	4.71265e-05	0.00739661	0.000127539	0.00739661
Inhibited	136	Site5	3_NMSL	0.00258876	3.31327e-06	0.00015975	0.00015975	0.148278
Inhibited	136	Fisher	4_NMNL	2.05912e-08	2.92707e-23	2.6118e-12	1.78943e-16	1.12498e-06
Inhibited	137	Site1	1_SMSL	0.00337811	5.92518e-07	0.000179098	3.47514e-05	0.013785
Inhibited	137	Site2	1_SMSL	0.00093827	6.83e-08	5.97862e-06	2.32016e-06	0.0138617
Inhibited	137	Site3	1_SMSL	0.000262274	1.22444e-08	1.18933e-07	1.18933e-07	0.317311
Inhibited	137	Site4	1_SMSL	0.0017625	4.81263e-07	0.000122244	0.000122244	0.0316867
Inhibited	137	Site5	1_SMSL	0.00153474	4.94224e-07	0.000411609	0.000356539	0.0701389
Inhibited	137	Fisher	2_SMNL	1.36991e-10	1.92664e-28	2.34388e-18	1.85919e-19	0.00045972
Inhibited	137	Site1	3_NMSL	0.00422263	2.96259e-06	0.000298496	8.68785e-05	0.013785
Inhibited	137	Site2	3_NMSL	0.00117284	3.415e-07	9.96436e-06	5.80041e-06	0.0138617
Inhibited	137	Site3	3_NMSL	0.000327842	6.12218e-08	1.98222e-07	1.98222e-07	0.317311
Inhibited	137	Site4	3_NMSL	0.00220313	2.40631e-06	0.000203739	0.000203739	0.0316867
Inhibited	137	Site5	3_NMSL	0.00191842	2.47112e-06	0.000686015	0.000686015	0.0701389
Inhibited	137	Fisher	4_NMNL	1.71238e-10	9.6332e-28	3.90646e-18	4.64797e-19	0.00045972
Inhibited	138	Site1	1_SMSL	0.00370082	1.16072e-06	0.00118273	0.000264147	0.0140058
Inhibited	138	Site2	1_SMSL	0.000606308	1.62576e-08	4.14897e-06	3.07234e-06	0.032105
Inhibited	138	Site3	1_SMSL	0.00593971	4.88791e-07	0.00100298	2.82074e-05	0.00542394
Inhibited	138	Site4	1_SMSL	0.00194185	6.20698e-07	6.8399e-05	3.44347e-05	0.0318762
Inhibited	138	Site5	1_SMSL	0.000745196	7.77439e-08	3.95759e-06	3.95759e-06	0.0316867
Inhibited	138	Fisher	2_SMNL	9.10657e-10	6.79957e-28	3.22606e-16	1.20267e-18	1.95778e-05
Inhibited	138	Site1	3_NMSL	0.00462603	5.80359e-06	0.00197122	0.000660366	0.0140058
Inhibited	138	Site2	3_NMSL	0.000757885	8.1288e-08	6.91496e-06	6.91496e-06	0.032105
Inhibited	138	Site3	3_NMSL	0.00593971	2.44396e-06	0.00167164	7.05186e-05	0.00593971
Inhibited	138	Site4	3_NMSL	0.00242731	3.10349e-06	0.000113998	8.60868e-05	0.0318762
Inhibited	138	Site5	3_NMSL	0.000931495	3.8872e-07	6.59598e-06	6.59598e-06	0.0316867
Inhibited	138	Fisher	4_NMNL	1.13832e-09	3.39979e-27	5.37676e-16	3.00666e-18	1.95778e-05
Inhibited	139	Site1	1_SMSL	0.00023519	1.33234e-08	7.12409e-06	2.64914e-06	0.00582264
Inhibited	139	Site2	1_SMSL	0.00139433	4.59905e-07	9.3521e-05	9.3521e-05	0.0319812
Inhibited	139	Site3	1_SMSL	0.00133947	9.08738e-08	2.19885e-05	4.87286e-06	0.013785
Inhibited	139	Site4	1_SMSL	0.00213528	5.90828e-08	0.000271396	0.000122639	0.0318762
Inhibited	139	Site5	1_SMSL	0.00775645	4.89935e-06	0.000702899	0.000267169	0.0319812
Inhibited	139	Fisher	2_SMNL	3.86385e-10	2.59342e-28	6.36808e-16	1.26297e-17	2.05587e-05
Inhibited	139	Site1	3_NMSL	0.000293988	6.66171e-08	1.18735e-05	6.62284e-06	0.00582264
Inhibited	139	Site2	3_NMSL	0.00174291	2.29953e-06	0.000155868	0.000155868	0.0319812
Inhibited	139	Site3	3_NMSL	0.00167433	4.54369e-07	3.66475e-05	1.21822e-05	0.013785
Inhibited	139	Site4	3_NMSL	0.0026691	2.95414e-07	0.000452326	0.000306598	0.0318762
Inhibited	139	Site5	3_NMSL	0.00969556	2.44967e-05	0.0011715	0.000667923	0.0319812
Inhibited	139	Fisher	4_NMNL	4.82981e-10	1.29671e-27	1.06135e-15	3.15742e-17	2.05587e-05
Inhibited	140	Site1	1_SMSL	0.000521048	2.30246e-09	1.27249e-05	1.00449e-05	0.0322804
Inhibited	140	Site2	1_SMSL	0.000549216	1.09957e-08	3.66684e-06	3.31401e-06	0.0322804
Inhibited	140	Site3	1_SMSL	0.000252223	8.60165e-08	5.33977e-06	5.33977e-06	0.00576722
Inhibited	140	Site4	1_SMSL	0.000708614	2.56378e-07	9.59641e-06	9.59641e-06	0.0322804
Inhibited	140	Site5	1_SMSL	0.000209998	3.31568e-08	4.92666e-06	4.92666e-06	0.148178
Inhibited	140	Fisher	2_SMNL	1.15846e-12	4.60457e-32	6.67563e-21	4.86939e-21	0.000138849
Inhibited	140	Site1	3_NMSL	0.00065131	1.15123e-08	2.12081e-05	2.12081e-05	0.0322804
Inhibited	140	Site2	3_NMSL	0.00068652	5.49784e-08	6.11139e-06	6.11139e-06	0.0322804
Inhibited	140	Site3	3_NMSL	0.000315279	4.30083e-07	8.89962e-06	8.89962e-06	0.00576722
Inhibited	140	Site4	3_NMSL	0.000885767	1.28189e-06	1.5994e-05	1.5994e-05	0.0322804
Inhibited	140	Site5	3_NMSL	0.000262497	1.65784e-07	8.21109e-06	8.21109e-06	0.148178
Inhibited	140	Fisher	4_NMNL	1.44807e-12	2.30228e-31	1.1126e-20	1.1126e-20	0.000138849
Inhibited	141	Site1	1_SMSL	0.00642374	7.93219e-06	0.000682254	0.000552467	0.0701389
Inhibited	141	Site2	1_SMSL	0.000204584	2.34029e-08	2.93666e-06	2.93666e-06	0.0141585
Inhibited	141	Site3	1_SMSL	0.00193022	4.69839e-07	7.79325e-05	7.79325e-05	0.0701389
Inhibited	141	Site4	1_SMSL	0.00541284	3.16086e-06	0.000339082	9.58269e-05	0.0319812
Inhibited	141	Site5	1_SMSL	0.00104828	2.88486e-07	5.49101e-05	4.58879e-06	0.00206227
Inhibited	141	Fisher	2_SMNL	7.04317e-10	9.22145e-26	6.60291e-16	1.72971e-17	3.23611e-05
Inhibited	141	Site1	3_NMSL	0.00802967	3.96609e-05	0.00113709	0.00113709	0.0701389
Inhibited	141	Site2	3_NMSL	0.00025573	1.17015e-07	4.89443e-06	4.89443e-06	0.0141585
Inhibited	141	Site3	3_NMSL	0.00241278	2.34919e-06	0.000129888	0.000129888	0.0701389
Inhibited	141	Site4	3_NMSL	0.00676605	1.58043e-05	0.000565136	0.000239567	0.0319812
Inhibited	141	Site5	3_NMSL	0.00131035	1.44243e-06	9.15168e-05	1.1472e-05	0.00206227
Inhibited	141	Fisher	4_NMNL	8.80396e-10	4.61073e-25	1.10049e-15	4.32427e-17	3.23611e-05
Inhibited	142	Site1	1_SMSL	1.50058e-05	2.40767e-09	1.50082e-07	1.50082e-07	0.000758525
Inhibited	142	Site2	1_SMSL	0.00188558	1.63507e-07	3.7339e-05	3.7339e-05	0.148278
Inhibited	142	Site3	1_SMSL	0.00350089	2.46689e-06	0.000476804	0.000476804	0.0701389
Inhibited	142	Site4	1_SMSL	0.000228124	3.90365e-08	9.02014e-07	3.33418e-07	0.00582264
Inhibited	142	Site5	1_SMSL	0.000123138	1.60896e-08	7.55601e-06	1.81604e-06	0.000708951
Inhibited	142	Fisher	2_SMNL	3.42589e-13	1.28995e-30	1.00276e-20	1.04272e-21	5.48098e-07
Inhibited	142	Site1	3_NMSL	1.87572e-05	1.20383e-08	2.50136e-07	2.50136e-07	0.000758525
Inhibited	142	Site2	3_NMSL	0.00235698	8.17536e-07	6.22317e-05	6.22317e-05	0.148278
Inhibited	142	Site3	3_NMSL	0.00437611	1.23344e-05	0.000794673	0.000794673	0.0701389
Inhibited	142	Site4	3_NMSL	0.000285156	1.95183e-07	1.50336e-06	8.33545e-07	0.00582264
Inhibited	142	Site5	3_NMSL	0.000153923	8.04482e-08	1.25933e-05	4.54009e-06	0.000708951
Inhibited	142	Fisher	4_NMNL	4.28237e-13	6.44973e-30	1.67127e-20	2.60679e-21	5.48098e-07
Inhibited	143	Site1	1_SMSL	4.51527e-05	4.49558e-08	3.57175e-07	3.57175e-07	0.031972
Inhibited	143	Site2	1_SMSL	0.000720362	1.17345e-07	1.69324e-05	1.69324e-05	0.0698852
Inhibited	143	Site3	1_SMSL	5.0391e-05	4.48516e-09	2.07114e-07	4.62207e-06	0.0697469
Inhibited	143	Site4	1_SMSL	0.00121463	1.64695e-07	0.000135859	5.73307e-06	0.00211767
Inhibited	143	Site5	1_SMSL	0.00395136	4.09108e-06	0.000144678	0.000172024	0.148278
Inhibited	143	Fisher	2_SMNL	8.75087e-13	2.87963e-29	1.32878e-20	1.4767e-20	0.000210396
Inhibited	143	Site1	3_NMSL	5.64409e-05	2.24779e-07	5.95291e-07	5.95291e-07	0.031972
Inhibited	143	Site2	3_NMSL	0.000900452	5.86723e-07	2.82206e-05	2.82206e-05	0.0698852
Inhibited	143	Site3	3_NMSL	6.29888e-05	2.24258e-08	5.17784e-07	7.70345e-06	0.0697469
Inhibited	143	Site4	3_NMSL	0.00151829	8.23475e-07	0.000226432	1.43327e-05	0.00211767
Inhibited	143	Site5	3_NMSL	0.0049392	2.04554e-05	0.000286706	0.000286706	0.148278
Inhibited	143	Fisher	4_NMNL	1.09386e-12	1.43981e-28	2.46116e-20	2.46116e-20	0.000210396
Inhibited	144	Site1	1_SMSL	4.15096e-07	1.05871e-06	4.59384e-06	0.000146602	0.148178
Inhibited	144	Site2	1_SMSL	0.00311388	5.64222e-07	0.000230479	0.000178999	0.0701389
Inhibited	144	Site3	1_SMSL	0.00260827	2.35133e-06	0.000584677	0.000278475	0.0140961
Inhibited	144	Site4	1_SMSL	0.000633949	1.11274e-08	5.14452e-06	5.14452e-06	0.148278
Inhibited	144	Site5	1_SMSL	0.00035692	3.21975e-08	3.80559e-06	3.80559e-06	0.0140058
Inhibited	144	Fisher	2_SMNL	1.06194e-13	7.63914e-28	4.22933e-18	4.13784e-17	0.000853147
Inhibited	144	Site1	3_NMSL	2.07548e-06	2.64678e-06	7.6564e-06	0.000183253	0.148178
Inhibited	144	Site2	3_NMSL	0.00389235	2.82111e-06	0.000384132	0.000384132	0.0701389
Inhibited	144	Site3	3_NMSL	0.00326033	1.17566e-05	0.000974461	0.000696187	0.0140961
Inhibited	144	Site4	3_NMSL	0.000792437	5.5637e-08	8.5742e-06	8.5742e-06	0.148278
Inhibited	144	Site5	3_NMSL	0.000446149	1.60988e-07	6.34265e-06	6.34265e-06	0.0140058
Inhibited	144	Fisher	4_NMNL	1.32743e-13	3.81957e-27	1.05733e-17	6.89641e-17	0.000853147
Inhibited	145	Site1	1_SMSL	0.00108463	2.33832e-07	1.73151e-05	7.18743e-05	0.148278
Inhibited	145	Site2	1_SMSL	0.00292883	9.53246e-06	0.000392155	0.000392155	0.0698852
Inhibited	145	Site3	1_SMSL	0.00161247	4.06251e-07	4.46773e-05	4.46773e-05	0.0316867
Inhibited	145	Site4	1_SMSL	0.000762416	1.15991e-07	3.40572e-05	3.40572e-05	0.0701389
Inhibited	145	Site5	1_SMSL	0.000403295	3.58048e-07	6.00626e-06	6.00626e-06	0.031972
Inhibited	145	Fisher	2_SMNL	9.99376e-11	4.54299e-26	1.91443e-17	7.11471e-17	0.00165024
Inhibited	145	Site1	3_NMSL	0.00135579	1.16916e-06	4.32879e-05	0.00011979	0.148278
Inhibited	145	Site2	3_NMSL	0.00366104	4.76623e-05	0.000653591	0.000653591	0.0698852
Inhibited	145	Site3	3_NMSL	0.00201559	2.03126e-06	7.44622e-05	7.44622e-05	0.0316867
Inhibited	145	Site4	3_NMSL	0.00095302	5.79953e-07	5.6762e-05	5.6762e-05	0.0701389
Inhibited	145	Site5	3_NMSL	0.000504119	1.79024e-06	1.00104e-05	1.00104e-05	0.031972
Inhibited	145	Fisher	4_NMNL	1.24922e-10	2.27149e-25	4.78608e-17	1.18578e-16	0.00165024
Inhibited	146	Site1	1_SMSL	0.00606302	1.13971e-05	0.000772335	0.000141011	0.013785
Inhibited	146	Site2	1_SMSL	0.00516151	7.50942e-07	0.000213433	0.000135741	0.0697469
Inhibited	146	Site3	1_SMSL	0.000203783	1.15668e-07	3.26787e-05	3.26787e-05	0.0019145
Inhibited	146	Site4	1_SMSL	0.00443435	5.09158e-06	0.000118168	0.000118168	0.148278
Inhibited	146	Site5	1_SMSL	0.000353427	2.00867e-07	7.66196e-06	7.66196e-06	0.0138856
Inhibited	146	Fisher	2_SMNL	5.11065e-10	1.01792e-24	1.06107e-15	1.46935e-16	2.77212e-05
Inhibited	146	Site1	3_NMSL	0.00757877	5.69853e-05	0.00128723	0.000352527	0.013785
Inhibited	146	Site2	3_NMSL	0.00645189	3.75471e-06	0.000355722	0.000339352	0.0697469
Inhibited	146	Site3	3_NMSL	0.000254729	5.78339e-07	5.44645e-05	5.44645e-05	0.0019145
Inhibited	146	Site4	3_NMSL	0.00554294	2.54579e-05	0.000196946	0.000196946	0.148278
Inhibited	146	Site5	3_NMSL	0.000441783	1.00434e-06	1.27699e-05	1.27699e-05	0.0138856
Inhibited	146	Fisher	4_NMNL	6.38831e-10	5.08959e-24	1.76845e-15	3.67338e-16	2.77212e-05
Inhibited	147	Site1	1_SMSL	0.000416831	8.63238e-05	0.000543005	0.00180088	0.0698852
Inhibited	147	Site2	1_SMSL	7.08999e-05	3.16745e-09	2.45754e-06	6.43748e-07	0.000777574
Inhibited	147	Site3	1_SMSL	0.00144627	5.70197e-07	0.000197619	1.95492e-05	0.00206227
Inhibited	147	Site4	1_SMSL	0.0032779	1.43856e-06	0.000375105	0.000199702	0.032105
Inhibited	147	Site5	1_SMSL	0.00334928	3.455e-06	0.000220061	0.000220061	0.148278
Inhibited	147	Fisher	2_SMNL	3.40915e-11	7.91032e-25	4.17071e-15	2.46936e-16	5.61889e-06
Inhibited	147	Site1	3_NMSL	0.000905008	0.000431619	0.000905008	0.0022511	0.0698852
Inhibited	147	Site2	3_NMSL	8.86249e-05	1.58373e-08	4.0959e-06	1.60937e-06	0.000777574
Inhibited	147	Site3	3_NMSL	0.00180784	2.85098e-06	0.000329365	4.88731e-05	0.00206227
Inhibited	147	Site4	3_NMSL	0.00409737	7.19282e-06	0.000625175	0.000499254	0.032105
Inhibited	147	Site5	3_NMSL	0.0041866	1.7275e-05	0.000366769	0.000366769	0.148278
Inhibited	147	Fisher	4_NMNL	4.26144e-11	3.95516e-24	6.95119e-15	6.17339e-16	5.61889e-06
Inhibited	148	Site1	1_SMSL	0.0069677	1.10268e-05	0.00075615	5.79927e-05	0.00559674
Inhibited	148	Site2	1_SMSL	0.000188319	4.09597e-08	6.3378e-06	6.01973e-06	0.0322804
Inhibited	148	Site3	1_SMSL	0.00146793	4.82794e-07	5.14841e-05	2.16734e-05	0.0138617
Inhibited	148	Site4	1_SMSL	0.000508206	1.92649e-08	2.06936e-05	9.30865e-06	0.0140961
Inhibited	148	Site5	1_SMSL	0.00182482	1.67596e-06	0.000112468	0.000112468	0.0698852
Inhibited	148	Fisher	2_SMNL	1.11729e-10	9.30852e-27	1.4882e-16	2.85262e-18	1.9601e-05
Inhibited	148	Site1	3_NMSL	0.0069677	5.51339e-05	0.00126025	0.000144982	0.0069677
Inhibited	148	Site2	3_NMSL	0.000235398	2.04798e-07	1.0563e-05	1.0563e-05	0.0322804
Inhibited	148	Site3	3_NMSL	0.00183491	2.41397e-06	8.58069e-05	5.41834e-05	0.0138617
Inhibited	148	Site4	3_NMSL	0.000635257	9.63244e-08	3.44894e-05	2.32716e-05	0.0140961
Inhibited	148	Site5	3_NMSL	0.00228103	8.3798e-06	0.000187446	0.000187446	0.0698852
Inhibited	148	Fisher	4_NMNL	1.39661e-10	4.65426e-26	2.48034e-16	7.13156e-18	1.9601e-05
Inhibited	149	Site1	1_SMSL	0.00127581	1.89159e-07	3.87907e-05	1.48453e-05	0.0138617
Inhibited	149	Site2	1_SMSL	0.00142597	8.85507e-07	0.000215508	0.000215508	0.0140058
Inhibited	149	Site3	1_SMSL	0.00263675	4.36887e-07	7.75053e-05	7.20677e-05	0.0697469
Inhibited	149	Site4	1_SMSL	6.12779e-05	2.06161e-07	2.17515e-06	2.17515e-06	0.317311
Inhibited	149	Site5	1_SMSL	0.000776062	3.6446e-07	1.01865e-05	2.95257e-06	0.00551106
Inhibited	149	Fisher	2_SMNL	1.79272e-11	7.36612e-27	4.94703e-18	6.02315e-19	0.000119237
Inhibited	149	Site1	3_NMSL	0.00159476	9.45795e-07	6.46511e-05	3.71132e-05	0.0138617
Inhibited	149	Site2	3_NMSL	0.00178247	4.42754e-06	0.000359179	0.000359179	0.0140058
Inhibited	149	Site3	3_NMSL	0.00329594	2.18443e-06	0.000129175	0.000129175	0.0697469
Inhibited	149	Site4	3_NMSL	7.65974e-05	1.03081e-06	3.62525e-06	3.62525e-06	0.317311
Inhibited	149	Site5	3_NMSL	0.000970077	1.8223e-06	1.69776e-05	7.38143e-06	0.00551106
Inhibited	149	Fisher	4_NMNL	2.2409e-11	3.68306e-26	8.24506e-18	1.50579e-18	0.000119237
Inhibited	150	Site1	1_SMSL	0.00422982	2.1203e-06	0.000687865	0.000687865	0.148278
Inhibited	150	Site2	1_SMSL	0.000385124	6.01599e-09	3.35968e-05	2.76307e-05	0.0316867
Inhibited	150	Site3	1_SMSL	0.000828098	1.37184e-06	4.8843e-05	7.03244e-05	0.0701389
Inhibited	150	Site4	1_SMSL	0.0017792	3.19429e-06	0.000211647	0.000211647	0.0141585
Inhibited	150	Site5	1_SMSL	0.00298291	5.73698e-07	0.000129572	0.000129572	0.317311
Inhibited	150	Fisher	2_SMNL	3.80962e-10	3.90756e-26	5.75253e-15	6.71212e-15	0.00275423
Inhibited	150	Site1	3_NMSL	0.00528728	1.06015e-05	0.00114644	0.00114644	0.148278
Inhibited	150	Site2	3_NMSL	0.000481405	3.008e-08	5.59947e-05	5.59947e-05	0.0316867
Inhibited	150	Site3	3_NMSL	0.00103512	6.8592e-06	0.000117207	0.000117207	0.0701389
Inhibited	150	Site4	3_NMSL	0.002224	1.59714e-05	0.000352745	0.000352745	0.0141585
Inhibited	150	Site5	3_NMSL	0.00372863	2.86849e-06	0.000215953	0.000215953	0.317311
Inhibited	150	Fisher	4_NMNL	4.76202e-10	1.95378e-25	1.11869e-14	1.11869e-14	0.00275423
Inhibited	151	Site1	1_SMSL	0.000234444	2.37907e-07	2.29687e-05	2.29687e-05	0.148178
Inhibited	151	Site2	1_SMSL	0.000275469	1.2771e-08	3.08023e-06	3.08023e-06	0.013725
Inhibited	151	Site3	1_SMSL	0.00235787	3.09975e-06	0.00014679	0.00014679	0.148278
Inhibited	151	Site4	1_SMSL	0.000558498	4.5069e-09	6.77982e-06	6.77982e-06	0.148278
Inhibited	151	Site5	1_SMSL	0.000355538	5.00119e-07	3.51938e-05	3.51938e-05	0.148178
Inhibited	151	Fisher	2_SMNL	2.93779e-12	3.7806e-29	9.71347e-19	9.71347e-19	0.00801113
Inhibited	151	Site1	3_NMSL	0.000293055	1.18953e-06	3.82811e-05	3.82811e-05	0.148178
Inhibited	151	Site2	3_NMSL	0.000344336	6.38551e-08	5.13372e-06	5.13372e-06	0.013725
Inhibited	151	Site3	3_NMSL	0.00294734	1.54988e-05	0.00024465	0.00024465	0.148278
Inhibited	151	Site4	3_NMSL	0.000698122	2.25345e-08	1.12997e-05	1.12997e-05	0.148278
Inhibited	151	Site5	3_NMSL	0.000444422	2.5006e-06	5.86563e-05	5.86563e-05	0.148178
Inhibited	151	Fisher	4_NMNL	3.67224e-12	1.8903e-28	1.61891e-18	1.61891e-18	0.00801113
Inhibited	152	Site1	1_SMSL	0.0066513	6.1203e-06	0.000362027	0.000205924	0.0697469
Inhibited	152	Site2	1_SMSL	0.00174263	2.25933e-07	7.29813e-05	7.41001e-06	0.00550114
Inhibited	152	Site3	1_SMSL	0.00695189	7.73683e-06	0.000606748	3.4969e-05	0.00542956
Inhibited	152	Site4	1_SMSL	0.00215185	1.0026e-06	5.49702e-05	2.98726e-05	0.032105
Inhibited	152	Site5	1_SMSL	0.00143238	1.1777e-07	6.83094e-05	2.90931e-05	0.0138617
Inhibited	152	Fisher	2_SMNL	8.46747e-09	1.25408e-24	1.05535e-14	1.46284e-17	8.84017e-06
Inhibited	152	Site1	3_NMSL	0.00831413	3.06015e-05	0.000603378	0.00051481	0.0697469
Inhibited	152	Site2	3_NMSL	0.00217828	1.12967e-06	0.000121635	1.8525e-05	0.00550114
Inhibited	152	Site3	3_NMSL	0.00695189	3.86841e-05	0.00101125	8.74225e-05	0.00678695
Inhibited	152	Site4	3_NMSL	0.00268981	5.01301e-06	9.16169e-05	7.46815e-05	0.032105
Inhibited	152	Site5	3_NMSL	0.00179047	5.88849e-07	0.000113849	7.27329e-05	0.0138617
Inhibited	152	Fisher	4_NMNL	1.05843e-08	6.2704e-24	1.75892e-14	3.6571e-17	8.84017e-06
Inhibited	153	Site1	1_SMSL	0.00129897	3.45528e-07	3.18001e-05	3.18001e-05	0.0316867
Inhibited	153	Site2	1_SMSL	0.00199472	3.92404e-07	8.34076e-05	9.7875e-05	0.0701389
Inhibited	153	Site3	1_SMSL	0.000402752	7.93523e-08	1.16131e-06	1.10206e-06	0.0322804
Inhibited	153	Site4	1_SMSL	0.000385003	2.47033e-08	1.99658e-05	6.53673e-06	0.00568194
Inhibited	153	Site5	1_SMSL	0.000603661	3.06562e-08	1.13495e-06	1.77573e-06	0.0319812
Inhibited	153	Fisher	2_SMNL	1.89343e-11	1.52106e-29	3.51217e-20	2.08081e-20	7.44197e-05
Inhibited	153	Site1	3_NMSL	0.00162371	1.72764e-06	5.30002e-05	5.30002e-05	0.0316867
Inhibited	153	Site2	3_NMSL	0.0024934	1.96202e-06	0.000163125	0.000163125	0.0701389
Inhibited	153	Site3	3_NMSL	0.00050344	3.96761e-07	1.93551e-06	1.93551e-06	0.0322804
Inhibited	153	Site4	3_NMSL	0.000481254	1.23516e-07	3.32763e-05	1.63418e-05	0.00568194
Inhibited	153	Site5	3_NMSL	0.000754576	1.53281e-07	2.83737e-06	2.95956e-06	0.0319812
Inhibited	153	Fisher	4_NMNL	2.36678e-11	7.6053e-29	5.85361e-20	5.20203e-20	7.44197e-05
Inhibited	154	Site1	1_SMSL	0.0020185	1.18217e-07	0.000164729	3.58798e-06	0.00194119
Inhibited	154	Site2	1_SMSL	0.000170195	4.62902e-08	5.35072e-06	2.64247e-06	0.00582168
Inhibited	154	Site3	1_SMSL	0.00179245	1.41745e-05	0.000444738	0.000444738	0.0698852
Inhibited	154	Site4	1_SMSL	0.00291923	4.54021e-07	7.88652e-05	5.98541e-05	0.0698766
Inhibited	154	Site5	1_SMSL	0.00134134	7.11955e-07	2.66453e-05	1.59051e-05	0.032105
Inhibited	154	Fisher	2_SMNL	1.45718e-10	3.09636e-26	2.07387e-16	1.51942e-18	1.49868e-05
Inhibited	154	Site1	3_NMSL	0.0020185	5.91087e-07	0.000274548	8.96995e-06	0.0020185
Inhibited	154	Site2	3_NMSL	0.000212744	2.31451e-07	8.91787e-06	6.60616e-06	0.00582168
Inhibited	154	Site3	3_NMSL	0.00224056	7.08727e-05	0.00074123	0.00074123	0.0698852
Inhibited	154	Site4	3_NMSL	0.00364904	2.2701e-06	0.000131442	0.000131442	0.0698766
Inhibited	154	Site5	3_NMSL	0.00167667	3.55978e-06	4.44088e-05	3.97627e-05	0.032105
Inhibited	154	Fisher	4_NMNL	1.82148e-10	1.54818e-25	3.45644e-16	3.79855e-18	1.49868e-05
Inhibited	155	Site1	1_SMSL	0.00150019	9.1218e-08	2.07832e-05	2.07832e-05	0.0697469
Inhibited	155	Site2	1_SMSL	0.00180335	5.48387e-07	0.000102346	5.96579e-05	0.032105
Inhibited	155	Site3	1_SMSL	0.00340027	2.7741e-06	0.000839764	0.00010087	0.013725
Inhibited	155	Site4	1_SMSL	0.000642128	9.80789e-08	1.00244e-05	2.17729e-05	0.148278
Inhibited	155	Site5	1_SMSL	0.00168598	9.19077e-07	7.19933e-05	7.19933e-05	0.0701389
Inhibited	155	Fisher	2_SMNL	5.09461e-10	1.6038e-26	3.12989e-16	5.53211e-17	0.000885424
Inhibited	155	Site1	3_NMSL	0.00187523	4.5609e-07	3.46386e-05	3.46386e-05	0.0697469
Inhibited	155	Site2	3_NMSL	0.00225419	2.74193e-06	0.000170577	0.000149145	0.032105
Inhibited	155	Site3	3_NMSL	0.00425033	1.38705e-05	0.00139961	0.000252174	0.013725
Inhibited	155	Site4	3_NMSL	0.00080266	4.90395e-07	2.50611e-05	3.62882e-05	0.148278
Inhibited	155	Site5	3_NMSL	0.00210748	4.59539e-06	0.000119989	0.000119989	0.0701389
Inhibited	155	Fisher	4_NMNL	6.36827e-10	8.01898e-26	5.21648e-16	1.38303e-16	0.000885424
Inhibited	156	Site1	1_SMSL	0.000650352	1.49011e-07	1.54719e-05	2.35423e-06	0.00564974
Inhibited	156	Site2	1_SMSL	0.00124145	1.65256e-06	2.39314e-05	2.39314e-05	0.0698852
Inhibited	156	Site3	1_SMSL	0.000837227	1.095e-07	1.75365e-05	1.75365e-05	0.0701389
Inhibited	156	Site4	1_SMSL	0.00265135	6.32902e-08	6.8758e-05	0.000108757	0.148278
Inhibited	156	Site5	1_SMSL	0.00540759	1.10016e-06	0.000198996	5.78136e-05	0.0317011
Inhibited	156	Fisher	2_SMNL	4.97401e-10	2.66186e-27	2.66621e-17	2.27753e-18	0.000447714
Inhibited	156	Site1	3_NMSL	0.000812939	7.45056e-07	2.57866e-05	5.88557e-06	0.00564974
Inhibited	156	Site2	3_NMSL	0.00155181	8.26279e-06	3.98856e-05	3.98856e-05	0.0698852
Inhibited	156	Site3	3_NMSL	0.00104653	5.47501e-07	2.92274e-05	2.92274e-05	0.0701389
Inhibited	156	Site4	3_NMSL	0.00331418	3.16451e-07	0.000171895	0.000181261	0.148278
Inhibited	156	Site5	3_NMSL	0.00675949	5.5008e-06	0.000331661	0.000144534	0.0317011
Inhibited	156	Fisher	4_NMNL	6.21751e-10	1.33093e-26	4.44368e-17	5.69382e-18	0.000447714
Inhibited	157	Site1	1_SMSL	0.00368817	8.63984e-07	0.000320351	0.000166717	0.0701389
Inhibited	157	Site2	1_SMSL	0.00105314	5.57898e-06	9.63691e-05	0.000173739	0.0697469
Inhibited	157	Site3	1_SMSL	0.000741663	1.97171e-08	3.35031e-05	3.35031e-05	0.0322804
Inhibited	157	Site4	1_SMSL	0.000783634	8.8816e-07	1.64877e-06	1.64877e-06	0.0701389
Inhibited	157	Site5	1_SMSL	0.0015355	1.90244e-06	0.000280806	0.00016581	0.0322804
Inhibited	157	Fisher	2_SMNL	2.00868e-10	1.79093e-25	1.2592e-16	7.31057e-17	0.000963258
Inhibited	157	Site1	3_NMSL	0.00461021	4.31992e-06	0.000533919	0.000416792	0.0701389
Inhibited	157	Site2	3_NMSL	0.00131643	2.78949e-05	0.000240923	0.000289566	0.0697469
Inhibited	157	Site3	3_NMSL	0.000927078	9.85854e-08	5.58385e-05	5.58385e-05	0.0322804
Inhibited	157	Site4	3_NMSL	0.000979542	2.74795e-06	2.74795e-06	2.74795e-06	0.0701389
Inhibited	157	Site5	3_NMSL	0.00191937	9.51222e-06	0.000468011	0.000414526	0.0322804
Inhibited	157	Fisher	4_NMNL	2.51086e-10	8.95467e-25	2.09867e-16	1.82764e-16	0.000963258
Inhibited	158	Site1	1_SMSL	0.00582362	1.19203e-06	0.000183569	4.13263e-05	0.0316867
Inhibited	158	Site2	1_SMSL	0.00367716	2.42858e-06	0.000430758	1.35695e-05	0.00202927
Inhibited	158	Site3	1_SMSL	0.00165777	1.73196e-06	2.00569e-06	3.16945e-06	0.0701389
Inhibited	158	Site4	1_SMSL	0.00149497	1.31474e-07	2.07323e-05	1.59922e-05	0.0698766
Inhibited	158	Site5	1_SMSL	0.00148084	9.44837e-07	0.000151986	0.000103718	0.0322804
Inhibited	158	Fisher	2_SMNL	3.11278e-09	6.43737e-25	1.30963e-16	1.14119e-18	6.11111e-05
Inhibited	158	Site1	3_NMSL	0.00727953	5.96015e-06	0.000305949	0.000103316	0.0316867
Inhibited	158	Site2	3_NMSL	0.00367716	1.21429e-05	0.00071793	3.39238e-05	0.00253659
Inhibited	158	Site3	3_NMSL	0.00207221	5.01422e-06	5.01422e-06	5.28242e-06	0.0701389
Inhibited	158	Site4	3_NMSL	0.00186871	6.5737e-07	3.45539e-05	3.45539e-05	0.0698766
Inhibited	158	Site5	3_NMSL	0.00185105	4.72419e-06	0.00025331	0.00025331	0.0322804
Inhibited	158	Fisher	4_NMNL	3.89098e-09	3.21868e-24	2.18272e-16	2.85298e-18	6.11111e-05
Inhibited	159	Site1	1_SMSL	0.00121194	9.10242e-08	3.95478e-06	1.69937e-05	0.0697469
Inhibited	159	Site2	1_SMSL	0.00212356	1.9366e-07	8.50942e-05	1.91426e-05	0.013785
Inhibited	159	Site3	1_SMSL	0.00132065	9.48911e-07	0.000149703	0.000149703	0.031972
Inhibited	159	Site4	1_SMSL	0.00240921	1.07948e-06	0.000347962	0.000347962	0.0701389
Inhibited	159	Site5	1_SMSL	0.00264804	7.60584e-06	0.000709177	0.000262779	0.00568194
Inhibited	159	Fisher	2_SMNL	1.00926e-09	1.54501e-25	2.49917e-15	9.76152e-16	7.08367e-05
Inhibited	159	Site1	3_NMSL	0.00151493	4.55121e-07	9.88696e-06	2.83229e-05	0.0697469
Inhibited	159	Site2	3_NMSL	0.00265445	9.68302e-07	0.000141824	4.78565e-05	0.013785
Inhibited	159	Site3	3_NMSL	0.00165081	4.74456e-06	0.000249505	0.000249505	0.031972
Inhibited	159	Site4	3_NMSL	0.00301151	5.39742e-06	0.000579937	0.000579937	0.0701389
Inhibited	159	Site5	3_NMSL	0.00331005	3.80292e-05	0.00118196	0.000656947	0.00568194
Inhibited	159	Fisher	4_NMNL	1.26158e-09	7.72506e-25	4.16528e-15	2.44038e-15	7.08367e-05
Inhibited	160	Site1	1_SMSL	0.00154737	2.79332e-07	6.23974e-05	9.67315e-06	0.00576722
Inhibited	160	Site2	1_SMSL	0.0018562	7.49077e-07	0.000130593	0.000130593	0.0701389
Inhibited	160	Site3	1_SMSL	0.000925473	2.17965e-07	9.90062e-05	3.62239e-05	0.00568194
Inhibited	160	Site4	1_SMSL	0.00138133	1.2536e-06	0.000104202	0.000104202	0.0316867
Inhibited	160	Site5	1_SMSL	0.000532781	7.08846e-08	6.2573e-06	6.2573e-06	0.013725
Inhibited	160	Fisher	2_SMNL	1.21097e-10	5.51775e-27	1.37289e-16	9.73211e-18	9.40101e-06
Inhibited	160	Site1	3_NMSL	0.00193421	1.39666e-06	0.000103996	2.41829e-05	0.00576722
Inhibited	160	Site2	3_NMSL	0.00232025	3.74538e-06	0.000217655	0.000217655	0.0701389
Inhibited	160	Site3	3_NMSL	0.00115684	1.08982e-06	0.00016501	9.05599e-05	0.00568194
Inhibited	160	Site4	3_NMSL	0.00172666	6.26802e-06	0.00017367	0.00017367	0.0316867
Inhibited	160	Site5	3_NMSL	0.000665977	3.54423e-07	1.04288e-05	1.04288e-05	0.013725
Inhibited	160	Fisher	4_NMNL	1.51372e-10	2.75888e-26	2.28815e-16	2.43303e-17	9.40101e-06
Inhibited	161	Site1	1_SMSL	0.00624965	1.98565e-06	0.000400909	0.000232306	0.0701389
Inhibited	161	Site2	1_SMSL	0.00281991	4.15823e-07	0.000311666	0.000185356	0.0322804
Inhibited	161	Site3	1_SMSL	0.00113525	1.03918e-06	1.80984e-05	3.11848e-05	0.0697469
Inhibited	161	Site4	1_SMSL	0.000414609	9.9005e-07	2.27444e-06	2.27444e-06	0.148178
Inhibited	161	Site5	1_SMSL	0.00420523	1.68604e-06	0.000232885	0.000158199	0.0698766
Inhibited	161	Fisher	2_SMNL	1.53084e-09	1.41172e-24	2.92563e-16	1.26957e-16	0.00296018
Inhibited	161	Site1	3_NMSL	0.00781206	9.92823e-06	0.000668181	0.000580765	0.0701389
Inhibited	161	Site2	3_NMSL	0.00352489	2.07911e-06	0.000519443	0.000463389	0.0322804
Inhibited	161	Site3	3_NMSL	0.00141906	5.19591e-06	4.52459e-05	5.19746e-05	0.0697469
Inhibited	161	Site4	3_NMSL	0.000518261	3.79073e-06	3.79073e-06	3.79073e-06	0.148178
Inhibited	161	Site5	3_NMSL	0.00525654	8.43018e-06	0.000388142	0.000388142	0.0698766
Inhibited	161	Fisher	4_NMNL	1.91355e-09	7.05858e-24	4.87605e-16	3.17393e-16	0.00296018
Inhibited	162	Site1	1_SMSL	0.000936051	7.9886e-09	1.24866e-05	1.24866e-05	0.317311
Inhibited	162	Site2	1_SMSL	0.00638986	2.66228e-06	0.00100759	0.000170643	0.0136548
Inhibited	162	Site3	1_SMSL	0.00193714	1.38258e-07	1.00463e-05	7.6957e-06	0.0701389
Inhibited	162	Site4	1_SMSL	0.00142437	2.63427e-07	0.000310596	0.000112872	0.00553293
Inhibited	162	Site5	1_SMSL	0.00474769	7.52538e-06	0.000388663	0.000388663	0.148278
Inhibited	162	Fisher	2_SMNL	3.10459e-09	7.78481e-27	3.01409e-15	1.83092e-16	0.000734107
Inhibited	162	Site1	3_NMSL	0.00117006	3.9943e-08	2.08111e-05	2.08111e-05	0.317311
Inhibited	162	Site2	3_NMSL	0.00798733	1.33114e-05	0.00167931	0.000426608	0.0136548
Inhibited	162	Site3	3_NMSL	0.00242143	6.91289e-07	1.67439e-05	1.67439e-05	0.0701389
Inhibited	162	Site4	3_NMSL	0.00178046	1.31713e-06	0.00051766	0.00028218	0.00553293
Inhibited	162	Site5	3_NMSL	0.00593462	3.76269e-05	0.000647771	0.000647771	0.148278
Inhibited	162	Fisher	4_NMNL	3.88074e-09	3.89241e-26	5.02348e-15	4.57731e-16	0.000734107
Inhibited	163	Site1	1_SMSL	0.00176957	2.54278e-07	2.84035e-05	2.84035e-05	0.148178
Inhibited	163	Site2	1_SMSL	0.0014335	9.61941e-07	0.000181984	0.000181984	0.013725
Inhibited	163	Site3	1_SMSL	0.00234133	1.14139e-07	8.15562e-05	8.15562e-05	0.148278
Inhibited	163	Site4	1_SMSL	0.000219752	8.03258e-10	8.8145e-06	9.32516e-06	0.0319812
Inhibited	163	Site5	1_SMSL	0.00060384	2.33874e-08	8.30103e-06	8.30103e-06	0.0697469
Inhibited	163	Fisher	2_SMNL	5.40621e-11	1.11713e-30	1.0036e-17	1.05722e-17	0.0015434
Inhibited	163	Site1	3_NMSL	0.00221197	1.27139e-06	4.73392e-05	4.73392e-05	0.148178
Inhibited	163	Site2	3_NMSL	0.00179187	4.8097e-06	0.000303306	0.000303306	0.013725
Inhibited	163	Site3	3_NMSL	0.00292667	5.70697e-07	0.000135927	0.000135927	0.148278
Inhibited	163	Site4	3_NMSL	0.00027469	4.01629e-09	1.55419e-05	1.55419e-05	0.0319812
Inhibited	163	Site5	3_NMSL	0.0007548	1.16937e-07	1.3835e-05	1.3835e-05	0.0697469
Inhibited	163	Fisher	4_NMNL	6.75776e-11	5.58567e-30	1.76204e-17	1.76204e-17	0.0015434
Inhibited	164	Site1	1_SMSL	0.00602809	4.1932e-06	0.00065605	0.00065605	0.148178
Inhibited	164	Site2	1_SMSL	0.00121554	1.67297e-07	1.40572e-05	2.55779e-05	0.148278
Inhibited	164	Site3	1_SMSL	0.000496287	2.00578e-08	5.01123e-06	1.5464e-06	0.00553293
Inhibited	164	Site4	1_SMSL	0.0024741	2.28035e-06	0.000129472	0.000129472	0.148178
Inhibited	164	Site5	1_SMSL	0.00045179	1.21017e-07	4.13204e-05	1.3364e-05	0.00216387
Inhibited	164	Fisher	2_SMNL	2.31215e-10	5.29863e-27	6.85091e-17	1.41981e-17	0.000176215
Inhibited	164	Site1	3_NMSL	0.00753511	2.0966e-05	0.00109342	0.00109342	0.148178
Inhibited	164	Site2	3_NMSL	0.00151943	8.36487e-07	3.51429e-05	4.26299e-05	0.148278
Inhibited	164	Site3	3_NMSL	0.000620359	1.00289e-07	8.35204e-06	3.86599e-06	0.00553293
Inhibited	164	Site4	3_NMSL	0.00309262	1.14018e-05	0.000215787	0.000215787	0.148178
Inhibited	164	Site5	3_NMSL	0.000564738	6.05083e-07	6.88674e-05	3.341e-05	0.00216387
Inhibited	164	Fisher	4_NMNL	2.89019e-10	2.64931e-26	1.14182e-16	3.54953e-17	0.000176215
Inhibited	165	Site1	1_SMSL	0.00471951	4.3233e-07	0.000339214	8.98124e-06	0.00559674
Inhibited	165	Site2	1_SMSL	0.00149197	9.64507e-07	3.07062e-05	1.36701e-05	0.0140961
Inhibited	165	Site3	1_SMSL	0.00200536	1.42967e-06	5.35647e-05	2.08584e-05	0.0137612
Inhibited	165	Site4	1_SMSL	0.000405603	2.94808e-08	9.11941e-06	6.7284e-06	0.0322804
Inhibited	165	Site5	1_SMSL	0.00103092	1.04797e-07	0.000103922	7.52104e-06	0.00199728
Inhibited	165	Fisher	2_SMNL	3.21444e-10	2.61388e-27	1.37941e-16	6.25152e-20	1.0418e-06
Inhibited	165	Site1	3_NMSL	0.00559674	2.16165e-06	0.000565357	2.24531e-05	0.00559674
Inhibited	165	Site2	3_NMSL	0.00186496	4.82253e-06	5.11769e-05	3.41752e-05	0.0140961
Inhibited	165	Site3	3_NMSL	0.0025067	7.14837e-06	8.92745e-05	5.2146e-05	0.0137612
Inhibited	165	Site4	3_NMSL	0.000507003	1.47404e-07	1.5199e-05	1.5199e-05	0.0322804
Inhibited	165	Site5	3_NMSL	0.00128865	5.23986e-07	0.000173203	1.88026e-05	0.00199728
Inhibited	165	Fisher	4_NMNL	4.01805e-10	1.30694e-26	2.29902e-16	1.56288e-19	1.0418e-06
Inhibited	166	Site1	1_SMSL	0.00187114	7.88763e-07	7.86082e-05	5.32869e-05	0.0322804
Inhibited	166	Site2	1_SMSL	0.000501744	3.78951e-07	1.52442e-05	1.52442e-05	0.013725
Inhibited	166	Site3	1_SMSL	0.000569786	1.79537e-07	1.89124e-05	1.89124e-05	0.148178
Inhibited	166	Site4	1_SMSL	0.000446059	3.12137e-06	0.000118873	0.000106695	0.0701389
Inhibited	166	Site5	1_SMSL	0.000843448	7.1813e-08	3.92688e-05	7.75378e-06	0.00576722
Inhibited	166	Fisher	2_SMNL	1.60307e-11	1.54552e-26	3.13227e-17	4.41957e-18	0.000130479
Inhibited	166	Site1	3_NMSL	0.00233892	3.94382e-06	0.000131014	0.000131014	0.0322804
Inhibited	166	Site2	3_NMSL	0.00062718	1.89476e-06	2.54071e-05	2.54071e-05	0.013725
Inhibited	166	Site3	3_NMSL	0.000712233	8.97684e-07	3.15207e-05	3.15207e-05	0.148178
Inhibited	166	Site4	3_NMSL	0.000557573	1.56068e-05	0.000198121	0.000198121	0.0701389
Inhibited	166	Site5	3_NMSL	0.00105431	3.59065e-07	6.5448e-05	1.93844e-05	0.00576722
Inhibited	166	Fisher	4_NMNL	2.00383e-11	7.72762e-26	5.22046e-17	1.10489e-17	0.000130479
Inhibited	167	Site1	1_SMSL	0.000450612	5.84212e-08	4.28108e-05	1.24704e-05	0.00199505
Inhibited	167	Site2	1_SMSL	0.00137041	2.35208e-08	6.72391e-05	6.72391e-05	0.0701389
Inhibited	167	Site3	1_SMSL	0.0019756	5.11327e-07	4.64283e-05	2.66107e-05	0.032105
Inhibited	167	Site4	1_SMSL	0.00226824	6.10928e-06	9.23757e-05	0.000181998	0.148278
Inhibited	167	Site5	1_SMSL	0.00056328	1.04957e-07	2.78417e-06	2.78417e-06	0.0319812
Inhibited	167	Fisher	2_SMNL	9.90206e-11	6.8783e-28	1.10922e-17	3.96592e-18	0.000109717
Inhibited	167	Site1	3_NMSL	0.000563265	2.92106e-07	7.13513e-05	3.1176e-05	0.00199505
[truncated: 238,001+ more rows]

## Sheet: Gao bootstrap sample record
Tumor	Trial	Site	Control	Control	Control	Control	Control	Control	Control	Control	Control	Control	Control	Control	Treatment	Treatment	Treatment	Treatment	Treatment	Treatment	Treatment	Treatment	Treatment	Treatment	Treatment	Treatment
Inhibited	1	Site1	8	6	7	12	4	1	8	11	8	7	4	12	13	21	16	17	14	14	19	15	17	20	22	13
Inhibited	1	Site2	7	10	7	5	2	3	3	2	1	8	10	4	15	13	22	17	20	13	19	23	13	13	22	13
Inhibited	1	Site3	5	9	7	6	12	7	7	2	10	7	11	1	16	15	23	15	15	18	18	16	23	22	19	19
Inhibited	1	Site4	6	9	12	1	6	6	5	6	2	4	4	7	19	13	23	17	22	15	21	17	17	14	20	23
Inhibited	1	Site5	1	4	1	8	3	10	5	5	1	3	2	7	21	22	24	15	13	17	20	15	21	24	24	15
Inhibited	2	Site1	4	7	8	12	10	2	3	4	3	2	9	2	15	20	23	24	15	14	20	17	15	16	15	17
Inhibited	2	Site2	3	2	10	4	6	5	3	9	10	3	10	8	24	16	23	15	13	20	15	15	17	24	18	19
Inhibited	2	Site3	8	10	11	12	10	5	8	1	12	7	1	8	24	24	15	19	15	24	21	18	20	19	19	23
Inhibited	2	Site4	5	4	10	1	11	10	3	11	8	4	12	11	13	14	22	21	17	14	20	17	17	14	23	15
Inhibited	2	Site5	1	11	2	7	3	11	11	8	8	7	12	1	15	22	17	22	13	16	22	21	19	22	20	21
Inhibited	3	Site1	1	1	10	2	10	6	1	9	3	3	11	6	19	19	24	18	19	14	17	14	21	18	21	22
Inhibited	3	Site2	10	5	1	8	11	4	10	4	6	7	3	3	20	23	14	15	17	16	15	20	16	15	23	24
Inhibited	3	Site3	12	9	6	7	12	6	1	11	11	2	3	3	24	15	18	21	23	16	16	14	15	22	16	21
Inhibited	3	Site4	6	8	8	2	6	9	4	6	8	9	3	11	13	20	20	17	22	13	20	21	22	13	18	16
Inhibited	3	Site5	4	9	10	10	6	9	4	10	6	7	7	1	19	21	22	23	17	20	14	18	22	19	17	14
Inhibited	4	Site1	6	3	6	3	10	9	9	6	7	7	8	9	16	21	16	18	21	23	22	15	14	17	15	18
Inhibited	4	Site2	11	3	8	9	5	7	4	8	4	8	11	6	19	21	22	23	16	19	14	23	20	13	14	22
Inhibited	4	Site3	6	6	4	8	3	7	6	6	2	9	3	10	17	13	20	22	22	16	21	13	23	22	20	14
Inhibited	4	Site4	11	6	4	12	1	8	4	11	12	11	10	10	13	23	13	23	14	21	24	18	23	19	15	21
Inhibited	4	Site5	2	8	7	11	6	8	3	9	1	4	4	11	17	19	21	16	14	14	15	17	18	13	20	24
Inhibited	5	Site1	7	1	1	6	12	5	10	6	6	8	6	11	15	17	20	19	17	21	18	19	18	20	15	13
Inhibited	5	Site2	10	7	8	9	5	10	9	4	4	10	8	2	20	23	17	22	23	14	16	20	21	19	18	18
Inhibited	5	Site3	2	4	1	3	5	5	8	9	5	12	7	3	24	20	14	15	19	22	22	18	20	20	19	21
Inhibited	5	Site4	6	4	10	3	3	8	12	11	11	5	10	5	16	15	24	14	24	13	20	24	19	22	22	19
Inhibited	5	Site5	12	6	11	7	12	7	11	12	5	9	6	1	16	23	18	20	13	22	15	15	18	16	22	17
Inhibited	6	Site1	1	4	5	1	8	9	9	8	5	7	12	6	19	14	19	21	20	21	13	16	23	19	20	14
Inhibited	6	Site2	7	8	7	2	10	7	7	6	2	6	9	10	21	13	22	15	19	21	22	17	23	19	23	22
Inhibited	6	Site3	4	9	2	5	3	5	12	12	11	4	10	11	21	18	22	13	24	19	23	18	23	23	13	14
Inhibited	6	Site4	6	1	1	9	9	11	1	3	3	1	11	9	19	14	13	20	22	18	15	24	14	15	15	18
Inhibited	6	Site5	1	3	8	11	9	5	4	9	6	8	5	8	18	23	13	18	19	21	15	22	17	15	15	20
Inhibited	7	Site1	8	5	7	1	7	1	5	9	10	1	12	3	19	15	23	19	18	14	21	15	24	24	20	17
Inhibited	7	Site2	2	7	8	2	2	12	8	3	5	8	10	7	17	18	21	16	24	14	21	15	18	22	21	19
Inhibited	7	Site3	4	12	8	9	2	6	9	3	1	6	6	6	24	13	18	14	18	14	21	22	24	23	20	19
Inhibited	7	Site4	12	12	8	11	12	3	1	1	6	12	5	10	19	19	19	16	16	13	22	21	13	22	24	16
Inhibited	7	Site5	3	8	7	7	2	8	11	1	5	11	3	11	21	23	19	17	19	23	15	15	20	20	21	13
Inhibited	8	Site1	9	10	7	11	7	8	10	10	12	8	11	8	20	18	16	15	14	20	22	17	24	24	21	16
Inhibited	8	Site2	9	11	11	1	11	12	8	9	3	1	3	9	15	18	19	13	21	16	15	22	24	19	24	17
Inhibited	8	Site3	3	3	12	4	6	7	8	6	4	4	6	12	22	14	18	18	13	19	15	13	14	22	16	24
Inhibited	8	Site4	11	10	8	5	4	4	8	1	2	6	3	9	23	18	14	22	19	17	23	20	14	19	14	20
Inhibited	8	Site5	5	11	1	7	5	3	8	5	4	8	1	9	14	24	17	14	13	13	21	23	24	16	24	20
Inhibited	9	Site1	6	9	9	2	2	3	4	12	12	10	6	10	15	19	15	20	16	16	17	23	18	15	24	22
Inhibited	9	Site2	8	11	6	9	3	3	8	1	11	9	9	6	16	22	24	24	15	16	21	24	18	16	17	19
Inhibited	9	Site3	2	11	4	8	10	9	2	1	1	5	5	6	16	14	15	19	21	19	21	20	22	21	14	24
Inhibited	9	Site4	8	8	10	11	12	3	1	12	4	3	10	3	14	21	16	20	14	20	18	20	15	16	23	22
Inhibited	9	Site5	5	4	8	4	1	7	3	5	10	7	5	4	23	13	13	20	17	19	22	18	19	18	17	21
Inhibited	10	Site1	3	1	8	12	2	5	3	8	10	2	7	7	21	15	15	22	19	17	17	18	24	22	13	13
Inhibited	10	Site2	12	2	11	1	6	9	11	11	3	11	4	9	23	21	22	24	13	14	13	13	19	19	22	20
Inhibited	10	Site3	8	3	11	4	3	5	4	9	10	5	4	6	19	21	17	13	15	22	14	19	22	14	18	18
Inhibited	10	Site4	2	11	3	10	1	4	10	5	3	5	1	1	14	22	20	15	16	18	20	23	16	13	14	15
Inhibited	10	Site5	10	12	7	3	4	12	3	11	9	9	2	4	16	18	14	24	21	23	17	14	22	21	18	15
Inhibited	11	Site1	11	11	8	8	5	3	7	6	4	3	12	11	14	19	20	15	22	22	19	20	23	23	15	15
Inhibited	11	Site2	10	4	5	1	7	11	6	12	9	10	7	6	22	21	18	18	24	16	23	20	17	19	21	14
Inhibited	11	Site3	9	12	7	5	11	1	7	10	12	5	8	11	22	13	15	15	18	24	14	15	14	22	20	20
Inhibited	11	Site4	8	4	5	3	7	6	4	11	1	7	12	1	14	17	23	14	19	15	19	15	17	17	24	18
Inhibited	11	Site5	5	6	7	12	8	3	10	4	3	5	1	6	16	15	19	21	21	22	22	17	14	24	21	23
Inhibited	12	Site1	9	12	8	10	5	3	10	8	4	6	2	12	19	19	19	24	16	24	19	18	19	15	22	21
Inhibited	12	Site2	4	7	5	1	1	5	1	1	12	7	2	9	21	19	20	23	24	17	24	19	15	23	24	13
Inhibited	12	Site3	12	5	8	4	11	1	7	2	9	10	10	10	15	16	13	16	15	21	21	13	13	21	14	18
Inhibited	12	Site4	3	9	6	5	8	4	11	11	5	11	8	9	24	24	20	24	22	13	20	14	16	23	13	14
Inhibited	12	Site5	5	7	1	11	12	4	6	6	7	8	6	11	22	22	24	21	17	14	22	13	23	19	22	17
Inhibited	13	Site1	4	7	6	7	8	2	8	2	6	1	2	10	20	23	16	20	14	24	24	24	15	19	22	18
Inhibited	13	Site2	12	8	5	3	5	9	12	7	6	11	4	8	17	20	14	24	24	20	16	16	14	16	20	24
Inhibited	13	Site3	6	8	11	12	9	10	10	1	5	6	9	5	21	18	19	14	21	22	18	18	15	14	22	19
Inhibited	13	Site4	3	3	12	1	10	4	10	12	1	10	10	4	17	19	22	14	17	24	19	20	22	19	19	18
Inhibited	13	Site5	11	1	1	10	9	8	5	11	2	3	6	4	13	15	21	18	24	17	18	23	20	16	20	24
Inhibited	14	Site1	11	8	4	10	7	5	6	1	8	10	2	4	14	24	14	21	21	16	24	18	24	23	17	23
Inhibited	14	Site2	3	8	6	1	3	10	8	6	5	6	11	9	23	13	20	13	14	21	21	17	13	22	17	14
Inhibited	14	Site3	10	5	6	9	10	5	5	12	7	11	8	10	16	18	18	20	17	17	15	13	13	16	15	13
Inhibited	14	Site4	9	4	5	3	7	8	7	4	6	6	1	9	14	20	22	21	18	15	23	16	18	24	14	22
Inhibited	14	Site5	12	1	5	11	10	3	1	9	4	7	8	6	19	24	22	22	22	18	18	18	18	21	13	18
Inhibited	15	Site1	8	12	3	10	6	1	11	3	7	10	2	7	20	13	21	17	22	15	16	16	21	19	15	21
Inhibited	15	Site2	4	6	9	1	12	12	3	6	2	12	7	7	19	16	22	24	20	23	16	22	23	13	21	18
Inhibited	15	Site3	1	10	7	11	8	9	9	12	1	11	8	12	19	13	24	17	17	16	15	23	23	20	22	18
Inhibited	15	Site4	11	2	8	6	6	5	5	8	8	11	9	7	24	24	14	17	16	15	15	22	18	21	18	14
Inhibited	15	Site5	6	9	7	3	11	1	7	2	6	11	2	5	18	21	16	24	24	19	19	17	20	15	15	22
Inhibited	16	Site1	1	2	12	6	8	9	12	7	3	9	1	2	18	20	22	18	21	13	16	17	18	16	14	19
Inhibited	16	Site2	2	9	2	8	9	6	6	3	1	10	12	7	21	14	20	24	13	17	18	24	23	18	23	16
Inhibited	16	Site3	8	5	12	7	5	3	4	2	9	6	11	2	22	21	15	14	22	24	17	14	18	23	21	16
Inhibited	16	Site4	10	2	9	4	11	3	11	12	11	5	8	1	19	24	20	14	18	15	17	22	13	15	16	16
Inhibited	16	Site5	8	3	11	9	5	4	7	4	7	6	12	8	16	17	23	15	13	20	13	22	16	21	17	16
Inhibited	17	Site1	12	9	7	9	2	1	11	5	9	5	1	9	15	22	21	15	17	16	19	24	21	20	15	13
Inhibited	17	Site2	6	12	6	5	3	2	10	11	8	5	6	4	13	20	15	17	24	16	19	16	23	21	16	15
Inhibited	17	Site3	9	11	10	5	9	2	5	11	9	1	2	6	23	23	23	23	21	13	14	22	16	21	17	18
Inhibited	17	Site4	2	9	11	2	12	1	11	4	11	3	9	4	15	22	17	24	18	23	19	16	18	18	14	21
Inhibited	17	Site5	7	7	2	8	12	4	8	10	12	2	12	9	16	22	22	17	17	20	16	17	19	21	23	14
Inhibited	18	Site1	9	9	6	4	10	1	3	10	6	2	12	11	21	23	23	18	15	14	22	16	18	16	17	18
Inhibited	18	Site2	7	10	12	6	3	3	3	12	6	6	2	11	13	18	22	21	16	20	21	24	18	24	18	20
Inhibited	18	Site3	8	4	3	5	3	12	10	4	11	3	10	9	20	15	14	20	13	17	19	20	13	23	22	24
Inhibited	18	Site4	8	1	7	5	4	3	9	1	9	5	6	10	14	13	17	18	24	17	24	14	14	20	17	18
Inhibited	18	Site5	4	9	9	10	8	10	1	9	2	2	12	1	19	21	23	21	18	16	19	21	22	14	18	23
Inhibited	19	Site1	11	8	3	8	4	2	3	5	1	6	11	10	16	21	17	23	23	14	22	16	16	18	21	24
Inhibited	19	Site2	6	10	3	2	6	8	11	5	5	10	9	9	17	18	22	21	22	14	14	16	21	13	23	14
Inhibited	19	Site3	10	1	11	9	12	2	12	5	9	4	11	2	21	18	17	20	19	17	21	21	16	20	16	18
Inhibited	19	Site4	7	12	5	1	2	5	7	3	2	5	6	12	17	20	22	23	16	19	18	14	16	17	16	18
Inhibited	19	Site5	11	8	7	2	11	10	10	12	5	1	6	1	24	14	19	22	21	15	24	20	24	16	17	21
Inhibited	20	Site1	4	10	12	6	12	12	1	4	8	8	10	8	13	16	18	17	13	21	23	23	16	15	19	14
Inhibited	20	Site2	4	12	8	5	5	4	1	7	3	11	5	11	19	17	19	13	13	24	19	24	20	16	14	23
Inhibited	20	Site3	5	5	12	4	7	6	7	5	5	4	10	2	16	20	20	16	15	24	19	20	23	13	16	16
Inhibited	20	Site4	7	1	4	12	12	7	9	6	6	1	9	11	15	20	18	20	13	15	21	23	20	16	16	23
Inhibited	20	Site5	5	8	5	11	6	11	11	3	4	9	6	7	14	21	20	20	13	16	23	19	24	17	15	18
Inhibited	21	Site1	5	12	10	10	5	8	7	11	6	12	9	11	17	16	13	17	23	15	24	19	20	19	16	23
Inhibited	21	Site2	3	3	8	5	3	12	7	4	3	12	7	1	14	15	18	17	22	23	14	19	22	14	15	14
Inhibited	21	Site3	8	8	10	3	2	2	6	7	7	2	5	3	23	18	14	22	24	20	23	21	16	17	21	17
Inhibited	21	Site4	11	7	1	1	6	12	4	6	11	2	9	11	15	21	24	18	22	24	13	17	18	14	23	22
Inhibited	21	Site5	1	11	1	6	1	5	8	4	12	5	7	12	22	20	18	14	24	19	20	20	23	20	18	15
Inhibited	22	Site1	2	1	7	9	12	2	3	6	10	11	4	11	23	20	20	13	24	20	19	24	18	23	14	24
Inhibited	22	Site2	3	9	8	12	2	11	12	11	9	2	3	8	16	24	15	14	20	14	17	23	18	21	23	16
Inhibited	22	Site3	11	7	10	3	7	5	7	5	7	11	8	8	20	20	17	19	21	17	16	21	18	14	17	22
Inhibited	22	Site4	2	10	3	9	8	10	11	10	3	7	3	11	18	24	13	17	19	15	13	19	15	14	21	15
Inhibited	22	Site5	12	7	11	5	9	3	2	7	6	3	6	1	13	16	16	19	24	18	16	13	24	13	16	16
Inhibited	23	Site1	9	6	9	9	12	3	5	7	4	1	9	9	16	18	24	19	23	15	16	19	14	22	14	23
Inhibited	23	Site2	5	8	8	2	3	4	8	12	5	10	3	5	18	20	18	17	22	16	14	24	23	15	24	23
Inhibited	23	Site3	7	10	8	10	5	2	7	5	8	4	9	11	22	14	20	16	16	21	15	21	21	14	14	22
Inhibited	23	Site4	9	12	3	12	9	5	4	10	1	2	8	3	13	22	18	16	21	16	19	13	22	24	24	15
Inhibited	23	Site5	10	1	3	8	11	12	11	10	3	3	4	3	23	17	16	18	23	23	16	17	13	24	21	20
Inhibited	24	Site1	12	11	5	3	8	11	11	5	7	3	6	10	21	22	15	23	15	22	21	17	21	24	18	22
Inhibited	24	Site2	2	6	9	9	4	2	5	10	11	7	11	12	13	18	19	16	14	19	17	20	19	18	17	24
Inhibited	24	Site3	1	2	4	9	7	4	6	8	11	6	5	6	16	22	18	23	17	19	17	16	13	23	17	23
Inhibited	24	Site4	2	8	4	3	8	1	4	7	2	8	11	1	14	21	14	15	24	15	18	22	13	16	20	15
Inhibited	24	Site5	9	12	7	3	3	3	9	9	3	4	1	8	13	19	13	19	22	14	21	18	21	20	14	14
Inhibited	25	Site1	3	8	7	5	12	8	3	12	8	8	2	10	15	14	20	13	24	24	13	20	17	15	17	20
Inhibited	25	Site2	2	7	6	3	7	11	5	11	1	7	10	8	17	22	17	17	21	23	23	20	19	20	22	22
Inhibited	25	Site3	10	8	6	9	6	8	3	7	8	10	3	5	17	19	19	20	24	13	21	14	17	19	24	15
Inhibited	25	Site4	4	3	12	8	3	4	5	9	11	11	4	10	24	15	16	18	18	16	21	17	19	21	17	23
Inhibited	25	Site5	11	6	12	12	5	10	3	1	7	7	1	11	24	20	16	21	19	22	21	23	24	16	23	17
Inhibited	26	Site1	2	2	9	8	11	12	10	5	8	2	7	2	22	21	17	19	13	19	20	17	17	18	24	16
Inhibited	26	Site2	10	1	9	4	3	1	11	7	11	9	11	11	19	23	14	16	20	16	17	14	18	18	15	17
Inhibited	26	Site3	7	3	12	2	11	4	9	8	3	9	1	12	19	19	13	15	21	18	24	24	21	23	17	22
Inhibited	26	Site4	8	12	8	9	4	12	1	5	3	8	1	8	16	20	24	22	20	14	15	19	18	16	19	15
Inhibited	26	Site5	1	8	9	10	9	5	1	11	4	1	7	2	22	22	15	15	13	24	23	13	14	18	18	20
[truncated: 99,870 more rows]
